# Supplementary material for: High-resolution African HLA resource uncovers HLA-DRB1 expression effects underlying vaccine response
Source: Nat Med. 2024 May 13;30(5):1384–94. doi: 10.1038/s41591-024-02944-5 (PMC11108778; doi:10.1038/s41591-024-02944-5)
Supplement: Supplementary file 3 — Association statistics from the fixed-effects meta-analyses for all extended MHC variants (biallelic single-nucleotide polymorphisms, HLA alleles and amino acids) in the three African populations for the five vaccine antibody responses with GWAS significant associations. The original results were derived from the pooled linear mixed model described in the main text. Single-nucleotide polymorphisms are coded in build 37 coordinates as ‘chromosome’:’base pair’:’minor allele’:’major allele’. Amino acids are coded as ‘Gene’_’AA1’_’full length position’_’amino acid present’_’coding sequence position’. Coding sequence position was used in the main text. HLA alleles are coded as ‘Gene’_’6 digit G Allele’. [file 41591_2024_2944_MOESM3_ESM.xlsx]

## Sheet: PT
RSID	PVALUE_FE	BETA_FE	STD_FE
6:25500577:A:G	0.573917	0.0278831	0.0495883
6:25500709:T:G	0.476684	-0.0230335	0.0323665
6:25500948:A:G	0.750594	-0.0260096	0.0818283
6:25500995:T:A	0.864116	-0.00985407	0.0575801
6:25501030:T:C	0.764679	0.00877813	0.0293247
6:25501260:A:T	0.27031	-0.0342211	0.0310438
6:25502111:T:C	0.954039	-0.00480566	0.0833808
6:25502220:T:A	0.16794	-0.108895	0.0789748
6:25502220:T:TA	0.305569	0.0330491	0.0322568
6:25502240:A:AAAC	0.204363	-0.185163	0.145888
6:25502492:C:A	0.138226	0.128167	0.0864576
6:25502779:C:A	0.860556	0.0188445	0.107274
6:25502779:C:CA	0.816217	0.00720795	0.0310134
6:25503077:G:A	0.954953	-0.00470928	0.0833679
6:25503369:C:A	0.0221101	-0.10202	0.0445802
6:25503598:A:G	0.748086	-0.0104031	0.0323918
6:25504437:T:C	0.695773	0.019202	0.0491058
6:25505164:G:C	0.315494	-0.136824	0.136311
6:25505352:A:G	0.413568	-0.0456535	0.0558363
6:25505443:G:A	0.847721	-0.00636368	0.0331395
6:25505699:G:T	0.0239217	-0.175089	0.0775286
6:25505703:C:T	0.0477384	-0.0856669	0.0432729
6:25506072:T:G	0.519582	-0.0184868	0.0287066
6:25506088:T:TGAG	0.51689	-0.0186003	0.0286976
6:25506158:G:A	0.532366	-0.017901	0.0286691
6:25506314:G:T	0.53584	-0.0177555	0.0286789
6:25506398:C:T	0.161623	-0.0404106	0.0288722
6:25506415:A:G	0.964456	-0.00173855	0.0390137
6:25506545:C:A	0.121591	-0.173823	0.11228
6:25506555:G:A	0.544391	-0.0173888	0.0286855
6:25506616:C:A	0.486475	-0.0200054	0.0287465
6:25506768:TCAAA:T	0.407433	-0.0237324	0.0286478
6:25506803:G:A	0.412951	-0.0234421	0.028633
6:25506972:A:T	0.403525	-0.0239251	0.028641
6:25507009:C:T	0.399786	-0.024116	0.0286412
6:25507260:C:A	0.326096	-0.0281713	0.0286875
6:25507440:G:A	0.427682	-0.0227444	0.0286755
6:25507500:T:C	0.388447	-0.0247071	0.028648
6:25507584:G:A	0.396633	-0.0242737	0.0286364
6:25507599:CTT:C	0.727845	-0.0219363	0.0630364
6:25507624:A:G	0.494377	-0.0197594	0.0289149
6:25507639:T:G	0.946056	-0.002641	0.0390333
6:25507764:G:A	0.423241	-0.0229342	0.0286387
6:25507784:T:A	0.504545	-0.0191169	0.0286457
6:25507798:G:A	0.442692	-0.0219898	0.0286454
6:25507862:T:G	0.0406134	-0.144664	0.0706553
6:25507986:CTT:C	0.434114	-0.0224047	0.0286443
6:25508115:A:ACTT	0.405725	-0.0238172	0.0286457
6:25508435:G:T	0.422116	-0.0229939	0.0286438
6:25508482:T:C	0.422826	-0.0229653	0.0286518
6:25508596:C:T	0.410733	-0.0235702	0.0286532
6:25508629:T:G	0.391556	-0.0245676	0.0286737
6:25508868:T:C	0.408946	-0.0236846	0.0286825
6:25508879:G:A	0.41834	-0.0231814	0.0286436
6:25508965:T:C	0.430051	-0.022615	0.028659
6:25509008:G:GAT	0.410078	-0.023595	0.0286432
6:25509012:G:C	0.0238995	-0.175078	0.0775112
6:25509356:AG:A	0.968603	0.0015348	0.0389929
6:25509583:G:A	0.680235	-0.0258001	0.0626
6:25509660:T:C	0.424583	-0.0228845	0.0286596
6:25509976:T:C	0.414674	-0.0233595	0.0286376
6:25510051:A:G	0.441052	-0.0220965	0.0286812
6:25510058:G:C	0.438916	-0.0222031	0.0286853
6:25510163:C:T	0.413082	-0.0237149	0.0289742
6:25510236:G:A	0.393097	-0.0388507	0.0454919
6:25510285:T:G	0.324998	-0.0282395	0.0286917
6:25510300:A:G	0.424914	-0.0228603	0.0286497
6:25510648:T:C	0.18905	-0.1377	0.104842
6:25510649:A:G	0.422185	-0.0229759	0.0286255
6:25511008:C:CAT	0.415724	-0.0233078	0.0286385
6:25511170:T:TTAC	0.410721	-0.0235636	0.0286443
6:25511171:T:TAC	0.40814	-0.023713	0.0286676
6:25511215:A:G	0.410753	-0.0235619	0.0286443
6:25511309:G:A	0.912076	0.00432369	0.0391566
6:25511324:T:A	0.42923	-0.0227102	0.0287286
6:25511687:G:C	0.413539	-0.0234544	0.028684
6:25511879:C:T	0.337117	-0.0275446	0.028696
6:25511912:C:T	0.337048	-0.0275495	0.0286969
6:25511956:A:G	0.316081	-0.0288158	0.0287426
6:25511981:C:G	0.126266	-0.172208	0.112628
6:25512007:A:G	0.259033	-0.0323852	0.028693
6:25512238:T:G	0.338318	-0.0275602	0.0287837
6:25512246:G:A	0.345197	-0.0271552	0.0287678
6:25512320:A:G	0.327159	-0.0282183	0.0287985
6:25512366:G:A	0.314381	-0.0289682	0.0287934
6:25512402:G:A	0.308756	-0.0293201	0.0288063
6:25512465:A:G	0.330252	-0.0279857	0.0287443
6:25512608:A:G	0.348264	-0.0269345	0.0287159
6:25512689:C:T	0.351159	-0.026782	0.0287254
6:25512704:G:C	0.351159	-0.026782	0.0287254
6:25512763:C:A	0.133886	0.115956	0.0773582
6:25512924:A:G	0.297812	-0.0298444	0.0286652
6:25512947:G:T	0.315958	-0.0288304	0.0287499
6:25512966:A:G	0.312567	-0.0290403	0.028757
6:25513098:A:T	0.337175	-0.0275291	0.0286833
6:25513147:T:C	0.332876	-0.027772	0.0286801
6:25513240:C:T	0.331382	-0.0278664	0.0286887
6:25513276:G:A	0.318944	-0.0286238	0.0287206
6:25513344:C:T	0.320395	-0.0285293	0.0287117
6:25513735:A:G	0.315054	-0.0288768	0.0287424
6:25513969:C:T	0.374234	-0.025519	0.0287192
6:25514216:A:C	0.408926	-0.0237139	0.0287168
6:25514488:C:T	0.347711	-0.0269235	0.0286714
6:25514532:T:G	0.384114	-0.0259066	0.029766
6:25514598:A:C	0.909786	0.00424634	0.0374758
6:25514602:C:T	0.425389	0.116614	0.146297
6:25514609:T:A	0.406435	0.116118	0.13987
6:25514611:C:A	0.552916	0.0845843	0.142543
6:25514612:T:A	0.552916	0.0845843	0.142543
6:25514618:T:A	0.421964	0.111481	0.138827
6:25514620:C:A	0.380544	0.122188	0.139342
6:25514647:C:T	0.354316	-0.0266051	0.0287234
6:25514670:T:G	0.371249	-0.0256721	0.0287116
6:25514753:G:C	0.0330112	-0.119936	0.0562565
6:25514808:G:T	0.383082	-0.0250471	0.0287161
6:25515108:C:T	0.33005	-0.0280196	0.0287672
6:25515157:CAA:C	0.157953	-0.0424197	0.0300425
6:25515157:CAA:CA	0.409795	0.0286569	0.0347671
6:25515174:T:A	0.860742	0.0135969	0.0775062
6:25515220:G:A	0.740052	-0.0185747	0.0559841
6:25515234:G:A	0.337488	-0.0275145	0.0286866
6:25515450:C:A	0.394878	-0.024426	0.0287093
6:25515576:T:A	0.351232	-0.0267034	0.0286455
6:25515586:T:TTA	0.344958	-0.0270443	0.0286361
6:25515634:G:T	0.345009	-0.0270413	0.0286359
6:25516158:G:A	0.255365	-0.0326593	0.0287136
6:25516517:TCAAAACC:T	0.367281	-0.0263744	0.0292536
6:25516615:A:G	0.652828	-0.0248605	0.0552657
6:25516745:A:G	0.389531	-0.0255229	0.0296616
6:25517101:A:G	0.35604	0.0857579	0.0929185
6:25517150:G:C	0.0843894	0.145581	0.0843575
6:25517157:C:G	0.378554	-0.0251733	0.0285877
6:25517271:A:G	0.0414774	-0.112788	0.0553228
6:25517373:G:A	0.383784	-0.0251584	0.0288864
6:25517832:A:G	0.778376	0.0201971	0.0717647
6:25517889:A:G	0.239408	0.0554991	0.0471744
6:25517923:G:C	0.448162	-0.0217808	0.0287163
6:25518197:G:C	0.416044	-0.0233062	0.0286562
6:25518432:C:T	0.122123	0.118913	0.0769205
6:25518567:A:T	0.416607	-0.0232779	0.028656
6:25518733:A:T	0.675833	-0.0230917	0.0552228
6:25518759:C:T	0.268244	-0.112403	0.101528
6:25519419:G:C	0.457685	-0.0212292	0.0285852
6:25519539:G:A	0.384867	-0.0250054	0.0287762
6:25519901:C:T	0.231364	0.0550065	0.0459594
6:25520125:G:A	0.410729	-0.0243926	0.0296526
6:25520205:CA:C	0.633381	-0.0393657	0.0825322
6:25520210:T:C	0.355424	-0.0264623	0.0286352
6:25520772:A:G	0.382128	-0.0250703	0.0286851
6:25521384:G:A	0.0910022	-0.12571	0.0743788
6:25521598:GA:G	0.221214	0.0576283	0.0471087
6:25521868:G:A	0.0537656	-0.242846	0.12591
6:25521921:C:A	0.22673	0.0529533	0.0438056
6:25521997:C:A	0.766095	-0.0187839	0.0631419
6:25521997:CA:C	0.894614	-0.00545431	0.0411747
6:25522443:A:G	0.253414	-0.0501491	0.0439097
6:25523038:C:CATTG	0.246382	0.0543254	0.0468653
6:25523550:G:A	0.112478	-0.18119	0.11416
6:25524096:A:G	0.679328	-0.0228173	0.0551969
6:25524175:C:T	0.111931	-0.181496	0.114179
6:25524718:C:T	0.928114	0.0065361	0.072448
6:25525078:A:G	0.223972	0.0534273	0.0439357
6:25525120:T:C	0.602687	-0.0155574	0.029887
6:25525124:A:G	0.606801	-0.0153827	0.0298899
6:25525329:A:G	0.150404	0.0633596	0.0440576
6:25525369:C:G	0.378212	-0.0281827	0.0319823
6:25525680:A:G	0.301716	0.101236	0.0980245
6:25526053:G:A	0.32959	-0.0506277	0.051929
6:25526122:A:G	0.291394	-0.0544264	0.0515856
6:25526150:AATAG:A	0.567718	-0.05291	0.0925947
6:25526556:A:G	0.278888	-0.0314628	0.0290563
6:25526643:T:TA	0.86676	-0.00497	0.0296231
6:25526702:T:C	0.271608	-0.0482918	0.0439269
6:25526751:TC:T	0.123799	0.118686	0.077118
6:25526774:C:T	0.790198	0.0225771	0.0848595
6:25526921:C:A	0.355918	-0.0489014	0.0529711
6:25527963:T:C	0.469001	-0.0208401	0.0287805
6:25528007:T:C	0.0550715	-0.160122	0.0834703
6:25528096:G:C	0.349735	-0.0491983	0.0526127
6:25528913:T:C	0.648664	-0.0167061	0.0366668
6:25529414:A:C	0.569025	-0.0529553	0.0929875
6:25529649:A:G	0.266757	-0.0488327	0.0439712
6:25529885:A:AT	0.648123	-0.0134201	0.029406
6:25529918:G:A	0.053071	-0.16756	0.0866239
6:25529952:C:T	0.322783	0.0762964	0.077164
6:25530084:G:C	0.420647	-0.0232746	0.0289018
6:25530451:A:G	0.847746	-0.0124957	0.0650834
6:25530569:C:T	0.198171	0.0604814	0.0470021
6:25531133:T:C	0.794764	0.00762909	0.0293281
6:25531278:T:C	0.622381	-0.0271269	0.0550824
6:25531368:G:A	0.78781	0.00788942	0.0293118
6:25532317:C:T	0.45923	0.0963263	0.13015
6:25532529:G:A	0.718051	-0.0200936	0.055651
6:25533931:A:T	0.0218608	-0.158737	0.0692337
6:25534410:T:C	0.251874	0.111401	0.0972244
6:25534754:AT:A	0.0352742	-0.15202	0.072212
6:25534755:T:A	0.0219158	-0.158706	0.0692486
6:25534907:G:GA	0.457265	0.0376879	0.0506995
6:25534912:T:A	0.671709	-0.0155339	0.0366535
6:25535636:A:G	0.271006	-0.0483622	0.0439357
6:25535929:G:A	0.803605	-0.00911328	0.036646
6:25536105:C:T	0.457294	-0.0269232	0.0362207
6:25536471:A:G	0.0401501	-0.180088	0.0877537
6:25537194:C:T	0.583689	-0.0157911	0.0288156
6:25537384:A:G	0.197775	0.0605366	0.0470035
6:25537934:T:C	0.233343	-0.036375	0.0305213
6:25538860:C:A	0.264853	-0.04901	0.0439554
6:25539139:A:G	0.0186942	-0.166732	0.0709025
6:25539211:G:A	0.070683	-0.206397	0.114189
6:25539470:T:C	0.508054	-0.0245811	0.0371389
6:25539845:CT:C	0.899228	-0.0075241	0.0594147
6:25540927:G:A	0.774019	0.00841943	0.0293235
6:25542389:A:G	0.828992	-0.0180148	0.0834037
6:25543639:G:A	0.256725	-0.0498917	0.0439898
6:25543721:A:G	0.954742	-0.00162862	0.0286964
6:25544105:A:G	0.45316	-0.0558123	0.0744008
6:25544413:G:A	0.152328	0.10741	0.0750405
6:25544424:T:C	0.0849375	-0.0930903	0.0540365
6:25544632:T:A	0.849147	-0.0128763	0.0676963
6:25544864:CACACACACA:C	0.920757	0.00575564	0.0578572
6:25544866:CACACACA:C	0.867497	0.00918276	0.0550396
6:25544868:CACACA:C	0.841264	0.00839286	0.0419062
6:25544870:CACA:C	0.589758	0.0207513	0.0384862
6:25544872:CA:C	0.912231	-0.00704559	0.0639202
6:25544875:C:A	0.970261	0.00377423	0.101238
6:25545151:A:C	0.831484	-0.00607921	0.0285679
6:25545645:CAT:C	0.852689	-0.00530603	0.0285748
6:25545840:A:G	0.78032	-0.015723	0.0563748
6:25545934:G:A	0.0682497	-0.208008	0.11408
6:25545950:A:G	0.543706	0.0273257	0.0450015
6:25546029:A:G	0.866772	-0.0048004	0.0286147
6:25546535:G:C	0.822319	-0.0118985	0.0529852
6:25546782:G:A	0.867467	0.00939218	0.0562821
6:25546801:A:G	0.19797	-0.0450118	0.0349645
6:25546852:C:T	0.71482	-0.0206401	0.0564876
6:25546897:CA:C	0.137194	-0.0529436	0.0356205
6:25546901:A:C	0.0496692	-0.0681686	0.0347303
6:25546904:A:C	0.0402655	-0.0712633	0.0347454
6:25546907:A:C	0.0501785	-0.0661277	0.0337655
6:25546910:A:C	0.747873	-0.0122691	0.0381685
6:25546919:A:AAAT	0.537192	0.0846083	0.137114
6:25547240:G:A	0.842998	-0.00565392	0.0285465
6:25548131:AAG:A	0.152651	0.107197	0.0749511
6:25548573:A:G	0.84632	-0.00553318	0.0285487
6:25548617:T:C	0.0861906	0.136965	0.0798237
6:25548955:A:G	0.26519	0.108504	0.0973826
6:25549050:G:C	0.104525	-0.0479592	0.0295442
6:25549069:G:A	0.78423	-0.0154337	0.0563663
6:25550020:T:C	0.553201	0.0267709	0.0451471
6:25550504:G:A	0.300025	0.0455111	0.0439135
6:25550878:G:T	0.0376791	0.159446	0.0767182
6:25551037:C:G	0.816362	-0.0193755	0.0834337
6:25551411:ATGTGTTTAGG:A	0.334865	0.0426245	0.0441997
6:25551879:T:A	0.063756	-0.156706	0.0845288
6:25551882:T:A	0.566554	-0.0164402	0.0286848
6:25552143:G:C	0.24634	-0.0512348	0.0441951
6:25552269:TTTTG:T	0.803058	0.0129281	0.0518387
6:25552421:C:T	0.847811	-0.0101436	0.0528555
6:25553395:C:T	0.843194	-0.0104504	0.0528305
6:25553716:G:A	0.616786	-0.0143517	0.0286798
6:25554148:T:G	0.810804	0.0126095	0.0526736
6:25554180:C:G	0.238254	-0.0521649	0.0442315
6:25555360:A:G	0.283689	0.0429673	0.0400788
6:25555900:C:T	0.0229856	-0.12649	0.0556324
6:25556381:T:A	0.30171	0.101487	0.0982669
6:25557132:G:T	0.480333	-0.0333405	0.0472401
6:25557148:T:TAA	0.304948	-0.0683633	0.0666387
6:25557149:T:A	0.492667	-0.0425454	0.0620129
6:25557149:T:TAA	0.454312	-0.021557	0.0288101
6:25557150:A:T	0.392477	0.13513	0.158022
6:25557223:A:G	0.202148	-0.0627646	0.0492096
6:25558426:A:G	0.587137	0.0270806	0.0498731
6:25559552:A:G	0.0174666	-0.186274	0.0783738
6:25559799:CT:C	0.210665	-0.055614	0.0444294
6:25559898:A:G	0.466059	-0.0211396	0.0290018
6:25560264:C:T	0.92149	0.00379852	0.0385414
6:25560631:C:G	0.842755	-0.0104224	0.0525401
6:25560771:A:G	0.130193	-0.135391	0.0894652
6:25561888:G:C	0.402038	-0.043978	0.0524805
6:25562533:T:G	0.540851	0.0952699	0.15579
6:25562821:G:T	0.841022	-0.01059	0.0527954
6:25562825:G:T	0.39927	-0.0442469	0.0524921
6:25562835:G:A	0.0240692	-0.125659	0.0556992
6:25564024:G:C	0.395333	-0.044632	0.0525091
6:25565013:A:T	0.534051	-0.0572014	0.0919882
6:25565337:C:T	0.0596873	-0.158658	0.084254
6:25565691:C:T	0.654599	-0.0301143	0.0673122
6:25565846:G:A	0.0617421	-0.157921	0.0845337
6:25565870:C:T	0.212914	0.0953269	0.0765313
6:25566022:G:A	0.336418	0.0564003	0.0586728
6:25566503:C:T	0.967036	0.00215556	0.0521599
6:25566512:G:C	0.890143	0.00723882	0.0524084
6:25566528:A:G	0.227733	-0.0534511	0.0443129
6:25567257:CT:C	0.445102	-0.0675747	0.0884942
6:25567499:G:A	0.04679	0.218741	0.11002
6:25568581:G:A	0.314055	0.0593949	0.0589967
6:25568616:G:A	0.769551	0.0151729	0.0517914
6:25568942:T:C	0.897994	0.00662806	0.0517027
6:25569105:C:T	0.214498	-0.113457	0.0914025
6:25569537:T:TGGA	0.085615	-0.149138	0.0867587
6:25569710:A:G	0.369755	0.0417412	0.0465377
6:25571333:T:G	0.930478	0.00452849	0.0519064
6:25571426:A:G	0.369818	0.041736	0.046538
6:25572082:C:G	0.264216	-0.0492009	0.0440678
6:25572245:A:G	0.856343	0.00928878	0.0513104
6:25572530:A:C	0.424209	0.037218	0.0465726
6:25572729:G:C	0.652063	0.0232012	0.0514556
6:25572749:CA:C	0.00379377	-0.297303	0.102702
6:25572800:G:A	0.000686551	-0.236813	0.0697557
6:25572945:A:G	0.00415641	-0.194756	0.0679529
6:25573378:G:C	0.264722	-0.049151	0.0440697
6:25573434:A:G	0.433445	-0.0514392	0.065669
6:25573629:A:ACCT	0.189803	0.0581551	0.0443539
6:25573765:C:T	0.00113857	-0.215543	0.0662427
6:25573799:C:T	0.866276	0.00880081	0.0522641
6:25573813:CT:C	0.322947	0.14609	0.147801
6:25573818:C:A	0.111498	0.0621123	0.0390276
6:25574262:C:G	0.00113709	-0.215568	0.0662427
6:25575053:A:C	0.397259	0.0792106	0.0935713
6:25575402:A:G	0.260446	-0.0495721	0.0440509
6:25576401:T:C	0.49629	-0.100343	0.14749
6:25576656:C:CA	0.0264594	-0.094014	0.0423601
6:25577250:T:A	0.650646	-0.0287695	0.0635278
6:25577656:T:A	0.61736	-0.0292911	0.0586296
6:25577839:T:A	0.298169	0.0495482	0.0476257
6:25577840:A:T	0.332471	0.0286931	0.0296065
6:25577905:G:C	0.315391	0.0471151	0.0469287
6:25579176:T:G	0.0483216	-0.0833129	0.0421938
6:25579203:C:T	0.31578	0.0438505	0.043712
6:25579337:TTA:T	0.048107	0.106721	0.0539968
6:25579485:A:AG	0.388616	0.0406339	0.047132
6:25579487:G:GA	0.886148	0.00467399	0.0326442
6:25579503:C:A	0.437371	-0.0934734	0.120356
6:25579552:A:C	0.592518	-0.0502303	0.093855
6:25579846:A:G	0.539291	-0.0186033	0.0303043
6:25579853:A:G	0.0398491	0.0813428	0.0395769
6:25580750:C:G	0.00113129	-0.215664	0.0662429
6:25580821:C:T	0.393566	0.0397122	0.0465468
6:25581439:CTGTTTTTT:C	0.563226	-0.0511453	0.088478
6:25581880:T:C	0.00104217	-0.216839	0.0661317
6:25582757:C:G	0.408738	0.0267045	0.0323254
6:25583103:C:T	0.123747	-0.0448787	0.0291565
6:25583297:G:T	0.000787812	-0.221236	0.0659022
6:25583385:G:C	0.000788077	-0.221231	0.0659025
6:25583402:T:C	0.000788077	-0.221231	0.0659025
6:25583606:A:ACT	0.00145377	-0.212359	0.0667007
6:25583622:TCA:T	0.344899	-0.0878069	0.0929637
6:25583627:CAG:C	0.00622363	-0.177566	0.0649054
6:25583706:C:T	0.000909332	-0.218814	0.0659639
6:25583752:C:T	0.000909448	-0.218812	0.0659642
6:25583790:A:T	0.00092631	-0.219721	0.0663407
6:25583791:T:C	0.00229513	-0.206932	0.067866
6:25583824:C:A	0.0012012	-0.215225	0.0664562
6:25583914:A:G	0.00144227	-0.211825	0.0664851
6:25583954:A:C	0.00144245	-0.211824	0.0664854
6:25584061:C:T	0.00307483	-0.217755	0.0735621
6:25584094:T:C	0.000910078	-0.218804	0.0659654
6:25584168:C:T	0.886608	0.00741607	0.052007
6:25584175:G:A	0.000981514	-0.217852	0.0661004
6:25584254:C:T	0.925285	0.00394452	0.0420618
6:25584257:T:TC	0.0790041	-0.166088	0.0945564
6:25584258:T:C	0.0765239	-0.166632	0.0940773
6:25584275:AG:A	0.445695	0.0757878	0.0993793
6:25584407:T:G	0.000910284	-0.218803	0.0659666
6:25584441:T:C	0.093385	-0.20784	0.123876
6:25584508:A:G	0.164935	-0.150359	0.108276
6:25584656:C:G	0.000982189	-0.217845	0.0661021
6:25585076:T:A	0.000911227	-0.218793	0.0659692
6:25585296:A:G	0.000911362	-0.218792	0.0659698
6:25585379:G:A	0.000907192	-0.218898	0.0659764
6:25585385:A:G	0.000907192	-0.218898	0.0659764
6:25585424:ACAG:A	0.631703	-0.0330943	0.0690426
6:25585517:A:G	0.365644	0.0395574	0.0437261
6:25585551:A:C	0.000915303	-0.219098	0.0660861
6:25585640:G:A	0.000911718	-0.218789	0.0659711
6:25585763:A:AT	0.372028	0.0389922	0.0436799
6:25585775:A:T	0.000911947	-0.218787	0.0659717
6:25585809:A:G	0.000730725	-0.224398	0.0664335
6:25585844:T:C	0.514307	0.0242528	0.0371892
6:25585851:A:G	0.929524	-0.00463321	0.0523859
6:25585860:G:A	0.000707938	-0.225332	0.0665387
6:25586025:TGCACC:T	0.00127512	-0.255926	0.0794425
6:25586088:TG:T	0.000963662	-0.248501	0.0752821
6:25586148:G:C	0.00120803	-0.220481	0.0681134
6:25586182:A:C	0.00100835	-0.221732	0.0674328
6:25586264:T:G	0.922198	0.00548266	0.0561369
6:25586311:C:T	0.0132515	-0.230501	0.0930587
6:25586335:C:T	0.164539	-0.1504	0.108204
6:25586392:G:A	0.421816	0.0372688	0.0463962
6:25586427:G:A	0.992872	-0.000312801	0.0350131
6:25586588:T:C	0.111524	-0.0493274	0.0309966
6:25586592:A:G	0.244641	-0.0511747	0.0439848
6:25586603:A:G	0.0421663	-0.116113	0.0571459
6:25586636:A:G	0.987757	-0.000810221	0.0527988
6:25586671:C:G	0.304422	0.102611	0.0999137
6:25586820:A:G	0.344209	-0.0285158	0.0301473
6:25586901:T:C	0.116437	-0.08139	0.0518439
6:25586946:C:T	0.94011	-0.00263226	0.0350354
6:25586966:C:T	0.817659	-0.0124459	0.0539819
6:25587005:AC:A	0.378574	0.0879428	0.0998752
6:25587051:G:A	0.929368	-0.00468701	0.0528767
6:25587230:CAGAGGG:C	0.0149347	-0.293798	0.120708
6:25587251:A:ACCG	0.0126864	-0.312365	0.125324
6:25587259:T:C	0.00157333	-0.212833	0.067335
6:25587265:A:G	0.000967992	-0.218775	0.0663023
6:25587272:A:G	0.797155	-0.0201247	0.0782967
6:25587272:AGGGAGG:A	0.913353	-0.00574945	0.0528391
6:25587283:GGGGGA:G	0.657978	-0.0271884	0.061414
6:25587295:G:A	0.000693781	-0.235482	0.0694223
6:25587487:CTTAAT:C	0.00161225	-0.199416	0.0632328
6:25587558:T:C	0.00102786	-0.217291	0.066191
6:25587593:C:A	0.0607818	-0.159038	0.0848166
6:25587644:G:GT	0.000960222	-0.217424	0.0658477
6:25587736:T:C	0.000925254	-0.218555	0.0659824
6:25587740:A:T	0.000925254	-0.218555	0.0659824
6:25587820:T:C	0.000913524	-0.218779	0.065979
6:25588780:C:T	0.401136	0.0389863	0.0464348
6:25588958:G:A	0.00104693	-0.216673	0.0661071
6:25589110:T:C	0.000915704	-0.218751	0.0659837
6:25589519:T:G	0.401201	0.0389746	0.0464272
6:25589572:A:T	0.164493	-0.150318	0.108133
6:25589592:G:A	0.28295	0.048974	0.0456117
6:25590098:A:G	0.192898	0.0611914	0.0469961
6:25590851:G:C	0.369874	0.0393072	0.0438349
6:25590852:A:T	0.369874	0.0393072	0.0438349
6:25591041:C:G	0.361127	-0.0317299	0.0347451
6:25591471:G:A	0.167596	-0.147766	0.107079
6:25592274:T:G	0.408257	0.0443127	0.0535847
6:25592489:A:G	0.108565	-0.0463478	0.0288829
6:25592547:T:G	0.571995	0.0235837	0.0417325
6:25592651:A:C	0.611824	0.0188075	0.0370611
6:25593237:G:C	0.645693	-0.0269091	0.0585294
6:25595497:C:CT	0.0961483	-0.0480466	0.0288773
6:25595984:A:G	0.877067	-0.00815914	0.0527457
6:25596318:G:A	0.928142	-0.00476474	0.0528343
6:25596383:G:GGGTAAATTTTTGGTAAATTTTT	0.175134	0.0644039	0.0474993
6:25596383:G:T	0.815059	0.0142238	0.06081
6:25596393:T:TTG	0.0376587	0.106465	0.0512208
6:25596410:AT:A	0.222918	0.0580807	0.0476537
6:25596653:G:C	0.227723	-0.0717965	0.0595206
6:25597043:A:T	0.310757	0.046898	0.0462671
6:25597070:A:AACACAC	0.936739	0.00865235	0.109014
6:25597074:C:G	0.674822	0.0609932	0.145381
6:25597148:T:C	0.81044	0.0177463	0.0739868
6:25597201:AC:A	0.407239	0.0384043	0.0463393
6:25597401:A:G	0.477068	0.0510842	0.0718458
6:25597517:T:A	0.555038	0.025866	0.0438238
6:25597874:C:T	0.951944	-0.00321573	0.0533595
6:25598482:T:A	0.00104969	-0.216641	0.0661123
6:25598751:A:G	0.342678	-0.058154	0.0612866
6:25599138:T:C	0.505788	-0.0420472	0.0631899
6:25599217:T:C	0.709408	0.029475	0.0790954
6:25599220:A:G	0.841247	-0.00777888	0.0388365
6:25600191:T:C	0.264292	-0.049255	0.0441233
6:25600229:T:TTA	0.619832	0.0488554	0.0984814
6:25600288:C:A	0.00067784	-0.207553	0.0610739
6:25600467:T:C	0.573009	-0.034498	0.0612073
6:25601125:T:A	0.460611	0.0216397	0.0293285
6:25601275:G:C	0.462028	0.0215785	0.0293382
6:25601365:G:A	0.45174	0.0220809	0.0293427
6:25601434:T:C	0.170719	-0.165832	0.121054
6:25601702:A:G	0.0242838	0.100577	0.044649
6:25601960:C:A	0.0268604	0.0740741	0.0334641
6:25601994:T:C	0.0277372	0.073649	0.0334619
6:25602477:C:G	0.134899	-0.0600024	0.0401338
6:25602561:G:A	0.028778	0.0731842	0.0334707
6:25602702:A:G	0.0277157	0.0736588	0.0334617
6:25602775:T:C	0.681689	0.0144442	0.0352161
6:25602777:C:A	0.0763615	0.0956124	0.0539513
6:25602926:T:G	0.0370622	0.0694522	0.0333092
6:25602984:G:T	0.632345	-0.0340698	0.0712118
6:25603622:G:A	0.287447	-0.0350224	0.0329239
6:25603721:A:G	0.0250912	0.0749846	0.0334754
6:25604228:C:A	0.651748	-0.0251189	0.0556547
6:25604324:AG:A	0.43539	-0.0594723	0.0762463
6:25604462:T:C	0.575523	-0.0496659	0.0886994
6:25604493:A:G	0.0830275	0.0910312	0.0525165
6:25604715:G:A	0.0276959	0.0736686	0.0334619
6:25605091:G:A	0.295033	-0.0344459	0.032895
6:25605171:G:T	0.00110551	-0.200653	0.0615083
6:25605176:C:T	0.396016	-0.0645372	0.0760373
6:25605313:A:T	0.028426	0.073415	0.0335021
6:25605373:T:G	0.0276554	0.0736969	0.033466
6:25605586:TAATAA:T	0.800401	0.0141848	0.0561046
6:25606025:A:C	0.551355	-0.0324265	0.0544313
6:25606181:G:A	0.0253314	0.0760743	0.0340178
6:25606678:CTTT:TTTT	0.0272751	0.0737979	0.0334296
6:25607013:T:A	0.036043	0.172014	0.0820506
6:25607365:C:T	0.749442	0.0109557	0.0343034
6:25607390:CCAAA:C	0.131022	-0.112335	0.0743896
6:25607442:GTT:G	0.751729	0.0108552	0.0343127
6:25607443:T:G	0.799495	-0.0126597	0.0498411
6:25607454:T:A	0.879259	-0.00773107	0.050893
6:25607571:A:G	0.750731	0.0108969	0.0343019
6:25607876:A:G	0.834728	0.00712344	0.034142
6:25607908:A:G	0.834744	0.00712255	0.0341412
6:25607968:A:G	0.592167	-0.016976	0.0316894
6:25608009:C:T	0.834755	0.00712207	0.0341411
6:25608215:T:C	0.749637	0.0109483	0.0343081
6:25608359:T:C	0.618741	-0.0154588	0.0310646
6:25608370:G:A	0.752857	0.0108009	0.0343022
6:25609278:T:G	0.607729	0.014958	0.0291398
6:25609477:G:A	0.241444	0.0409401	0.0349501
6:25609643:G:A	0.431957	0.0267234	0.0340058
6:25609693:C:A	0.0903002	0.124682	0.0736102
6:25609693:C:CA	0.492537	-0.0200942	0.0292799
6:25609738:A:G	0.412284	0.0278391	0.0339551
6:25609756:C:T	0.401539	0.0284897	0.0339618
6:25609763:T:G	0.261873	-0.119834	0.106806
6:25609921:T:C	0.187666	-0.13889	0.105418
6:25610029:A:G	0.491983	-0.0484522	0.0705111
6:25610203:A:T	0.372425	0.0302955	0.0339658
6:25612515:A:C	0.13494	-0.183912	0.123026
6:25612562:C:T	0.642881	0.0297156	0.0640871
6:25612683:A:C	0.595658	0.0180344	0.0339852
6:25613852:G:GA	0.597699	-0.0287072	0.0543993
6:25614511:A:G	0.491701	-0.099376	0.144525
6:25614595:C:G	0.393244	0.028962	0.0339233
6:25615202:T:C	0.580737	0.0322343	0.0583627
6:25615588:T:C	0.287088	-0.0390823	0.0367131
6:25615756:G:A	0.198388	-0.0984477	0.0765441
6:25616045:A:G	0.188975	-0.138378	0.105341
6:25616072:G:GA	0.489667	-0.0261748	0.0378885
6:25616232:C:G	0.409812	0.0278961	0.0338453
6:25616238:A:G	0.189022	-0.138362	0.10534
6:25616275:A:G	0.6302	-0.0342769	0.0711957
6:25616652:A:G	0.444794	0.0280543	0.0367144
6:25616687:T:C	0.877868	0.00470469	0.030615
6:25616688:G:A	0.369234	0.0304204	0.0338792
6:25616836:C:T	0.855248	0.0108306	0.05937
6:25617291:G:A	0.20208	-0.0840334	0.0658751
6:25617445:A:G	0.710156	0.010834	0.0291513
6:25617544:T:G	0.472304	0.0244523	0.0340213
6:25618103:A:C	0.190138	-0.137977	0.105312
6:25618191:G:C	0.419119	0.0273504	0.0338517
6:25618485:T:TG	0.491038	-0.0448584	0.0651388
6:25619251:C:T	0.883535	0.00851482	0.0581259
6:25619443:C:A	0.278322	0.0965763	0.0890846
6:25619517:G:C	0.966284	0.00236418	0.0559308
6:25619581:C:A	0.3035	0.0468847	0.0455653
6:25619939:CG:C	0.843556	0.0242508	0.122884
6:25619994:AG:A	0.320805	0.0626155	0.0630693
6:25621396:A:C	0.599729	-0.0283612	0.0540429
6:25621838:TG:T	0.72123	-0.0150722	0.0422409
6:25622105:A:G	0.262691	-0.0448236	0.0400192
6:25622116:C:T	0.494307	0.0211829	0.0309929
6:25622558:A:G	0.255289	-0.0480888	0.0422722
6:25622571:G:T	0.126745	-0.0565236	0.0370146
6:25623060:G:A	0.661598	-0.0245989	0.0561994
6:25624350:C:T	0.22917	0.0592467	0.0492697
6:25624400:A:T	0.408357	0.0757534	0.0916236
6:25624440:A:AG	0.860642	0.00596917	0.0340014
6:25624800:T:C	0.368626	0.0311841	0.0346856
6:25625595:A:C	0.523951	0.0197883	0.0310519
6:25625647:G:A	0.118458	-0.139799	0.0895416
6:25626639:A:G	0.235081	-0.050178	0.0422598
6:25626846:T:A	0.55207	0.01847	0.0310596
6:25626967:T:C	0.299429	-0.0442448	0.0426391
6:25627088:T:C	0.938	0.0043424	0.0558268
6:25627216:T:G	0.549371	0.0185539	0.0309902
6:25627658:C:T	0.440001	-0.0287171	0.037189
6:25627687:C:T	0.554427	0.0183549	0.0310501
6:25627819:GA:G	0.13315	-0.0556026	0.0370241
6:25628252:G:C	0.825575	-0.0126517	0.0574087
6:25628445:G:A	0.508063	0.0205313	0.0310208
6:25628688:G:A	0.502082	0.0229548	0.0341988
6:25628696:A:G	0.0410542	-0.220069	0.107719
6:25628852:T:A	0.704938	0.0116818	0.0308502
6:25628924:C:A	0.634261	0.0146659	0.0308277
6:25629213:C:T	0.51613	-0.0428229	0.0659502
6:25630091:G:A	0.657326	0.0136692	0.0308137
6:25630136:T:C	0.626644	0.0149827	0.0307997
6:25630231:A:C	0.626254	0.0150002	0.0308008
6:25630479:C:T	0.90105	0.00695253	0.0559176
6:25630549:C:T	0.661015	0.0148556	0.0338773
6:25631053:G:C	0.758484	0.00948954	0.030863
6:25631179:C:T	0.727718	0.01073	0.030819
6:25631716:A:G	0.0687666	-0.14099	0.077469
6:25632041:G:A	0.652521	-0.0156544	0.0347673
6:25632153:A:T	0.277642	0.0405735	0.0373732
6:25632195:C:T	0.0142671	-0.165641	0.0675956
6:25632342:T:C	0.637134	-0.0163333	0.0346257
6:25632751:A:G	0.636806	-0.0163482	0.0346236
6:25632768:GT:G	0.313147	-0.0605497	0.060031
6:25632788:C:T	0.311453	-0.0607592	0.0600283
6:25632819:G:A	0.320634	-0.0596653	0.0600764
6:25633052:T:C	0.637139	-0.0163316	0.0346228
6:25633096:CAA:C	0.736635	0.010072	0.0299482
6:25633135:A:C	0.598587	0.0682493	0.129645
6:25633152:C:T	0.950788	-0.00282896	0.0458372
6:25633432:C:T	0.339393	-0.0299491	0.0313483
6:25633592:A:G	0.410235	-0.0583718	0.0708843
6:25633891:A:G	0.311453	-0.0607592	0.0600283
6:25634033:A:G	0.616541	-0.0174014	0.0347501
6:25634038:G:A	0.565991	0.0594514	0.10358
6:25634110:G:A	0.533586	-0.0190601	0.0306166
6:25634119:TC:T	0.379731	0.0509889	0.058048
6:25634122:CA:C	0.667594	0.015191	0.035373
6:25634139:AG:A	0.809352	0.0108166	0.0448335
6:25634367:C:T	0.231044	0.0607468	0.0507206
6:25634402:T:C	0.311453	-0.0607592	0.0600283
6:25634440:T:C	0.616319	-0.0173303	0.0345863
6:25634472:A:T	0.881178	-0.0126028	0.084313
6:25635317:AT:A	0.749195	-0.0111978	0.0350259
6:25635730:A:T	0.0130855	-0.16764	0.0675577
6:25636504:G:T	0.96556	0.0033366	0.0772769
6:25636915:T:C	0.405172	-0.0289676	0.0347992
6:25636978:C:CTACCTGTGAACAAATCA	0.0595191	-0.140555	0.0745909
6:25637117:A:G	0.420344	-0.0281431	0.0349246
6:25637208:T:C	0.204319	0.0472857	0.0372521
6:25637468:C:T	0.404762	-0.0289925	0.0347988
6:25637632:G:A	0.351966	-0.0326385	0.0350656
6:25637633:T:TC	0.352582	-0.0325955	0.0350643
6:25637708:C:T	0.402568	-0.0291254	0.0347955
6:25637929:G:A	0.25884	-0.0477344	0.0422751
6:25637935:T:C	0.0360796	-0.195698	0.093366
6:25638067:G:A	0.273988	0.0526836	0.0481602
6:25638211:A:G	0.421526	-0.0279682	0.034796
6:25638356:G:A	0.311453	-0.0607592	0.0600283
6:25638464:A:T	0.997349	-0.000155073	0.0466761
6:25639374:G:T	0.641844	-0.0485457	0.104372
6:25639441:C:A	0.0360501	-0.195731	0.0933671
6:25639771:GT:G	0.687229	-0.0230398	0.0572251
6:25640166:C:T	0.402233	-0.0291465	0.034796
6:25640202:C:A	0.14911	0.0733786	0.0508626
6:25640625:AAAAC:A	0.416405	-0.0582497	0.0716765
6:25640674:A:G	0.402496	-0.0291307	0.0347966
6:25640727:C:T	0.402381	-0.029138	0.0347968
6:25641199:G:A	0.395835	-0.0608246	0.0716357
6:25641287:C:A	0.41447	-0.0578854	0.0709334
6:25641636:A:T	0.374016	-0.0309347	0.0347982
6:25641864:TC:T	0.107212	-0.0720484	0.0447269
6:25641865:C:A	0.302587	-0.0323168	0.0313481
6:25641923:C:G	0.665822	0.0141846	0.032843
6:25641925:G:GC	0.0829779	-0.139559	0.0804994
6:25641926:G:C	0.29336	-0.0699537	0.0665732
6:25641928:G:GC	0.258341	-0.0802792	0.0710234
6:25641928:G:GGC	0.710616	-0.0142441	0.0383909
6:25642051:T:C	0.656842	0.0266031	0.0598794
6:25642100:A:G	0.404357	-0.0290527	0.034841
6:25642243:A:G	0.406266	-0.0289332	0.0348391
6:25642244:T:C	0.561167	-0.0195061	0.033567
6:25643463:C:T	0.253149	-0.0858148	0.0750961
6:25643804:C:G	0.617198	-0.0159935	0.0319983
6:25644203:C:T	0.64551	-0.0150612	0.0327411
6:25644559:GAT:G	0.0740018	0.192131	0.10754
6:25644597:CACACAT:C	0.652743	0.0248547	0.0552381
6:25644599:C:T	0.491077	-0.0362511	0.0526448
6:25644601:C:T	0.774193	-0.00962877	0.033562
6:25644798:C:G	0.321607	0.0476502	0.0480752
6:25645314:A:C	0.667598	-0.0137651	0.032053
6:25645362:C:T	0.973861	-0.00109563	0.0334378
6:25645463:A:G	0.498712	-0.0290056	0.0428748
6:25645803:A:C	0.68948	0.0220859	0.0552755
6:25645832:CTT:C	0.68479	0.022425	0.0552429
6:25645986:A:T	0.0308711	0.182889	0.0847207
6:25646126:GC:G	0.676718	0.0135981	0.0326135
6:25646260:G:GACAA	0.781415	-0.0122079	0.0439963
6:25646447:G:A	0.663812	0.0240006	0.0552174
6:25646768:T:C	0.328351	-0.0846029	0.0865555
6:25646796:C:T	0.183319	-0.0410726	0.0308676
6:25646839:T:A	0.670267	-0.0136491	0.0320567
6:25646943:G:A	0.262861	0.0411814	0.0367805
6:25647151:G:T	0.30515	0.0344393	0.0335846
6:25647168:T:A	0.72944	0.041911	0.121175
6:25647280:C:T	0.312365	-0.0359023	0.0355372
6:25647315:A:T	0.475619	0.0284824	0.0399268
6:25647354:A:T	0.756757	-0.0122963	0.0396987
6:25647375:C:CA	0.975208	-0.00106586	0.0342973
6:25647506:C:T	0.260473	0.112458	0.0999387
6:25647572:G:A	0.401318	-0.0289503	0.0344947
6:25647584:C:T	0.150847	0.142968	0.0995221
6:25647709:T:TA	0.585696	-0.019561	0.0358863
6:25648264:C:T	0.434778	-0.0750625	0.0961056
6:25648568:G:A	0.307977	-0.0608731	0.0597102
6:25649507:GT:G	0.562561	0.0318243	0.0549603
6:25649507:GT:GTT	0.454439	-0.0318115	0.0425267
6:25649715:A:T	0.313731	-0.0566414	0.056224
6:25649998:A:G	0.308372	-0.0608236	0.0597104
6:25650096:C:T	0.733355	0.0110959	0.0325713
6:25650324:T:C	0.303733	-0.0688105	0.0669063
6:25650865:ATATG:A	0.66356	-0.0139497	0.032068
6:25651197:C:G	0.701528	0.0124864	0.0325794
6:25651263:A:G	0.708624	0.0121838	0.0326028
6:25651372:A:C	0.68479	0.022425	0.0552429
6:25651602:G:C	0.596659	0.0326609	0.0617163
6:25651650:C:G	0.702338	0.0124506	0.0325791
6:25651703:G:T	0.958636	0.00280168	0.0540188
6:25651723:A:T	0.684739	0.0224288	0.0552429
6:25651977:TC:T	0.684767	0.0224268	0.0552429
6:25651992:A:C	0.620632	0.0296398	0.0598838
6:25652568:AG:A	0.605911	0.0187141	0.0362732
6:25652727:G:A	0.755671	0.0235435	0.0756612
6:25653080:TCA:T	0.520771	-0.0399434	0.0622018
6:25653090:G:T	0.570986	-0.0181591	0.0320493
6:25653275:C:T	0.684794	0.0224248	0.055243
6:25653401:A:G	0.697613	-0.0218898	0.0563378
6:25653436:T:G	0.594176	0.033371	0.0626338
6:25653464:T:G	0.185765	0.0680045	0.0513935
6:25653566:T:TA	0.611919	-0.0162649	0.0320595
6:25653608:AG:A	0.00753597	0.252172	0.0943693
6:25653825:T:C	0.0231781	-0.164639	0.0725126
6:25653842:T:G	0.618379	-0.0159654	0.0320493
6:25654089:C:G	0.669877	-0.0186215	0.04368
6:25654228:T:A	0.166796	0.0702493	0.0508106
6:25654265:T:A	0.185708	0.0490619	0.0370731
6:25654348:C:T	0.544378	0.0581122	0.0958621
6:25654987:C:T	0.780008	0.00909888	0.0325764
6:25655059:C:T	0.0249767	-0.162868	0.0726518
6:25655061:G:T	0.518978	-0.0400246	0.0620613
6:25655104:T:C	0.620865	-0.0158581	0.0320608
6:25655178:A:T	0.321197	-0.0592946	0.0597727
6:25655289:C:A	0.620743	0.0296301	0.0598832
6:25655675:G:A	0.76437	0.00975656	0.0325493
6:25655839:T:G	0.628587	-0.0155065	0.0320571
6:25655886:G:GAATT	0.963929	0.00249679	0.0552097
6:25655891:A:AAT	0.943316	-0.00403378	0.0567314
6:25655893:A:AT	0.587761	0.0198067	0.0365381
6:25655923:C:G	0.843484	0.0108845	0.0551282
6:25656095:T:G	0.0568036	-0.179438	0.0942023
6:25656661:C:G	0.0688752	0.0810869	0.0445719
6:25656975:G:A	0.00166766	-0.203929	0.064867
6:25657403:A:T	0.768121	0.0162132	0.054991
6:25657540:A:G	0.382278	-0.0388161	0.044427
6:25657562:A:G	0.307234	-0.0609704	0.0597138
6:25657909:G:A	0.398883	-0.0738481	0.0875373
6:25657913:A:G	0.986578	0.00131582	0.0782177
6:25657927:ATG:A	0.0193646	-0.249606	0.106741
6:25658050:G:A	0.307105	-0.0684299	0.0670018
6:25658111:C:T	0.0784695	-0.153292	0.0871159
6:25658229:TC:T	0.906008	0.00360626	0.030542
6:25658231:C:T	0.951056	0.00193535	0.03153
6:25658414:C:T	0.905685	-0.00395621	0.0333906
6:25658425:G:A	0.966886	0.00182214	0.0438918
6:25658458:G:A	0.284241	-0.0922379	0.086136
6:25658495:C:A	0.626454	0.0291402	0.05987
6:25658580:T:C	0.432291	-0.0305632	0.0389202
6:25658633:T:C	0.769328	0.015979	0.0544885
6:25658718:G:A	0.615476	-0.0331891	0.0660781
6:25658907:T:C	0.407271	0.0303106	0.0365759
6:25659021:CA:C	0.467079	-0.022137	0.0304397
6:25659040:A:G	0.288356	-0.0712787	0.0671341
6:25659172:G:A	0.658855	-0.0175064	0.0396526
6:25659259:G:A	0.96441	-0.00248937	0.0557898
6:25659772:AT:A	0.571297	0.0539136	0.0952297
6:25659837:T:C	0.627195	0.0290769	0.0598686
6:25659953:C:A	0.770935	0.0158641	0.0544872
6:25660053:G:C	0.627184	0.0290778	0.0598685
6:25660491:C:A	0.379277	-0.0775212	0.0881695
6:25660510:G:A	0.949745	0.00193681	0.0307295
6:25660808:C:T	0.80699	0.00994733	0.0407158
6:25660972:A:G	0.466642	-0.0221589	0.03044
6:25661064:G:A	0.466644	-0.0221588	0.03044
6:25661368:A:C	0.952701	0.00182136	0.0307065
6:25661549:T:C	0.604994	0.0320433	0.0619515
6:25661887:A:T	0.107422	-0.0539398	0.0335054
6:25662332:G:C	0.106967	-0.0539955	0.0334964
6:25662686:G:A	0.430094	-0.0270438	0.0342747
6:25662753:G:A	0.253723	-0.0855756	0.0749773
6:25662913:A:G	0.0289005	-0.175291	0.0802303
6:25663123:A:G	0.308272	-0.0608396	0.0597137
6:25663351:G:A	0.308263	-0.0608413	0.0597143
6:25663508:A:G	0.627214	0.029075	0.059868
6:25663524:A:G	0.319542	-0.0595044	0.0597794
6:25663610:T:G	0.969214	0.00118484	0.0306998
6:25663903:A:G	0.433317	-0.0268486	0.0342663
6:25664148:T:G	0.0141046	-0.232126	0.0945681
6:25664185:T:C	0.870375	0.00531514	0.0325718
6:25664679:C:T	0.0948989	-0.056015	0.0335398
6:25664981:T:A	0.282512	-0.0471242	0.043849
6:25665041:C:T	0.223297	-0.0355558	0.0291966
6:25665091:C:T	0.253505	-0.0856191	0.074981
6:25665562:A:G	0.253304	-0.08566	0.0749852
6:25666064:AT:A	0.929044	0.00273542	0.0307188
6:25666164:G:A	0.969217	0.00118484	0.0307026
6:25666172:T:A	0.298041	-0.0882852	0.0848372
6:25666175:T:C	0.237087	0.057364	0.048519
6:25666267:ATTT:A	0.111652	0.0678467	0.0426491
6:25666405:TAA:T	0.795052	-0.00793449	0.030546
6:25666532:T:C	0.915986	0.00323875	0.0307016
6:25666684:T:G	0.466127	-0.0221863	0.0304425
6:25666814:C:T	0.635484	-0.0187152	0.0394816
6:25667010:A:T	0.310103	0.0443881	0.0437319
6:25667067:T:C	0.308453	-0.0608423	0.0597388
6:25667867:G:A	0.200006	0.101918	0.079528
6:25667937:C:T	0.295689	-0.0701984	0.067129
6:25668031:A:G	0.395591	-0.0366806	0.043178
6:25668075:C:A	0.417328	-0.0278382	0.034323
6:25668126:A:G	0.810089	-0.0200192	0.083305
6:25668137:A:T	0.620299	-0.0327509	0.0661064
6:25668159:G:A	0.293852	-0.0704793	0.0671418
6:25668218:C:G	0.293288	-0.0705645	0.0671444
6:25668624:C:T	0.378792	-0.0776403	0.0882151
6:25668700:T:C	0.883111	0.0121005	0.0823015
6:25668928:A:AGATATACTTGGGACAGGCT	0.230441	-0.0912821	0.0761176
6:25668928:A:T	0.207588	-0.109317	0.0867439
6:25668931:C:T	0.368402	-0.0780211	0.0867412
6:25668991:A:G	0.088092	-0.140745	0.0825218
6:25669157:G:A	0.842135	-0.00600777	0.0301651
6:25669183:C:T	0.726625	-0.0140195	0.0400995
6:25669278:G:T	0.68007	-0.0166029	0.0402623
6:25669305:G:C	0.803286	-0.00757452	0.030408
6:25669338:C:A	0.31819	0.0630503	0.063165
6:25669338:C:CA	0.79827	0.00785045	0.0307154
6:25669496:A:G	0.591535	-0.0161707	0.0301348
6:25669636:A:T	0.555431	-0.0176988	0.0300163
6:25669669:G:A	0.735702	-0.0135426	0.0401202
6:25670351:C:A	0.45245	-0.0339147	0.0451392
6:25670792:T:C	0.963077	-0.00143794	0.031062
6:25670825:C:T	0.0770784	0.0879651	0.049757
6:25670946:A:G	0.183266	0.0592134	0.0444957
6:25671033:C:G	0.882598	0.00811297	0.0549375
6:25671223:C:G	0.0147489	-0.232026	0.0951516
6:25671626:CT:C	0.995588	0.000173293	0.0313407
6:25671799:G:A	0.780444	-0.0157937	0.0566608
6:25671846:A:T	0.919196	0.00350357	0.0345359
6:25671873:C:T	0.981158	-0.000734316	0.0310919
6:25672897:A:G	0.848199	-0.00571475	0.029855
6:25673273:A:G	0.612182	0.0424111	0.0836574
6:25673280:T:C	0.688592	-0.0224559	0.0560324
6:25673761:G:A	0.359788	-0.0358088	0.0391024
6:25673945:A:G	0.360203	-0.0943325	0.103098
6:25674543:C:A	0.363281	-0.059267	0.0651908
6:25674735:G:A	0.0247379	0.0856197	0.0381299
6:25674919:A:G	0.371477	0.02689	0.0300881
6:25675034:T:C	0.677082	-0.0232891	0.055923
6:25675368:C:T	0.37913	0.0264623	0.0300879
6:25675680:C:T	0.0917643	-0.0837149	0.0496482
6:25675764:T:G	0.772178	-0.0124328	0.0429417
6:25675854:C:T	0.0219485	0.0868368	0.0378992
6:25676114:T:C	0.780099	-0.0119951	0.0429638
6:25676273:C:G	0.38423	-0.0563776	0.0647923
6:25676740:T:C	0.786528	-0.0116387	0.0429754
6:25676897:T:C	0.677644	-0.023249	0.05593
6:25676969:A:C	0.0949422	-0.0566723	0.0339379
6:25676996:TTTCCATCCCCTC:T	0.179379	0.0510182	0.0379976
6:25677017:CCT:C	0.509064	-0.035352	0.0535396
6:25677315:G:A	0.842755	-0.00851692	0.0429344
6:25677336:C:G	0.0118141	-0.0767002	0.030465
6:25677933:A:G	0.0200845	0.0879548	0.0378339
6:25678678:C:T	0.0187289	0.0890802	0.0378923
6:25678911:A:T	0.396459	0.0417715	0.049261
6:25679044:A:G	0.80975	-0.0103297	0.0429064
6:25679096:C:T	0.240165	-0.100259	0.0853574
6:25679658:A:G	0.0999615	-0.0558876	0.0339734
6:25679711:GGT:G	0.312178	0.0375122	0.0371164
6:25680127:AAAT:A	0.382706	0.0378517	0.0433621
6:25680273:CAA:C	0.318997	0.0369709	0.0371
6:25680410:A:C	0.109647	0.138858	0.0867983
6:25681141:C:T	0.355817	0.0345119	0.0373762
6:25682441:G:A	0.77823	0.0179519	0.0637437
6:25682578:G:A	0.371362	-0.0579402	0.0648156
6:25682614:C:CA	0.896298	-0.00556773	0.0427174
6:25682625:G:GCACTTCAAGAA	0.775229	0.0182084	0.0637679
6:25682734:A:C	0.497233	-0.0459929	0.0677512
6:25682735:A:T	0.502552	-0.0454406	0.0677732
6:25682765:C:T	0.803245	-0.0177135	0.071096
6:25682929:C:G	0.831095	-0.00747011	0.035022
6:25683414:G:A	0.722464	0.0230237	0.064825
6:25683428:C:T	0.722941	0.0229874	0.064839
6:25683858:G:GT	0.832743	0.00701246	0.0332053
6:25684150:G:T	0.155105	0.0710805	0.0499958
6:25684606:C:T	0.277511	0.092284	0.0849818
6:25684735:G:A	0.710687	-0.0181028	0.0488035
6:25684936:G:A	0.533224	0.0324672	0.0521065
6:25684953:G:A	0.256108	-0.0390955	0.034426
6:25685311:T:C	0.459191	0.0464609	0.0627698
6:25685400:A:G	0.316237	-0.07104	0.0708826
6:25685492:G:C	0.668267	-0.0140214	0.03272
6:25685716:A:G	0.466089	-0.0467653	0.0641625
6:25685757:G:A	0.490854	-0.0442272	0.064195
6:25685878:G:GTATAAT	0.196239	0.112013	0.0866745
6:25685889:A:G	0.588752	-0.0234803	0.0434301
6:25686033:G:T	0.112069	0.0482619	0.0303732
6:25687579:T:C	0.591256	-0.0233217	0.0434282
6:25687625:C:A	0.070152	0.150389	0.0830452
6:25687895:T:C	0.591366	-0.0233149	0.0434285
6:25688078:AT:A	0.150069	-0.0699207	0.0485801
6:25689029:C:A	0.546727	-0.053183	0.0882454
6:25689373:C:T	0.930293	-0.00537923	0.0614933
6:25689456:A:T	0.943532	-0.00345431	0.0487678
6:25689487:G:C	0.661078	-0.0143203	0.0326631
6:25690451:A:G	0.312617	-0.0713858	0.0706967
6:25691898:G:A	0.0146832	0.111126	0.0455414
6:25692151:C:A	0.480567	-0.0310575	0.0440288
6:25693581:T:G	0.656332	0.0145354	0.032665
6:25693675:G:A	0.639152	0.015331	0.0326968
6:25693884:GATT:G	0.594371	-0.0231752	0.0435204
6:25693902:TTAAC:T	0.968779	-0.00261163	0.0667263
6:25694106:C:T	0.808954	0.0135691	0.0561226
6:25694802:A:G	0.870985	-0.0108431	0.0667646
6:25695004:C:T	0.267874	0.0509847	0.0460163
6:25695441:G:T	0.946477	-0.0039805	0.0592942
6:25695545:T:C	0.972719	0.0017253	0.0504494
6:25695820:T:C	0.594297	0.0173826	0.032636
6:25696611:T:A	0.626894	0.0159176	0.0327453
6:25697576:C:G	0.972699	0.00172657	0.0504497
6:25697628:A:G	0.0301994	0.191584	0.0883908
6:25698481:C:T	0.946454	-0.00398213	0.0592923
6:25698794:A:T	0.292363	0.0483296	0.0458992
6:25699123:C:T	0.879861	-0.00974679	0.0644863
6:25699219:G:A	0.514885	0.0409694	0.0629089
6:25699283:C:A	0.873529	-0.00531078	0.0333639
6:25699473:A:G	0.564865	-0.0336805	0.0585106
6:25699651:T:A	0.0289281	-0.212533	0.0972931
6:25699652:ACTG:A	0.0289281	-0.212533	0.0972931
6:25699662:T:A	0.0289226	-0.212541	0.0972934
6:25699664:C:A	0.028865	-0.212619	0.097294
6:25699817:C:A	0.446652	-0.0471235	0.0619224
6:25700010:G:A	0.325973	-0.0818955	0.0833747
6:25700342:G:A	0.0153418	0.144331	0.0595374
6:25700408:A:G	0.621507	0.0161139	0.0326381
6:25700469:C:CAA	0.244557	-0.0457262	0.0392947
6:25700491:T:A	0.0114633	0.215698	0.0853152
6:25701667:T:C	0.0580623	-0.127363	0.0672019
6:25701691:C:G	0.972942	0.00171135	0.0504543
6:25701698:G:T	0.288419	-0.0746206	0.070291
6:25701857:T:TG	0.84981	0.0105335	0.0556264
6:25701967:A:AT	0.869702	0.0082485	0.0502845
6:25702448:G:A	0.228027	0.0365321	0.0303056
6:25702723:T:C	0.286474	-0.0749072	0.0702768
6:25702769:C:T	0.416872	0.0513796	0.0632863
6:25703011:C:G	0.612087	-0.029475	0.0581251
6:25703065:A:G	0.414955	0.0515881	0.0632823
6:25703081:A:T	0.35547	0.069951	0.0757021
6:25703084:T:TA	0.760228	-0.0219495	0.0719227
6:25703091:T:A	0.796723	-0.019797	0.0768544
6:25703095:T:A	0.781721	-0.0211977	0.0765046
6:25703188:G:A	0.0485158	0.089135	0.0451815
6:25703286:T:G	0.102154	0.0733548	0.044879
6:25703529:A:C	0.928918	-0.00610834	0.068474
6:25703656:A:T	0.638497	0.016726	0.0356023
6:25703732:T:C	0.267508	0.0510228	0.0460154
6:25704067:A:G	0.414706	0.0516147	0.0632812
6:25704126:T:G	0.638552	0.0167146	0.0355839
6:25704190:C:A	0.475645	0.0286938	0.0402255
6:25705172:C:A	0.805145	-0.011308	0.0458383
6:25705406:G:C	0.94888	0.00595609	0.0928986
6:25705718:C:G	0.807284	0.00908842	0.0372581
6:25705968:T:G	0.671325	-0.0273966	0.0645641
6:25706056:G:A	0.228137	0.0365199	0.0303027
6:25706174:T:A	0.82101	-0.00956612	0.042282
6:25706366:T:C	0.597312	0.0179012	0.0338865
6:25706452:T:C	0.262731	0.0515854	0.0460601
6:25706649:AT:A	0.581839	-0.0348745	0.0633275
6:25707636:T:A	0.597544	0.0178923	0.0338911
6:25707687:G:C	0.266635	0.0511136	0.0460132
6:25707723:C:G	0.807019	-0.00697043	0.0285353
6:25708007:CA:C	0.98326	0.00124592	0.0593807
6:25708116:C:T	0.58387	-0.0238031	0.0434568
6:25708197:AACTT:A	0.366095	-0.0740015	0.0818771
6:25708714:G:T	0.649414	0.0160866	0.0353881
6:25708801:A:T	0.816098	-0.016521	0.071038
6:25709010:C:CT	0.242487	0.0373759	0.0319782
6:25709042:G:C	0.320669	0.0287645	0.0289648
6:25709066:A:G	0.271037	0.050597	0.0459689
6:25709084:C:T	0.30863	-0.0719925	0.0707125
6:25709168:A:G	0.880744	0.00537778	0.0358457
6:25709177:AT:A	0.830494	0.00768948	0.0359207
6:25709203:T:C	0.957961	0.0018942	0.0359347
6:25709214:C:T	0.388474	-0.0286241	0.0331917
6:25709223:C:T	0.866578	0.00602561	0.0358653
6:25709714:G:A	0.639891	-0.0203729	0.0435455
6:25709935:C:T	0.530811	-0.0276748	0.0441548
6:25709970:GTAGAGAT:G	0.986035	0.00103956	0.0593915
6:25710087:C:G	0.258263	0.0326731	0.0289013
6:25710112:TAC:T	0.225825	0.0558778	0.0461349
6:25710191:G:T	0.530087	-0.0277269	0.04416
6:25710324:G:A	0.266654	-0.142347	0.128148
6:25710351:G:A	0.753118	0.0176776	0.0562032
6:25710381:A:G	0.853725	-0.00958331	0.0519792
6:25710410:C:T	0.811208	0.0083051	0.0347685
6:25710439:T:C	0.811913	0.00847948	0.0356343
6:25710456:C:G	0.535904	-0.0273806	0.0442321
6:25710523:TAAAGCTCTGAACGA:T	0.501379	-0.0302896	0.0450522
6:25710548:C:T	0.95574	0.00203925	0.0367427
6:25710555:C:T	0.553036	0.0183248	0.0308906
6:25710556:G:C	0.941557	-0.0056551	0.0771363
6:25710613:A:G	0.477799	0.0395823	0.0557617
6:25710614:A:C	0.495374	0.038031	0.0557814
6:25710615:G:C	0.495389	0.0380297	0.0557815
6:25710616:G:T	0.495578	0.0380195	0.055791
6:25710631:ACCTTT:A	0.588116	-0.023431	0.0432652
6:25710635:TTGGTCA:T	0.542943	0.0358683	0.0589582
6:25710640:C:CT	0.657452	0.0271135	0.0611445
6:25710641:A:T	0.54503	0.0356276	0.0588666
6:25710763:C:G	0.511725	0.0202942	0.030929
6:25711243:G:A	0.939989	-0.00277691	0.0368859
6:25711273:G:A	0.588018	-0.0234313	0.0432544
6:25711287:C:A	0.669516	-0.0344273	0.0806615
6:25711338:A:G	0.588005	-0.0234315	0.0432532
6:25712236:G:C	0.0378861	-0.166693	0.080292
6:25712243:A:G	0.268412	-0.0583346	0.0527092
6:25712433:C:A	0.296171	-0.032624	0.0312287
6:25712879:G:A	0.894289	-0.00609981	0.0459049
6:25712894:G:A	0.950299	0.00369561	0.0592899
6:25713233:A:G	0.65691	-0.0284053	0.0639495
6:25713301:G:A	0.585195	-0.0235819	0.0432051
6:25713367:A:G	0.972472	-0.00189559	0.0549311
6:25713568:A:T	0.136479	0.065339	0.0438802
6:25713669:AAAAAC:A	0.525995	0.0188239	0.0296846
6:25714047:G:A	0.819334	-0.015118	0.0661901
6:25714071:A:C	0.789767	-0.0176597	0.0662369
6:25714596:G:C	0.366288	-0.0543455	0.0601534
6:25714785:AACTG:A	0.529408	-0.0277727	0.04416
6:25714959:A:G	0.560896	0.0455068	0.0782561
6:25715023:G:A	0.980671	0.00143872	0.0593836
6:25715484:G:A	0.258633	-0.0595701	0.0527343
6:25715583:C:G	0.882011	-0.00693036	0.0466942
6:25715599:A:G	0.763195	-0.0137867	0.0457591
6:25716262:C:T	0.820942	-0.0128563	0.0568023
6:25717251:A:G	0.75627	-0.0187489	0.0604059
6:25717292:A:G	0.729321	-0.0209876	0.0606528
6:25717585:CA:C	0.0458944	-0.0838284	0.0419906
6:25717843:C:T	0.600928	-0.0225847	0.0431775
6:25718219:T:C	0.517151	-0.0289246	0.0446544
6:25718273:A:G	0.511137	-0.029388	0.0447259
6:25718466:A:G	0.990841	0.000421685	0.036733
6:25718762:T:A	0.345951	0.027999	0.0297081
6:25719210:T:C	0.87692	-0.0104112	0.0672237
6:25719256:A:G	0.605181	-0.0223221	0.0431793
6:25719280:T:A	0.605241	-0.0223185	0.0431793
6:25719814:C:T	0.606005	-0.0222711	0.0431791
6:25719819:C:G	0.497943	0.022158	0.0326944
6:25720135:T:C	0.842188	-0.0102453	0.0514593
6:25720198:T:A	0.183795	0.0875812	0.0658922
6:25720215:C:G	0.60676	-0.0222249	0.0431799
6:25720613:GGGA:G	0.603246	0.018667	0.0359161
6:25720614:GGA:G	0.0523534	0.0710754	0.0366327
6:25720615:GA:G	0.185276	-0.0451131	0.0340557
6:25720620:G:C	0.913022	0.0060666	0.0555406
6:25720812:A:G	0.950234	0.00371131	0.0594638
6:25721209:T:G	0.76172	-0.0138775	0.0457667
6:25721344:G:C	0.256732	-0.0796279	0.0702094
6:25721354:G:A	0.814239	-0.0107756	0.045861
6:25721477:T:A	0.446716	-0.036188	0.0475593
6:25721594:TGACA:T	0.921966	-0.00665335	0.0679209
6:25721866:ATAT:A	0.667084	-0.0274482	0.0638103
6:25721913:G:A	0.23932	0.0542586	0.0461113
6:25722059:A:C	0.608338	-0.0221275	0.04318
6:25722154:AT:A	0.416753	-0.0343156	0.0422572
6:25722154:AT:ATT	0.441449	-0.0251968	0.0327338
6:25722306:T:C	0.497373	-0.0305048	0.0449506
6:25722395:GT:G	0.830368	-0.00886943	0.0414014
6:25722527:T:C	0.254781	-0.0799651	0.070218
6:25722838:G:A	0.514387	-0.0291176	0.0446574
6:25722873:G:A	0.410255	0.0521147	0.0632885
6:25723034:T:C	0.512237	-0.0292964	0.0447028
6:25723384:C:A	0.206962	0.0510325	0.040439
6:25723384:C:CA	0.391952	0.0284773	0.0332647
6:25723407:G:A	0.608177	-0.0222504	0.0434004
6:25723527:G:A	0.258545	0.0325176	0.0287808
6:25723564:CA:C	0.992613	-0.000394684	0.0426329
6:25723779:G:A	0.787072	-0.0123545	0.0457378
6:25724278:C:T	0.799769	-0.0152244	0.0600221
6:25725118:T:TCAAGGGATGA	0.6744	0.013326	0.0317197
6:25725119:C:CAAGGG	0.81632	0.00954301	0.041084
6:25725120:A:T	0.00767592	0.196143	0.0735718
6:25725207:C:T	0.695551	-0.0170857	0.0436604
6:25725213:G:A	0.877451	-0.0138285	0.0896784
6:25725223:G:GT	0.189708	0.037889	0.0288911
6:25725223:G:T	0.83758	0.0156113	0.0761564
6:25725246:A:AT	0.5711	0.0199215	0.0351702
6:25725246:A:T	0.995467	-0.000454929	0.0800667
6:25725481:A:G	0.582696	-0.0237921	0.0433016
6:25725638:G:C	0.581137	0.0347021	0.0628975
6:25725686:T:C	0.624869	0.0174128	0.0356118
6:25725833:A:C	0.774565	0.0117571	0.04105
6:25726074:G:C	0.601944	-0.0190761	0.0365718
6:25726213:G:A	0.606399	-0.0271772	0.0527486
6:25726214:G:A	0.271134	0.0508674	0.046224
6:25726329:C:CTT	0.618082	-0.0262364	0.0526233
6:25726675:G:A	0.596113	-0.0281371	0.0530891
6:25726786:A:C	0.87121	0.00876241	0.0540483
6:25727057:C:T	0.585188	-0.0288333	0.0528254
6:25727527:T:A	0.849605	-0.00868147	0.0457829
6:25727627:G:T	0.054879	-0.227876	0.118696
6:25727627:GTT:GT	0.341264	-0.0684242	0.0718991
6:25727627:GTT:GTTT	0.710142	0.0147614	0.0397169
6:25727627:GTT:GTTTT	0.293508	0.0469976	0.0447401
6:25727627:GTT:TTT	0.589655	-0.0371528	0.0688862
6:25727652:C:T	0.269262	0.0509344	0.0461043
6:25727718:C:A	0.608448	-0.0269495	0.0526061
6:25727921:C:T	0.115757	0.0712793	0.045319
6:25727987:C:G	0.512996	-0.0518191	0.0792124
6:25727996:C:T	0.319169	0.0294189	0.0295321
6:25728029:T:C	0.949296	-0.00320137	0.0503435
6:25728098:C:T	0.613117	-0.0266151	0.0526376
6:25728176:C:T	0.674335	0.0142117	0.0338208
6:25729103:C:G	0.575544	0.0354534	0.0633205
6:25729229:G:C	0.627301	-0.0255946	0.0527149
6:25729968:A:AT	0.23018	-0.0510387	0.042536
6:25729968:A:ATT	0.0596342	0.0947663	0.0503142
6:25730027:T:G	0.637487	-0.0248585	0.0527539
6:25730255:T:C	0.668695	-0.0226072	0.0528279
6:25730438:C:T	0.642828	-0.0244716	0.0527691
6:25730857:A:G	0.269315	0.0509289	0.0461045
6:25731069:T:A	0.268198	0.0510709	0.0461252
6:25731342:A:G	0.651796	-0.023824	0.0527934
6:25731358:T:C	0.651986	-0.0238102	0.0527937
6:25731783:C:T	0.584444	0.0430998	0.0788068
6:25731971:C:T	0.286401	-0.074525	0.0699077
6:25732302:G:C	0.360333	0.0258991	0.0283134
6:25732330:C:T	0.623237	0.031123	0.0633524
6:25732662:G:T	0.667641	-0.0226693	0.0527946
6:25732777:G:A	0.47341	-0.057205	0.0797904
6:25733558:G:C	0.665628	-0.0228321	0.0528329
6:25734010:CTG:C	0.500715	-0.01953	0.0290037
6:25734034:A:G	0.667647	-0.0140684	0.0327644
6:25734036:G:GTA	0.231024	0.0602903	0.0503373
6:25734073:A:G	0.989413	-0.000489195	0.0368656
6:25734339:C:T	0.692746	-0.0211698	0.0535767
6:25734470:C:A	0.668343	-0.0127471	0.0297535
6:25734558:A:G	0.664057	-0.0229634	0.0528722
6:25734626:A:G	0.833906	-0.0138937	0.0662567
6:25734645:A:G	0.872948	0.00864326	0.0540491
6:25734800:T:C	0.0560984	0.0850601	0.0445278
6:25734969:A:G	0.662072	-0.0231082	0.0528727
6:25735451:C:T	0.736797	0.0143369	0.042657
6:25735816:C:G	0.660056	-0.0232572	0.052877
6:25735874:A:G	0.666782	-0.0229692	0.0533462
6:25736456:G:A	0.705904	0.013424	0.0355733
6:25736564:T:C	0.657887	-0.0237045	0.0535293
6:25737696:C:T	0.25469	-0.0790307	0.0693841
6:25738008:G:A	0.626372	-0.025869	0.0531366
6:25738015:C:T	0.581387	-0.0348164	0.0631465
6:25738020:C:T	0.231976	0.0548422	0.0458821
6:25738342:T:C	0.28484	-0.0747477	0.0698897
6:25738558:T:G	0.729336	-0.0143849	0.0415739
6:25738562:AATAG:A	0.729336	-0.0143849	0.0415739
6:25738619:T:C	0.625772	-0.0259127	0.0531339
6:25738807:C:T	0.807836	-0.0102123	0.0419879
6:25738828:C:T	0.101595	-0.147326	0.0899881
6:25739080:C:T	0.625772	-0.0259127	0.0531339
6:25739119:T:C	0.625772	-0.0259127	0.0531339
6:25739187:C:A	0.625772	-0.0259127	0.0531339
6:25739228:A:G	0.625561	-0.0259306	0.0531381
6:25739343:TAAAC:T	0.611289	-0.0270088	0.0531424
6:25739518:C:T	0.625772	-0.0259127	0.0531339
6:25739611:TG:T	0.625772	-0.0259127	0.0531339
6:25739644:T:G	0.764488	0.0122375	0.0408472
6:25739670:T:C	0.621253	-0.0261886	0.0530052
6:25740241:C:G	0.0345469	-0.18571	0.0878632
6:25740273:C:T	0.640383	-0.0251162	0.0537633
6:25740611:AT:A	0.729267	-0.0215041	0.0621326
6:25740822:A:T	0.596647	-0.0281487	0.0531882
6:25740827:T:C	0.285452	0.0322365	0.0301796
6:25741027:G:C	0.963654	0.00167594	0.0367779
6:25741033:A:T	0.624292	-0.0260831	0.0532551
6:25741110:C:T	0.281529	0.0324078	0.0300938
6:25741216:G:A	0.620356	-0.0265053	0.0535087
6:25741293:AAAAT:A	0.419558	-0.043342	0.0536951
6:25741408:A:G	0.620704	-0.0263562	0.0532608
6:25741434:A:G	0.620704	-0.0263562	0.0532608
6:25741643:C:A	0.806093	-0.0184778	0.0752752
6:25741664:A:C	0.599874	-0.027912	0.0532082
6:25741665:G:A	0.0275207	-0.227036	0.103008
6:25741674:G:A	0.922427	-0.00311592	0.0319983
6:25741684:G:T	0.696888	-0.0210299	0.0539886
6:25741743:G:T	0.86325	-0.00794727	0.0461411
6:25741809:C:G	0.458853	-0.0407822	0.0550563
6:25741954:G:A	0.604193	-0.0277776	0.0535853
6:25741970:A:G	0.600509	-0.0280589	0.0535813
6:25742022:G:T	0.596708	-0.0281441	0.0531883
6:25742075:T:C	0.596708	-0.0281441	0.0531883
6:25742224:C:T	0.585088	-0.0291504	0.0533922
6:25742529:A:T	0.551954	-0.0232786	0.0391345
6:25742699:A:G	0.995669	-0.000199653	0.0367828
6:25742740:C:A	0.864542	-0.00626872	0.0367462
6:25742759:A:C	0.596708	-0.0281441	0.0531883
6:25742888:C:T	0.0968418	0.0697555	0.0420122
6:25742918:C:G	0.468419	-0.0383203	0.0528517
6:25742960:A:G	0.258483	0.0340271	0.0301129
6:25743161:C:T	0.596747	-0.0281411	0.0531882
6:25743559:G:A	0.596747	-0.0281411	0.0531882
6:25743640:T:A	0.239471	0.0539605	0.0458727
6:25743645:C:T	0.136534	0.0674593	0.0453105
6:25743863:C:A	0.953571	-0.00291969	0.0501463
6:25743917:T:TA	0.596747	-0.0281411	0.0531882
6:25743979:C:A	0.861397	-0.00803743	0.0460344
6:25743997:T:C	0.599248	-0.0279594	0.0532071
6:25744284:G:A	0.596985	-0.0281231	0.0531887
6:25744831:T:A	0.592841	-0.0284592	0.0532223
6:25744878:A:G	0.611387	-0.0270282	0.0531952
6:25745049:C:G	0.596747	-0.0281411	0.0531882
6:25745193:G:C	0.559618	-0.03687	0.0631975
6:25745225:CAT:C	0.713297	-0.0196262	0.0534145
6:25745243:A:T	0.610808	-0.027197	0.0534405
6:25745266:T:A	0.601597	-0.0278716	0.0533831
6:25745579:A:G	0.596698	-0.0281447	0.053188
6:25745600:A:G	0.635288	0.0194211	0.0409472
6:25745702:T:C	0.595151	-0.0282637	0.0531887
6:25745737:T:C	0.353764	-0.0559412	0.0603261
6:25745852:A:T	0.577911	-0.0297066	0.0533871
6:25745853:G:A	0.574392	-0.0299861	0.0533946
6:25746083:G:A	0.597499	-0.0280838	0.053189
6:25746218:A:G	0.742598	0.0310822	0.0946428
6:25746495:G:A	0.424301	-0.0628777	0.0786972
6:25746598:CTAAA:C	0.537613	-0.0328451	0.0532832
6:25747169:T:C	0.94624	-0.00338863	0.0502549
6:25747939:T:G	0.939573	-0.00510123	0.0672927
6:25748145:AT:A	0.249896	0.0528078	0.0458958
6:25749101:A:G	0.596243	-0.028189	0.0532057
6:25749125:C:G	0.568219	-0.0571037	0.100063
6:25749127:G:T	0.759318	-0.00973388	0.031771
6:25749224:T:G	0.601909	-0.0277611	0.053217
6:25749274:C:G	0.64747	-0.0210424	0.0460163
6:25749312:C:T	0.762499	-0.00959996	0.0317668
6:25749335:G:A	0.941649	-0.00492453	0.0672776
6:25749448:A:G	0.626811	-0.0258137	0.0530906
6:25749554:G:A	0.575719	-0.0462352	0.0826147
6:25749599:T:C	0.595954	-0.028214	0.053211
6:25749720:T:TA	0.985215	0.000681995	0.0368018
6:25749911:A:T	0.733362	-0.0500955	0.147056
6:25750134:A:C	0.29183	-0.0743293	0.0705135
6:25750354:G:A	0.623192	-0.0264545	0.0538424
6:25750530:T:C	0.669191	-0.0231429	0.0541659
6:25750793:C:A	0.560642	0.0197319	0.03391
6:25750861:C:G	0.705931	0.0544817	0.144389
6:25750873:G:GAA	0.208092	-0.166282	0.132093
6:25750911:G:T	0.860645	-0.00706888	0.0402663
6:25751037:T:A	0.558181	0.0264833	0.0452284
6:25751232:C:G	0.428041	0.0247773	0.0312629
6:25751383:A:T	0.952962	-0.00296485	0.0502619
6:25751446:C:G	0.162188	0.0734789	0.0525694
6:25752119:T:C	0.424319	-0.0628751	0.0786971
6:25752757:T:A	0.0939855	0.230701	0.137753
6:25752859:C:T	0.277706	-0.0765084	0.070483
6:25752903:G:A	0.589323	-0.032652	0.0604871
6:25752906:T:C	0.960765	-0.00247372	0.0502851
6:25753096:C:T	0.52443	-0.0249336	0.039171
6:25753187:CA:C	0.318907	-0.0603339	0.0605332
6:25753196:A:C	0.736624	0.0391357	0.116362
6:25753197:C:A	0.245752	0.0954264	0.0822125
6:25753197:CA:C	0.318894	-0.0603356	0.0605332
6:25753207:A:C	0.520834	-0.0251616	0.0391888
6:25753450:T:C	0.500985	-0.0425915	0.0632916
6:25753492:A:G	0.989633	-0.000653563	0.0502997
6:25753603:C:T	0.976987	0.00106152	0.0367994
6:25753640:C:T	0.525968	-0.034136	0.0538277
6:25754460:A:G	0.596579	-0.0528683	0.0998787
6:25754500:C:G	0.551264	-0.0233465	0.0391808
6:25755101:G:C	0.812209	-0.0126764	0.053357
6:25755264:G:C	0.71262	0.0396237	0.107574
6:25755276:T:C	0.509301	-0.0305972	0.0463646
6:25755338:C:CAGAG	0.573562	-0.0300608	0.0534118
6:25755375:G:A	0.979882	-0.00135958	0.0539143
6:25755583:A:G	0.987066	0.000597311	0.0368455
6:25755788:CA:C	0.74604	-0.0103058	0.0318212
6:25756592:A:G	0.586666	-0.0289993	0.0533395
6:25756899:A:C	0.0408168	-0.17744	0.0867514
6:25757017:A:G	0.58634	-0.0290304	0.0533502
6:25757788:C:G	0.979412	0.00143397	0.0555662
6:25758024:T:C	0.679932	-0.0222043	0.0538213
6:25758253:T:A	0.727413	-0.0185501	0.0532177
6:25758477:C:T	0.0979866	0.162977	0.0984937
6:25758580:C:T	0.472781	0.0672394	0.0936531
6:25758924:T:C	0.846574	-0.00982098	0.0507565
6:25758970:CT:C	0.877983	0.00436425	0.0284266
6:25758998:TTTTG:T	0.983127	0.000938969	0.0443992
6:25759066:G:T	0.501049	0.0397641	0.0590989
6:25759075:TG:T	0.425185	0.109001	0.136686
6:25759078:TTTG:T	0.544033	0.0856546	0.141175
6:25759406:G:T	0.877865	0.00638064	0.0415202
6:25759473:T:C	0.367593	0.0331052	0.0367431
6:25759511:G:A	0.3625	-0.02935	0.032231
6:25759553:G:T	0.396102	-0.0715048	0.0842617
6:25759625:A:G	0.576656	-0.0441772	0.0791314
6:25759783:T:C	0.592798	0.0210162	0.0392984
6:25759925:C:T	0.467484	-0.0234445	0.0322669
6:25760012:CT:C	0.837436	-0.00759069	0.0369964
6:25760344:T:C	0.611458	0.0199306	0.0392339
6:25760406:C:T	0.912655	0.00627248	0.0571837
6:25760458:A:G	0.0713442	-0.157409	0.0872901
6:25760539:G:A	0.562934	0.0227121	0.0392611
6:25760591:G:A	0.551672	0.0233653	0.0392525
6:25761198:A:G	0.271514	0.0672317	0.0611429
6:25761209:T:C	0.767019	-0.0119498	0.0403333
6:25761501:C:G	0.299493	-0.0771021	0.0743137
6:25761732:G:A	0.936371	0.00460191	0.0576453
6:25761963:C:G	0.477467	-0.0228871	0.032218
6:25762646:C:T	0.750576	0.0292335	0.091964
6:25763010:A:T	0.574099	0.0220645	0.039259
6:25763154:T:C	0.566215	0.0224979	0.0392199
6:25763192:A:G	0.579198	0.0355951	0.0641866
6:25763299:T:C	0.464002	-0.0286194	0.039083
6:25763391:T:C	0.893295	-0.00586935	0.0437567
6:25763873:TG:T	0.746023	-0.0237519	0.0733336
6:25764130:A:G	0.955792	-0.00204673	0.0369212
6:25764408:G:A	0.576533	0.021911	0.0392349
6:25764704:A:T	0.591372	0.0211215	0.0393434
6:25764830:G:A	0.877445	0.00889819	0.0577023
6:25764833:G:T	0.576906	0.0218897	0.0392352
6:25765377:G:A	0.627738	0.0190387	0.0392621
6:25765390:T:C	0.720923	0.0140956	0.0394585
6:25765532:T:C	0.751342	0.0179326	0.0565927
6:25765943:A:G	0.575813	0.021953	0.039236
6:25766113:C:G	0.501954	-0.021505	0.0320292
6:25766310:TTTAA:T	0.610122	0.0346461	0.0679469
6:25766325:A:G	0.872141	-0.00706542	0.0439013
6:25766410:TTA:T	0.528173	0.0248499	0.0393945
6:25766467:C:G	0.491847	-0.0219988	0.0320041
6:25766533:A:G	0.710623	0.0314845	0.0848594
6:25766976:C:T	0.893262	-0.00587061	0.0437524
6:25767437:G:A	0.495878	0.0246556	0.0362056
6:25767661:G:A	0.57154	0.022207	0.0392499
6:25768085:T:C	0.465312	0.0413802	0.0566752
6:25768106:G:A	0.57017	0.0223085	0.0392893
6:25768436:G:A	0.377961	-0.0837337	0.0949729
6:25768767:C:T	0.522209	-0.0507558	0.0793129
6:25768914:C:T	0.525962	0.0248668	0.0392109
6:25768992:A:G	0.327673	0.0772482	0.0789204
6:25769440:A:T	0.407954	-0.0317528	0.038372
6:25769608:G:C	0.90173	-0.00371883	0.0301178
6:25769789:A:C	0.420873	0.0815924	0.101369
6:25769872:A:C	0.498446	0.0264176	0.0390251
6:25770239:A:G	0.0990682	0.0769211	0.0466361
6:25770707:G:A	0.526022	0.0247359	0.0390102
6:25770760:G:C	0.37915	-0.0276978	0.031494
6:25770866:G:A	0.259547	0.0883375	0.0783507
6:25771490:A:T	0.918591	-0.00443202	0.0433627
6:25771620:G:A	0.28869	-0.0852806	0.0803776
6:25771806:G:A	0.103714	-0.227249	0.139664
6:25771806:GA:G	0.227218	0.0421123	0.034874
6:25771806:GA:GAA	0.735952	-0.0126736	0.0375828
6:25771900:T:C	0.315344	0.0563104	0.056082
6:25771929:A:G	0.744428	-0.0145802	0.0447252
6:25772146:G:T	0.895286	0.00544581	0.0413757
6:25772639:G:C	0.274398	0.0381271	0.0348833
6:25773321:C:T	0.663252	0.0285516	0.0655713
6:25773998:C:T	0.725502	-0.0129698	0.0369389
6:25774130:C:T	0.735895	-0.0135964	0.0403101
6:25774172:T:C	0.440817	-0.0615058	0.0797932
6:25774183:T:C	0.348738	-0.0357383	0.0381396
6:25775273:G:C	0.559778	0.0328069	0.056256
6:25775438:T:C	0.374945	0.0974807	0.109868
6:25775508:C:T	0.283261	0.0640712	0.0597109
6:25775559:T:TA	0.823286	-0.00904242	0.0404907
6:25775568:AAT:A	0.866547	0.00695738	0.0414017
6:25775570:T:A	0.823235	-0.00904507	0.0404906
6:25775729:T:C	0.139436	-0.0938399	0.0634956
6:25775967:T:C	0.283124	0.0640892	0.0597108
6:25776059:T:C	0.406708	-0.0260514	0.0313985
6:25776290:T:C	0.433553	0.0305225	0.0389752
6:25776376:C:CA	0.487671	0.044042	0.0634593
6:25776620:C:G	0.411649	-0.025778	0.0313984
6:25776624:G:T	0.934168	0.00749582	0.0907457
6:25777299:G:A	0.410297	-0.0258563	0.031403
6:25777452:T:A	0.28297	0.0641104	0.0597114
6:25777481:G:A	0.443765	0.0297984	0.0389089
6:25777497:A:T	0.462767	0.0263548	0.0358912
6:25777652:C:G	0.873706	0.00657917	0.0413906
6:25777792:A:AAAC	0.530509	0.0228794	0.0364769
6:25777827:AC:A	0.0185853	0.153497	0.065214
6:25777828:C:A	0.0774802	0.248549	0.140781
6:25777831:C:A	0.0783936	0.149366	0.0848629
6:25777834:C:A	0.224742	0.0882644	0.0727045
6:25777837:A:C	0.0728317	0.212848	0.118652
6:25778780:A:T	0.705954	-0.0139083	0.0368632
6:25778924:T:C	0.42771	0.0308562	0.038905
6:25779066:A:G	0.605039	0.0290026	0.0560798
6:25779121:T:C	0.705512	-0.0139309	0.036865
6:25779162:C:T	0.756096	-0.0138852	0.0447028
6:25779392:A:G	0.260939	0.088748	0.078945
6:25780503:C:T	0.710281	-0.0136948	0.0368655
6:25781098:C:T	0.893282	-0.00743629	0.0554314
6:25781259:C:T	0.764761	-0.0155369	0.0519222
6:25781435:A:G	0.601024	0.0310206	0.0593209
6:25781465:C:G	0.442636	0.0590988	0.0769767
6:25781466:AAAG:A	0.182003	0.0417238	0.0312628
6:25781477:GAA:G	0.683164	-0.0128695	0.0315314
6:25781477:G:T	0.397021	-0.0673266	0.0794927
6:25781853:T:G	0.440651	0.0489744	0.0635129
6:25781938:A:G	0.420446	0.0290344	0.0360386
6:25781950:A:G	0.186318	0.0990906	0.0749807
6:25781983:C:T	0.170778	0.119526	0.0872636
6:25782314:T:G	0.93477	-0.00247271	0.030212
6:25783022:T:C	0.493457	-0.0194934	0.0284649
6:25783622:C:T	0.351808	-0.0309329	0.0332223
6:25783909:C:T	0.261056	0.0896886	0.0798013
6:25784045:C:T	0.751031	-0.0233332	0.0735412
6:25784227:T:TG	0.361898	0.0262078	0.0287444
6:25784461:A:G	0.847187	-0.0140729	0.0730271
6:25784800:A:C	0.201415	0.100866	0.0789536
6:25784804:G:A	0.760211	0.0126285	0.0413774
6:25785143:C:A	0.063202	0.159278	0.0857361
6:25785304:T:C	0.545854	0.0191312	0.031675
6:25785689:A:G	0.494768	-0.0520833	0.0762852
6:25785909:T:C	0.869606	0.00928169	0.056541
6:25785925:C:T	0.487378	0.0222507	0.0320391
6:25785935:G:A	0.395306	0.0808905	0.0951615
6:25785991:C:T	0.242438	0.0925881	0.0792085
6:25786095:T:C	0.18089	-0.110531	0.0826081
6:25786430:A:G	0.669184	-0.0320439	0.074997
6:25786993:C:T	0.661727	0.0140897	0.0322029
6:25787269:GAAATAAAT:GAAATAAATAAATAAAT	0.135554	-0.0499783	0.0334851
6:25787269:GAAAT:G	0.682975	0.0152608	0.0373667
6:25787269:G:T	0.128956	-0.12949	0.0852898
6:25787299:A:AATAA	0.777549	0.00855121	0.0302683
6:25787551:CT:C	0.447948	0.045779	0.0603277
6:25787554:T:A	0.291107	0.0637785	0.0604137
6:25787554:T:TA	0.968137	-0.00147392	0.0368989
6:25787650:C:T	0.966415	-0.00159897	0.0379754
6:25787959:G:A	0.431729	-0.0495852	0.0630666
6:25788364:A:T	0.988519	0.000435772	0.0302832
6:25788542:T:TAACA	0.905113	0.0101903	0.085485
6:25788898:A:AGGTTGCCTT	0.544273	0.0236903	0.0390695
6:25788901:T:TTG	0.549808	0.0223292	0.0373368
6:25789021:T:C	0.414945	0.047763	0.0585889
6:25789061:A:G	0.609928	0.0247652	0.0485426
6:25789132:A:G	0.87954	-0.00473885	0.0312687
6:25789189:G:C	0.522336	0.0181938	0.0284389
6:25789199:A:ATAGG	0.609374	0.0147907	0.0289465
6:25789212:T:TAGGT	0.74254	0.00952629	0.0290001
6:25789224:T:TAGGT	0.737937	0.00970419	0.0290036
6:25789390:T:A	0.836963	0.00590131	0.0286779
6:25790356:A:T	0.834396	0.00599536	0.0286768
6:25790378:T:C	0.957157	0.00408823	0.0761007
6:25790599:T:C	0.408419	0.0484318	0.058586
6:25791175:A:T	0.117483	-0.128382	0.0820107
6:25791354:C:T	0.798679	0.00726108	0.0284684
6:25791534:C:A	0.975617	0.00170634	0.0558277
6:25791743:G:A	0.116723	-0.128644	0.0820077
6:25791745:A:T	0.615025	-0.0142782	0.0283909
6:25791927:C:T	0.785807	0.0261452	0.0962069
6:25792126:C:T	0.811919	-0.0293322	0.12327
6:25792200:A:G	0.0503499	-0.172393	0.0880916
6:25792250:A:G	0.633717	-0.0135307	0.0283959
6:25792292:T:C	0.791826	0.00751385	0.0284681
6:25792376:A:G	0.665165	0.030703	0.0709415
6:25792455:T:C	0.537483	0.0297552	0.048255
6:25792548:A:G	0.722003	0.0154905	0.0435392
6:25792631:G:A	0.412796	0.0479772	0.0585814
6:25792711:TTG:T	0.594817	-0.015094	0.0283792
6:25792768:C:T	0.656021	0.0261606	0.0587332
6:25792978:T:C	0.60656	-0.014617	0.0283832
6:25793559:G:T	0.761436	0.0290085	0.0955498
6:25793673:G:A	0.985329	-0.000630651	0.0342968
6:25793683:C:G	0.561975	-0.045649	0.0787174
6:25793941:G:A	0.746227	-0.0190251	0.0587887
6:25794135:A:G	0.949913	0.00189364	0.0301461
6:25794439:C:A	0.668094	0.0304073	0.0709184
6:25795087:C:T	0.0690159	0.157329	0.0865246
6:25795278:A:G	0.764944	-0.012561	0.0420107
6:25795418:C:T	0.391531	-0.0574584	0.0670582
6:25795577:A:T	0.966308	0.00119863	0.0283772
6:25795743:AT:A	0.721789	0.031497	0.0884577
6:25795800:C:A	0.978711	0.00148967	0.0558248
6:25795971:ACACACC:A	0.555383	-0.0305208	0.0517553
6:25796370:C:T	0.696465	0.0345022	0.0884452
6:25796969:T:C	0.400865	-0.0562101	0.0669106
6:25797140:C:T	0.1503	-0.113701	0.0790431
6:25797971:G:A	0.970865	0.00103712	0.0283963
6:25797985:G:A	0.354697	-0.0781696	0.0844604
6:25798556:C:G	0.120249	-0.147531	0.0949528
6:25798932:G:A	0.690458	-0.0207307	0.0520565
6:25799581:A:G	0.79258	0.0111354	0.0423461
6:25799676:G:A	0.69098	-0.0206885	0.0520431
6:25800666:T:C	0.502458	-0.0332409	0.0495669
6:25800725:CAT:C	0.800758	0.0133048	0.0527201
6:25800731:C:G	0.793415	0.0110868	0.0423356
6:25800922:T:C	0.968428	0.00112251	0.0283609
6:25801319:G:A	0.691853	-0.0206229	0.0520331
6:25801428:AT:A	0.399663	0.0495892	0.058879
6:25801518:T:C	0.790063	0.0256128	0.0962057
6:25801971:C:T	0.801004	-0.00715165	0.0283742
6:25802083:C:T	0.961646	-0.00353228	0.073454
6:25802159:TGAA:T	0.988359	0.000413907	0.0283682
6:25802401:A:G	0.11978	-0.130945	0.0841713
6:25803110:TA:T	0.361464	-0.111956	0.122681
6:25803235:C:T	0.560345	-0.0174318	0.0299346
6:25803712:A:G	0.645175	0.0270999	0.0588521
6:25803904:G:A	0.979891	0.000715207	0.028375
6:25804617:G:T	0.69232	-0.0233371	0.0589755
6:25804628:T:C	0.0452143	0.13921	0.0695128
6:25805002:A:T	0.667385	-0.0121947	0.028377
6:25805331:A:T	0.799307	0.013409	0.0527407
6:25806114:CCAA:C	0.873638	0.0226163	0.142206
6:25806576:T:C	0.841973	-0.00566894	0.0284343
6:25806832:G:A	0.0447563	0.139483	0.0695003
6:25806966:G:A	0.728489	-0.0360238	0.103774
6:25807603:A:G	0.774208	-0.0145807	0.0508259
6:25807812:A:G	0.793463	0.0110839	0.0423346
6:25808474:C:T	0.818613	-0.0201503	0.087866
6:25808734:AT:A	0.379414	0.0316381	0.0359943
6:25808743:A:T	0.923238	0.00557109	0.0578183
6:25808858:T:C	0.41907	-0.0541929	0.0670675
6:25809069:A:G	0.988341	-0.00108738	0.0744108
6:25809087:C:T	0.988362	-0.0010854	0.0744108
6:25809218:A:G	0.675992	0.0245	0.0586212
6:25809477:G:A	0.792947	0.0150671	0.0574014
6:25809524:T:C	0.850471	-0.00536178	0.0284417
6:25809716:C:A	0.775411	0.0145009	0.0508261
6:25809751:A:G	0.671812	0.0248392	0.0586296
6:25809896:ATGT:A	0.978329	0.00151664	0.0558334
6:25809909:G:A	0.637515	0.0147127	0.0312255
6:25810220:G:A	0.404648	0.048816	0.0585781
6:25810797:G:C	0.825219	-0.00628113	0.0284423
6:25811034:C:T	0.838862	-0.00578219	0.0284348
6:25811331:A:G	0.853477	0.00970448	0.0525466
6:25811404:C:T	0.78521	-0.00778755	0.0285743
6:25811596:G:GT	0.845521	0.0169734	0.0871163
6:25811598:TA:T	0.587122	0.0359977	0.0662927
6:25812119:A:G	0.603626	-0.0201503	0.0388107
6:25812336:C:T	0.618607	0.0524369	0.105332
6:25812437:T:C	0.223476	-0.0674981	0.0554474
6:25812459:G:A	0.839924	-0.00574711	0.0284524
6:25812485:C:T	0.40343	0.0489425	0.0585779
6:25812641:T:C	0.62642	0.028642	0.0588408
6:25813810:T:C	0.355563	-0.0780168	0.0844473
6:25814172:A:G	0.635234	-0.0356027	0.0750522
6:25814532:G:T	0.74776	-0.0091555	0.0284691
6:25814559:A:G	0.0702764	0.156598	0.0865125
6:25814579:A:G	0.88469	0.0103825	0.0715903
6:25814873:T:C	0.637	-0.0354182	0.0750548
6:25814939:T:C	0.77721	-0.00806905	0.0285169
6:25815074:C:G	0.817441	0.0135391	0.0586521
6:25815080:T:G	0.845799	-0.00989861	0.0508975
6:25815117:G:A	0.444599	0.0451779	0.0590986
6:25815179:A:T	0.586114	-0.0216133	0.0396957
6:25815210:G:C	0.382139	-0.110528	0.126468
6:25815210:G:GTC	0.746422	-0.0116865	0.0361407
6:25815212:CACACAA:C	0.340568	0.0428255	0.0449355
6:25815213:A:T	0.942456	-0.00224206	0.0310608
6:25815214:CACAA:C	0.846924	-0.0107703	0.0557916
6:25815216:CAA:C	0.938422	0.00466157	0.0603412
6:25815218:A:C	0.606077	-0.024717	0.0479309
6:25815370:A:G	0.847791	-0.00545958	0.0284445
6:25816156:TTG:T	0.0147072	0.095471	0.0391353
6:25816430:C:T	0.991927	-0.000502864	0.0496984
6:25816860:T:C	0.149618	-0.113841	0.0790075
6:25817076:AT:A	0.870981	0.0055257	0.0340227
6:25817094:AG:A	0.858392	-0.021789	0.122122
6:25817216:T:C	0.766032	-0.0150262	0.0504964
6:25817297:G:A	0.705054	-0.0186936	0.0493877
6:25817518:G:A	0.837772	-0.0058263	0.0284564
6:25817705:A:G	0.838354	-0.00651704	0.0319463
6:25817789:A:G	0.765058	-0.0150877	0.0504866
6:25817796:AT:A	0.627064	0.0285112	0.0586814
6:25818442:A:G	0.478772	-0.0456195	0.0644089
6:25818588:A:G	0.771459	-0.0146604	0.0504718
6:25818646:G:C	0.783989	-0.0138355	0.0504718
6:25818755:G:A	0.928188	0.00262241	0.0290974
6:25818766:A:G	0.771636	-0.0146483	0.0504702
6:25819085:A:T	0.30137	-0.0726018	0.0702485
6:25820167:C:T	0.92939	0.00440328	0.0496917
6:25820428:T:C	0.854222	-0.00523042	0.0284674
6:25820481:T:A	0.762153	-0.0270366	0.0893315
6:25820891:G:A	0.852196	-0.00530484	0.0284721
6:25821063:C:G	0.757662	0.0162718	0.0527361
6:25821580:C:T	0.604074	0.0303962	0.0586176
6:25821616:T:G	0.644151	-0.0327316	0.0708625
6:25821807:T:A	0.870397	-0.00805966	0.049399
6:25821992:TATACA:T	0.788872	0.0151501	0.0565775
6:25822134:GA:G	0.792476	0.0148669	0.0565073
6:25822363:C:T	0.606657	0.0144437	0.0280541
6:25822620:C:T	0.745784	-0.0167513	0.0516692
6:25822753:C:A	0.153695	-0.160126	0.112243
6:25823444:A:T	0.735075	-0.0175044	0.0517296
6:25823986:G:A	0.0459789	0.171766	0.0860728
6:25824756:A:G	0.345711	-0.0329275	0.0349199
6:25824809:C:T	0.492839	-0.0197028	0.0287297
6:25825390:T:A	0.618744	0.0139434	0.0280195
6:25825547:G:A	0.748096	0.0224089	0.0697767
6:25825547:G:GGACAAAAATTGAAA	0.859984	-0.00521809	0.0295819
6:25825549:A:ACAAAAATTGAAAGT	0.142662	-0.119061	0.0812175
6:25826119:C:T	0.487854	-0.0199245	0.0287211
6:25826347:A:T	0.746367	-0.0167046	0.0516477
6:25826514:C:T	0.735151	-0.0174801	0.051673
6:25826986:T:A	0.461595	-0.0211568	0.028737
6:25827484:A:G	0.482714	-0.020156	0.0287145
6:25827516:A:G	0.798374	-0.0185856	0.072756
6:25827864:C:G	0.741353	-0.0288057	0.0872736
6:25828242:G:C	0.856378	-0.00949737	0.0524755
6:25828649:CATAA:C	0.146709	-0.11807	0.0813573
6:25828782:A:T	0.817801	0.0130313	0.0565659
6:25828828:G:A	0.334714	0.0312995	0.0324461
6:25829633:A:T	0.562761	-0.0165787	0.0286459
6:25829659:T:A	0.852706	-0.00974179	0.0524694
6:25829811:T:C	0.0404585	0.175703	0.0857492
6:25831212:G:A	0.187077	0.0385995	0.0292581
6:25831264:A:G	0.0403612	0.175781	0.0857456
6:25831283:CT:C	0.150698	-0.113552	0.0790164
6:25831373:C:T	0.919356	0.00406081	0.0401089
6:25831603:A:G	0.849637	-0.00994814	0.0524743
6:25832052:C:G	0.974015	-0.00167549	0.0514371
6:25832684:C:CT	0.532363	0.0244989	0.0392358
6:25832689:TTC:T	0.338051	-0.0393031	0.0410253
6:25832690:TC:T	0.449216	-0.0219741	0.0290386
6:25832691:C:T	0.553921	-0.0173374	0.0292914
6:25832797:T:C	0.919374	0.00405989	0.0401087
6:25832935:T:TA	0.337593	-0.0334242	0.0348556
6:25833010:T:C	0.82277	0.0126717	0.0565741
6:25833333:G:GT	0.9786	0.000758244	0.0282671
6:25833333:G:GTT	0.931207	0.00753106	0.08724
6:25834035:C:G	0.971343	-0.00184814	0.0514468
6:25834223:T:G	0.213655	0.0715091	0.0575028
6:25834277:C:T	0.919493	0.00405386	0.0401084
6:25834428:T:A	0.845363	-0.0102355	0.0524793
6:25834548:A:G	0.84515	-0.0102498	0.0524794
6:25834658:T:C	0.844733	-0.0102778	0.0524797
6:25834895:A:G	0.844441	-0.0102974	0.0524798
6:25834966:GA:G	0.262504	-0.0471652	0.0420932
6:25835439:CA:C	0.857938	0.00808165	0.0451491
6:25835440:AG:A	0.859318	-0.00930252	0.0524848
6:25835895:A:G	0.843095	-0.0103877	0.05248
6:25836118:G:C	0.596931	0.0300954	0.0569106
6:25836120:G:C	0.682378	0.0300566	0.0734486
6:25836122:G:C	0.944926	0.00492286	0.0712638
6:25836124:G:C	0.424581	0.066387	0.0831397
6:25836257:C:G	0.476234	-0.0207244	0.0290921
6:25836281:G:A	0.240521	-0.0783537	0.0667587
6:25836380:A:G	0.842507	-0.0104271	0.0524797
6:25836563:T:C	0.965849	-0.00220325	0.0514596
6:25836927:C:G	0.845627	0.0110167	0.056583
6:25837428:GC:G	0.402607	0.0260448	0.0311177
6:25837681:A:AT	0.429578	0.0878659	0.111235
6:25837829:A:G	0.834415	-0.010974	0.0524964
6:25837966:G:T	0.957584	0.00388864	0.073115
6:25838054:A:G	0.57333	0.0211796	0.0376089
6:25838279:A:C	0.299933	-0.0846006	0.0816154
6:25838561:C:T	0.144333	-0.116248	0.0796302
6:25838654:TTATTAGATGTGTGATA:T	0.851665	0.0079035	0.0422659
6:25838655:TATTAGATGTGTGATA:T	0.985731	-0.000790911	0.0442223
6:25838657:TTAGATGTGTGATATA:T	0.812162	0.0100959	0.0424845
6:25838658:TAGATGTGTGATATATA:T	0.812162	0.0100959	0.0424845
6:25838664:TG:T	0.746786	0.0137275	0.0425158
6:25840485:C:A	0.616358	0.0172199	0.0343698
6:25840946:A:G	0.722876	-0.0101061	0.0284985
6:25841122:G:A	0.516556	-0.0199356	0.0307334
6:25841138:TAA:T	0.951402	-0.00313917	0.0515067
6:25841359:A:T	0.233352	0.0633613	0.0531657
6:25841684:G:A	0.151367	-0.113374	0.0790219
6:25842032:C:T	0.821962	-0.0117963	0.0524229
6:25842952:T:TA	0.548602	-0.0527282	0.0879014
6:25843462:A:G	0.268213	-0.0830314	0.0749931
6:25843669:A:G	0.477278	-0.0359329	0.0505607
6:25843926:C:T	0.140492	0.0915175	0.0620895
6:25844710:G:T	0.386064	-0.0256878	0.029636
6:25844969:G:C	0.726776	-0.0274007	0.0784182
6:25845432:GA:G	0.352156	-0.0441583	0.0474609
6:25846372:TG:T	0.697754	0.028208	0.0726346
6:25846373:G:T	0.877749	0.0116909	0.0760019
6:25846380:TA:T	0.905461	0.0104516	0.0880014
6:25846381:A:T	0.842144	0.0174187	0.0874642
6:25847089:C:T	0.723577	0.0165244	0.046721
6:25847242:A:G	0.0335328	-0.281362	0.132366
6:25847313:T:A	0.915276	0.00924281	0.0868801
6:25847652:A:G	0.877105	-0.00712961	0.0461046
6:25847703:G:A	0.78223	-0.0219488	0.0794056
6:25847730:C:T	0.708657	-0.019449	0.05205
6:25847847:A:T	0.369988	-0.0265248	0.0295872
6:25848019:A:G	0.708657	-0.019449	0.05205
6:25848025:T:C	0.807761	0.0133098	0.0547018
6:25848419:T:G	0.936849	-0.00328305	0.0414364
6:25848433:A:T	0.993744	-0.000355913	0.0453911
6:25849714:C:T	0.553949	-0.050996	0.0861634
6:25849764:A:T	0.178943	-0.148299	0.11034
6:25849779:A:C	0.319922	-0.0294688	0.0296282
6:25849838:A:G	0.270595	-0.0360436	0.0327165
6:25849905:C:T	0.68979	-0.0198033	0.049615
6:25851338:G:A	0.731188	0.0187722	0.0546426
6:25851369:T:C	0.379429	-0.026019	0.0296024
6:25851469:ATT:A	0.823109	0.0118804	0.0531448
6:25851469:ATT:AT	0.243118	-0.0374935	0.0321218
6:25851484:G:T	0.959032	-0.00753998	0.146784
6:25851529:A:G	0.349289	-0.0277003	0.0295954
6:25851533:A:G	0.750003	-0.0165854	0.0520516
6:25852208:G:A	0.0330877	0.182559	0.0856677
6:25853521:T:C	0.774243	-0.0338579	0.118042
6:25853585:T:A	0.89122	-0.0113978	0.0833408
6:25853659:TTG:T	0.526893	0.0358974	0.0567317
6:25853662:GA:G	0.448837	0.0401058	0.052955
6:25853712:T:C	0.896587	-0.00930159	0.0715652
6:25854644:C:A	0.807885	0.0133002	0.0546984
6:25854971:T:TTACTCAGGATGCCTTGCTCCTGTGC	0.182939	-0.103903	0.0780194
6:25856421:C:T	0.671909	-0.0210091	0.0496047
6:25856881:T:C	0.377085	-0.0261185	0.0295699
6:25857072:CT:C	0.687553	-0.027462	0.0682832
6:25857074:CAA:C	0.773931	-0.00852421	0.0296766
6:25857509:TA:T	0.857609	0.00903933	0.0503813
6:25857829:C:T	0.983541	-0.000904806	0.0438585
6:25858060:G:A	0.141846	0.0911945	0.0620813
6:25858313:G:A	0.141858	0.0911917	0.0620813
6:25858346:C:T	0.439477	-0.0229326	0.0296641
6:25858405:AAAAAC:A	0.190606	-0.0407167	0.0311102
6:25858427:AAACAC:A	0.339102	-0.0286518	0.0299723
6:25858704:G:T	0.422892	-0.02376	0.0296476
6:25858926:G:A	0.176607	-0.149183	0.110402
6:25859286:T:G	0.443072	-0.0227491	0.0296593
6:25859413:A:G	0.434633	-0.0235354	0.0301238
6:25859433:T:C	0.443525	-0.022727	0.0296598
6:25859508:A:C	0.43353	-0.0235925	0.0301245
6:25859554:T:C	0.442292	-0.0227891	0.0296606
6:25859621:T:A	0.276882	0.0350873	0.0322686
6:25859964:A:T	0.928957	0.00668342	0.0749618
6:25860529:G:GAT	0.455912	-0.0221126	0.0296576
6:25860539:C:T	0.966345	0.00208663	0.049454
6:25860580:G:A	0.65412	0.0253636	0.0566094
6:25860688:A:G	0.44321	-0.022742	0.0296589
6:25860731:C:A	0.317937	-0.0751208	0.0752181
6:25861166:C:T	0.740251	-0.0150309	0.0453392
6:25861177:G:GGT	0.945478	-0.00306613	0.0448351
6:25861529:G:GA	0.740251	-0.0150309	0.0453392
6:25861701:C:T	0.966995	0.00204626	0.0494542
6:25862835:T:G	0.980864	0.0010895	0.0454227
6:25863018:TGAAAA:T	0.566811	0.0328062	0.0572779
6:25863176:A:T	0.725559	-0.0159739	0.0455046
6:25863235:A:C	0.928927	0.00668617	0.0749615
6:25863481:G:A	0.48061	-0.0210205	0.0298027
6:25863487:G:C	0.461648	-0.0222923	0.0302828
6:25863495:T:C	0.849054	-0.0190933	0.100319
6:25863605:C:T	0.394061	-0.0253222	0.0297112
6:25863766:G:A	0.644699	-0.0277796	0.0602413
6:25864038:C:T	0.978618	0.00121605	0.0453727
6:25864170:A:C	0.374584	-0.0409849	0.0461583
6:25864362:C:T	0.447212	-0.0225452	0.0296619
6:25864456:A:G	0.69021	-0.0207814	0.0521398
6:25864856:C:CT	0.442263	-0.0228998	0.0298028
6:25864882:G:C	0.447257	-0.0230482	0.0303268
6:25864898:C:A	0.444285	-0.0227801	0.0297788
6:25865266:T:C	0.689871	-0.0208028	0.0521333
6:25865302:A:G	0.528751	-0.0293604	0.0466102
6:25866232:T:A	0.830403	0.0164603	0.076851
6:25866243:A:T	0.830403	0.0164603	0.076851
6:25866935:T:C	0.356174	0.0908348	0.0984467
6:25866957:T:C	0.743945	-0.0148071	0.0453324
6:25867566:G:A	0.749753	-0.0156687	0.0491236
6:25868226:T:C	0.848686	-0.0103293	0.0541383
6:25868480:A:C	0.976769	0.00132123	0.0453725
6:25869371:G:C	0.388465	-0.0246552	0.0285889
6:25869848:A:G	0.353223	-0.0265503	0.0285992
6:25870205:C:T	0.985216	0.000843201	0.045504
6:25870438:C:A	0.663024	-0.0216128	0.0496001
6:25870542:T:A	0.891822	-0.00973508	0.0715818
6:25870655:C:T	0.36248	-0.0260001	0.0285511
6:25870745:C:T	0.359224	-0.0258987	0.0282476
6:25871044:G:A	0.315972	-0.0329418	0.0328508
6:25871130:A:G	0.808867	-0.0231513	0.0957107
6:25871532:C:A	0.754836	-0.0143803	0.0460508
6:25871649:T:C	0.34737	-0.026829	0.0285505
6:25871804:A:G	0.84751	-0.0182603	0.0949596
6:25872196:G:T	0.32201	-0.0745663	0.075294
6:25872557:C:A	0.0025297	0.49161	0.162797
6:25872557:CA:C	0.770194	-0.0104072	0.0356265
6:25872579:A:G	0.969662	-0.001422	0.0373889
6:25872811:C:CAT	0.342514	0.0269089	0.0283487
6:25873157:C:T	0.66473	-0.0215061	0.0496228
6:25873184:A:G	0.648004	0.0184887	0.0404978
6:25873243:T:C	0.919882	0.00879687	0.0874597
6:25873883:T:C	0.35852	-0.025983	0.0282981
6:25873892:A:T	0.881251	-0.00690354	0.0462136
6:25874866:AT:A	0.376257	0.100968	0.114112
6:25875084:T:C	0.901428	-0.0092184	0.0744274
6:25875567:CTGTAT:C	0.932758	0.00461877	0.0547406
6:25876438:A:AT	0.890505	-0.0140161	0.101813
6:25876476:T:G	0.422687	0.0878763	0.109603
6:25876566:C:T	0.918084	0.0047304	0.0459945
6:25876602:AC:A	0.790622	-0.0142098	0.0535205
6:25876615:C:A	0.762865	-0.0140563	0.046587
6:25876867:T:TC	0.365325	0.0681238	0.075253
6:25877502:A:C	0.570975	0.01619	0.0285731
6:25877619:T:A	0.863875	0.00827321	0.0482561
6:25878273:A:G	0.875043	-0.00608814	0.0387148
6:25878282:C:CA	0.632197	-0.0136586	0.0285365
6:25878379:C:T	0.408374	0.0267454	0.0323497
6:25878961:T:A	0.441274	-0.0527997	0.0685673
6:25879330:T:C	0.90032	0.00504145	0.0402489
6:25879345:T:C	0.0514331	-0.276211	0.141803
6:25880013:T:C	0.921931	0.00547633	0.0558801
6:25880365:G:C	0.265514	0.0338558	0.0304061
6:25880907:A:T	0.349628	-0.0418006	0.0446917
6:25881386:TAC:T	0.751424	-0.0167735	0.052953
6:25881502:T:G	0.576093	-0.0207093	0.0370404
6:25881568:A:T	0.743394	-0.0167704	0.0512289
6:25881949:G:A	0.602406	-0.033242	0.0638111
6:25882642:C:G	0.57306	-0.0370844	0.0658048
6:25882690:T:C	0.550958	0.0441038	0.0739593
6:25882717:A:ACACC	0.873261	0.0051817	0.0324836
6:25882977:T:A	0.144368	0.112614	0.0771475
6:25883106:T:C	0.507241	0.0237976	0.0358863
6:25883418:AAAC:A	0.522065	-0.030366	0.0474345
6:25883431:AAC:A	0.525257	-0.0301146	0.0474048
6:25883432:AC:A	0.521037	-0.0304396	0.0474322
6:25883433:CA:C	0.785179	-0.013796	0.0506135
6:25883500:C:G	0.256618	-0.0513804	0.0452922
6:25883548:G:A	0.350772	0.0702901	0.0753303
6:25883636:A:T	0.220622	-0.0885609	0.072302
6:25883714:A:G	0.744077	-0.0167242	0.0512292
6:25883798:A:AAT	0.203981	-0.0575176	0.0452791
6:25884148:C:T	0.744221	-0.0167145	0.0512291
6:25884664:A:C	0.704211	-0.0196567	0.0517771
6:25884785:T:C	0.2509	-0.0516199	0.0449586
6:25885181:A:G	0.486478	0.024957	0.0358618
6:25885552:T:C	0.492576	0.0246332	0.0358971
6:25885582:C:T	0.716445	0.0329027	0.0905875
6:25885667:A:AC	0.745071	-0.0166568	0.0512287
6:25885814:C:T	0.766314	-0.00913662	0.0307423
6:25886255:A:G	0.828652	-0.0226161	0.104496
6:25886497:C:A	0.763253	-0.0154422	0.0512671
6:25886526:G:A	0.498181	0.0242899	0.0358599
6:25886534:A:G	0.562835	-0.0213891	0.0369647
6:25886577:T:C	0.793865	-0.0105041	0.0402002
6:25887051:T:C	0.828957	-0.0225751	0.104495
6:25887564:T:C	0.579933	-0.0205458	0.0371209
6:25887681:G:A	0.514587	-0.0457187	0.0701517
6:25887813:G:A	0.229883	0.071202	0.0593024
6:25887858:G:T	0.117897	0.168105	0.107508
6:25887892:TAATAGCAAAAACAGTTTTTTTGCA:T	0.242101	-0.0653243	0.0558445
6:25887895:TAGCAAAAAC:T	0.161198	-0.0883524	0.0630613
6:25887906:GT:G	0.179594	-0.0830975	0.0619203
6:25887907:TTTTTTTGCAAATAGC:T	0.17442	-0.0859082	0.0632544
6:25887916:A:AT	0.0457274	-0.14385	0.0720007
6:25888094:C:G	0.593254	-0.036334	0.0680251
6:25888333:A:C	0.346646	0.105752	0.112369
6:25888623:G:T	0.774084	-0.0223809	0.0779725
6:25888639:TCTAC:T	0.738871	-0.0171179	0.0513513
6:25888832:G:GA	0.731679	-0.0176051	0.0513428
6:25889099:C:G	0.854185	0.00742997	0.0404282
6:25889137:G:A	0.539929	-0.0226704	0.0369876
6:25889484:A:G	0.550667	-0.0395217	0.066227
6:25889553:T:A	0.718282	-0.0185489	0.0514169
6:25889706:A:G	0.920683	0.00623682	0.0626354
6:25890509:CT:C	0.232413	0.0340309	0.0284976
6:25890705:T:G	0.744859	-0.0171005	0.052548
6:25890823:A:G	0.500345	-0.0249968	0.0370902
6:25891131:C:G	0.0075703	-0.077664	0.0290805
6:25891354:A:AATGGTTGAG	0.33369	0.02835	0.0293263
6:25891355:CAA:C	0.386049	0.0316327	0.0364935
6:25891355:C:T	0.910333	-0.0199206	0.176886
6:25891356:A:T	0.224842	0.161699	0.133223
6:25891498:T:C	0.469958	-0.0381046	0.0527365
6:25892180:G:A	0.0591779	0.0649085	0.0344001
6:25892478:CA:C	0.508408	0.067099	0.101462
6:25892529:C:T	0.541184	-0.0225283	0.0368699
6:25892897:T:A	0.298297	0.0610195	0.0586674
6:25892904:T:C	0.961889	0.00264289	0.0553105
6:25893045:T:C	0.022302	0.196611	0.0860374
6:25893402:G:A	0.566036	-0.0493437	0.0859799
6:25893505:C:T	0.605317	-0.019087	0.0369353
6:25893719:GT:G	0.503211	-0.0246888	0.0368794
6:25893769:A:AT	0.897359	-0.00477436	0.037011
6:25893784:C:T	0.605589	-0.0190726	0.0369352
6:25893986:T:C	0.503448	-0.024675	0.0368793
6:25894617:A:G	0.137741	-0.111601	0.0751902
6:25894899:G:A	0.918915	-0.00992883	0.0975317
6:25895046:T:C	0.658323	-0.0164075	0.0371018
6:25895095:T:C	0.648166	-0.0169099	0.0370578
6:25895355:A:C	0.530978	-0.0231248	0.0369102
6:25897501:C:G	0.154925	-0.0766567	0.0538945
6:25897669:C:CTG	0.946821	0.0037253	0.0558519
6:25897776:A:G	0.337398	0.0423694	0.0441661
6:25897954:T:C	0.523333	-0.0544435	0.0853059
6:25898000:G:A	0.525466	-0.0234353	0.0369093
6:25898001:G:A	0.525466	-0.0234353	0.0369093
6:25898199:G:GA	0.87364	-0.0125987	0.079219
6:25898207:A:G	0.535787	0.0419536	0.067755
6:25898751:G:T	0.903686	-0.00550804	0.0455188
6:25899074:C:T	0.497699	-0.0201723	0.0297475
6:25899429:TCA:T	0.214501	0.0362782	0.0292263
6:25899458:CAT:C	0.814169	0.0183029	0.0778678
6:25899665:G:T	0.526241	-0.023391	0.0369087
6:25900345:T:C	0.495728	-0.0594647	0.0872905
6:25900416:T:C	0.626092	-0.0387608	0.0795526
6:25900893:A:G	0.395835	-0.0447819	0.0527415
6:25900979:A:C	0.95006	0.00346157	0.0552691
6:25901923:C:T	0.626328	-0.0387345	0.079553
6:25902047:G:T	0.525573	-0.0403713	0.063599
6:25902047:GT:G	0.527754	0.0273454	0.0433066
6:25902050:T:C	0.24559	-0.11268	0.0970434
6:25902059:C:T	0.0356757	-0.161169	0.0767253
6:25902062:T:C	0.192014	-0.105528	0.0808868
6:25902616:A:G	0.824852	-0.0100653	0.0454808
6:25902626:T:C	0.89196	-0.00510094	0.0375552
6:25903014:C:T	0.843443	-0.00607683	0.0307701
6:25903039:T:A	0.974631	0.00176787	0.0555917
6:25903047:A:G	0.785738	-0.0107274	0.0394611
6:25903180:G:T	0.954455	0.00315647	0.055267
6:25903235:T:C	0.759846	-0.0093418	0.0305604
6:25903707:T:G	0.0580468	-0.284973	0.150354
6:25903728:C:A	0.45158	-0.0703672	0.0934761
6:25903742:G:A	0.415884	-0.073147	0.0899072
6:25904071:G:A	0.954455	0.00315647	0.055267
6:25904085:G:C	0.170114	-0.0915865	0.066762
6:25904375:A:C	0.190717	-0.141103	0.107839
6:25904652:A:C	0.849283	-0.00653379	0.0343824
6:25904981:A:G	0.405071	-0.0441596	0.0530383
6:25905029:G:C	0.955261	0.00310052	0.0552669
6:25905568:A:C	0.329279	-0.0855745	0.0877178
6:25905947:C:T	0.263067	-0.0772216	0.0689989
6:25906216:G:C	0.158849	-0.154101	0.109372
6:25906792:G:A	0.8482	-0.00880071	0.045977
6:25906925:C:A	0.50857	-0.0759344	0.114867
6:25906925:CA:C	0.741706	0.0238069	0.0722308
6:25907091:C:T	0.706518	-0.0385531	0.102389
6:25907106:TTTTTTTTTTTTTTG:T	0.763417	-0.0263145	0.0874247
6:25907116:TTTTG:T	0.978976	0.0025308	0.0960341
6:25907412:T:C	0.168437	-0.0742129	0.0538851
6:25907768:G:T	0.280721	0.0787755	0.073028
6:25908975:A:G	0.700234	-0.0143473	0.0372653
6:25909045:C:G	0.654176	0.0174934	0.0390506
6:25909090:C:A	0.29139	-0.046695	0.0442574
6:25909228:A:G	0.988504	0.000790075	0.0548339
6:25909426:C:T	0.158849	-0.154101	0.109372
6:25909497:A:G	0.654642	0.0174688	0.039052
6:25909547:T:C	0.893701	0.0119179	0.0891909
6:25909610:C:T	0.807215	0.0178253	0.0730483
6:25909628:G:A	0.848804	-0.007959	0.0417477
6:25910868:G:A	0.275218	-0.0888339	0.081415
6:25911178:A:G	0.830145	-0.00796012	0.0371074
6:25911502:A:G	0.0849233	-0.108834	0.0631726
6:25912094:T:G	0.659735	-0.0164441	0.0373493
6:25913070:AATT:A	0.848569	-0.00877906	0.0459771
6:25914008:T:G	0.449368	0.0903369	0.119419
6:25914008:T:TTTG	0.530003	0.018951	0.0301766
6:25914011:G:GTTT	0.87467	-0.00521637	0.0330716
6:25914035:G:GT	0.817782	-0.0148683	0.0645327
6:25915018:T:A	0.922081	-0.0093865	0.0959637
6:25915134:C:T	0.888527	-0.00523958	0.0373808
6:25915153:C:A	0.957324	0.00295815	0.0552798
6:25915405:A:G	0.935882	0.00270942	0.0336795
6:25915635:G:T	0.922568	-0.00932784	0.0959665
6:25916165:G:A	0.956038	0.00304702	0.0552733
6:25916166:A:C	0.859065	0.0253734	0.142897
6:25916176:A:C	0.956013	0.00304875	0.0552734
6:25916742:AG:A	0.237226	-0.096966	0.0820391
6:25918027:A:C	0.79268	-0.0200447	0.0762643
6:25918310:G:C	0.24893	0.0856869	0.0743196
6:25918335:T:C	0.814471	-0.00928225	0.0395557
6:25918428:C:G	0.271932	0.0651255	0.0592792
6:25918584:G:A	0.861022	0.0165843	0.0947274
6:25919431:T:A	0.730995	-0.0234281	0.0681439
6:25919549:A:C	0.700234	-0.0143473	0.0372653
6:25919776:A:C	0.0536281	0.140035	0.0725633
6:25919866:T:C	0.59905	-0.0196628	0.0373983
6:25919908:A:G	0.814818	-0.00886138	0.0378344
6:25919914:TG:T	0.0770515	-0.217819	0.123197
6:25920386:T:C	0.589062	-0.0204508	0.0378582
6:25920739:G:T	0.110393	0.17086	0.107026
6:25921816:TAGA:T	0.91932	-0.00381739	0.0376878
6:25921954:A:T	0.186118	-0.0714553	0.0540447
6:25922385:C:T	0.124026	-0.100164	0.0651225
6:25922920:G:A	0.955456	0.0030889	0.0553
6:25923189:C:T	0.480064	0.0205218	0.0290595
6:25923315:C:T	0.601712	-0.016247	0.031128
6:25923417:A:AAAAC	0.808574	-0.0177495	0.0732642
6:25923708:T:G	0.970416	0.00324047	0.0873762
6:25924513:G:C	0.935101	-0.00307308	0.0377394
6:25925036:C:A	0.193655	0.218761	0.168298
6:25925036:CAA:C	0.31853	-0.0298426	0.0299178
6:25925092:G:A	0.648149	0.041017	0.0898836
6:25925129:A:T	0.794006	-0.0121251	0.0464363
6:25925496:C:T	0.710063	-0.0251637	0.0676861
6:25925595:T:G	0.704032	0.0148395	0.0390633
6:25925634:G:A	0.792379	-0.0104919	0.0398595
6:25925738:C:A	0.108677	-0.140252	0.0874297
6:25925738:CA:C	0.553667	0.020761	0.035053
6:25925823:A:G	0.950402	-0.00233364	0.0375174
6:25925911:G:A	0.596971	-0.0200541	0.0379266
6:25927388:C:T	0.995382	0.000313762	0.0542089
6:25927588:C:T	0.847574	-0.0088845	0.0462216
6:25928099:C:A	0.955788	0.00306626	0.0553078
6:25928483:A:G	0.873159	-0.00684909	0.0429014
6:25928685:A:G	0.157543	-0.105061	0.074333
6:25928750:C:T	0.334431	-0.06727	0.0696934
6:25928775:G:A	0.713107	-0.0249098	0.0677474
6:25929404:C:T	0.847496	-0.00890397	0.0462992
6:25929640:C:T	0.24931	0.0679891	0.0590169
6:25929861:C:G	0.491991	-0.0596175	0.086761
6:25929917:G:T	0.331734	-0.0677278	0.0697774
6:25930116:G:A	0.915995	-0.00396095	0.0375518
6:25931020:G:A	0.698585	-0.026277	0.0678587
6:25931482:C:G	0.250148	0.0866062	0.0753103
6:25931527:T:C	0.95356	-0.00509677	0.0875175
6:25932128:G:T	0.936888	0.00441738	0.0557874
6:25932595:A:G	0.529687	0.0442957	0.0704802
6:25932633:A:G	0.0448189	-0.180398	0.0899136
6:25932635:G:A	0.543525	-0.0669396	0.11019
6:25932638:AGAG:A	0.230112	-0.0813631	0.0677986
6:25932640:AG:A	0.0673979	-0.0734825	0.0401761
6:25932641:G:A	0.836292	-0.00781914	0.0378395
6:25932647:G:A	0.075004	-0.0817938	0.0459402
6:25932651:A:G	0.736633	-0.0210534	0.0626002
6:25932669:G:A	0.757761	-0.0290784	0.0942812
6:25933538:A:T	0.380064	-0.047978	0.0546584
6:25933686:T:C	0.971775	-0.00324797	0.0917974
6:25933712:T:C	0.238685	0.0414216	0.0351543
6:25933810:G:T	0.966467	0.00242831	0.0577623
6:25933898:T:A	0.524548	0.0196412	0.0308655
6:25934005:T:C	0.396272	0.0286397	0.0337613
6:25934018:A:T	0.395669	0.0286713	0.0337555
6:25934034:G:A	0.912775	0.00321991	0.029395
6:25934099:A:T	0.278602	-0.064089	0.0591519
6:25934106:C:T	0.24402	0.0567634	0.048724
6:25934362:A:AAATC	0.0540351	-0.157721	0.0818667
6:25934430:C:T	0.270112	-0.0714726	0.0648099
6:25934521:A:G	0.286081	-0.082638	0.0774665
6:25934524:G:A	0.852409	-0.00625755	0.0336346
6:25934527:G:A	0.294942	-0.0864736	0.0825648
[truncated: 72,271 more rows]

## Sheet: FHA
RSID	PVALUE_FE	BETA_FE	STD_FE
6:25500577:A:G	0.295992	-0.0521417	0.0498932
6:25500709:T:G	0.83563	-0.00677131	0.032635
6:25500948:A:G	0.485627	0.0576503	0.0826788
6:25500995:T:A	0.4306	0.0453506	0.0575395
6:25501030:T:C	0.386331	0.0255364	0.0294779
6:25501260:A:T	0.291939	-0.0328522	0.0311726
6:25502111:T:C	0.0905566	0.141788	0.083776
6:25502220:T:A	0.361595	-0.0722535	0.0791967
6:25502220:T:TA	0.939644	-0.00245701	0.03245
6:25502240:A:AAAC	0.440919	-0.113491	0.147268
6:25502492:C:A	0.751748	-0.0276539	0.0874197
6:25502779:C:A	0.450789	0.0814271	0.107979
6:25502779:C:CA	0.734013	0.0106136	0.0312356
6:25503077:G:A	0.0880806	0.14287	0.0837648
6:25503369:C:A	0.0263231	-0.0999706	0.0450032
6:25503598:A:G	0.986512	-0.000552596	0.0326866
6:25504437:T:C	0.258661	-0.0558256	0.0494224
6:25505164:G:C	0.564055	0.0793327	0.137533
6:25505352:A:G	0.3782	0.0497525	0.0564588
6:25505443:G:A	0.809282	0.00802981	0.03327
6:25505699:G:T	0.017614	-0.18658	0.0786051
6:25505703:C:T	0.636428	-0.0205865	0.043551
6:25506072:T:G	0.637836	-0.0135954	0.0288817
6:25506088:T:TGAG	0.627102	-0.0140267	0.0288728
6:25506158:G:A	0.62669	-0.0140304	0.028846
6:25506314:G:T	0.64798	-0.0131745	0.0288553
6:25506398:C:T	0.611009	-0.0147755	0.0290493
6:25506415:A:G	0.668681	-0.0166934	0.039007
6:25506545:C:A	0.591636	0.060549	0.112866
6:25506555:G:A	0.64308	-0.0133752	0.0288634
6:25506616:C:A	0.558944	-0.0169068	0.0289296
6:25506768:TCAAA:T	0.459581	-0.0213165	0.0288241
6:25506803:G:A	0.479821	-0.0203553	0.0288078
6:25506972:A:T	0.457634	-0.021404	0.0288173
6:25507009:C:T	0.455049	-0.0215275	0.0288176
6:25507260:C:A	0.428665	-0.0228456	0.0288645
6:25507440:G:A	0.462396	-0.0212059	0.0288553
6:25507500:T:C	0.450418	-0.0217546	0.0288247
6:25507584:G:A	0.452786	-0.0216321	0.0288129
6:25507599:CTT:C	0.538606	0.0391785	0.063713
6:25507624:A:G	0.298188	-0.0302539	0.0290812
6:25507639:T:G	0.652169	-0.0175905	0.0390249
6:25507764:G:A	0.471054	-0.0207689	0.0288151
6:25507784:T:A	0.51918	-0.0185778	0.0288203
6:25507798:G:A	0.491441	-0.0198303	0.0288223
6:25507862:T:G	0.358666	-0.0651127	0.0709358
6:25507986:CTT:C	0.471274	-0.0207621	0.0288199
6:25508115:A:ACTT	0.447634	-0.0218868	0.0288224
6:25508435:G:T	0.463443	-0.0211305	0.02882
6:25508482:T:C	0.470504	-0.0208041	0.0288282
6:25508596:C:T	0.452683	-0.0216497	0.0288298
6:25508629:T:G	0.461652	-0.0212376	0.0288504
6:25508868:T:C	0.475478	-0.0205946	0.0288604
6:25508879:G:A	0.462957	-0.0211535	0.02882
6:25508965:T:C	0.455956	-0.0214982	0.0288364
6:25509008:G:GAT	0.472087	-0.0207236	0.0288193
6:25509012:G:C	0.0175257	-0.186683	0.078587
6:25509356:AG:A	0.5963	-0.0206492	0.0389807
6:25509583:G:A	0.197262	-0.0806832	0.0625746
6:25509660:T:C	0.504929	-0.0192261	0.0288353
6:25509976:T:C	0.470235	-0.0208059	0.0288131
6:25510051:A:G	0.492579	-0.0198034	0.028859
6:25510058:G:C	0.491923	-0.0198362	0.028863
6:25510163:C:T	0.151192	-0.0418288	0.0291422
6:25510236:G:A	0.319308	-0.0457312	0.0459204
6:25510285:T:G	0.387669	-0.0249407	0.0288715
6:25510300:A:G	0.432111	-0.0226467	0.0288278
6:25510648:T:C	0.0508826	-0.206949	0.105994
6:25510649:A:G	0.472023	-0.0207137	0.0288014
6:25511008:C:CAT	0.469858	-0.0208242	0.028814
6:25511170:T:TTAC	0.489062	-0.0199377	0.0288199
6:25511171:T:TAC	0.482293	-0.0202658	0.0288432
6:25511215:A:G	0.489079	-0.0199369	0.0288199
6:25511309:G:A	0.70404	-0.0148702	0.0391452
6:25511324:T:A	0.600077	-0.0151544	0.0289046
6:25511687:G:C	0.487338	-0.0200421	0.0288562
6:25511879:C:T	0.445969	-0.0220061	0.0288736
6:25511912:C:T	0.44675	-0.021969	0.0288745
6:25511956:A:G	0.420668	-0.0232892	0.0289212
6:25511981:C:G	0.6002	0.059343	0.113226
6:25512007:A:G	0.444957	-0.0220535	0.0288715
6:25512238:T:G	0.450141	-0.0218714	0.0289619
6:25512246:G:A	0.45163	-0.0217874	0.0289456
6:25512320:A:G	0.418691	-0.0234342	0.0289779
6:25512366:G:A	0.410956	-0.023822	0.0289731
6:25512402:G:A	0.409615	-0.0239012	0.0289862
6:25512465:A:G	0.460847	-0.0213291	0.0289227
6:25512608:A:G	0.443983	-0.0221179	0.028894
6:25512689:C:T	0.439831	-0.0223273	0.0289034
6:25512704:G:C	0.439831	-0.0223273	0.0289034
6:25512763:C:A	0.891167	0.0106667	0.0779567
6:25512924:A:G	0.549851	-0.0172505	0.0288478
6:25512947:G:T	0.504763	-0.0192956	0.0289284
6:25512966:A:G	0.502275	-0.0194133	0.0289356
6:25513098:A:T	0.455432	-0.0215411	0.0288603
6:25513147:T:C	0.45398	-0.0216079	0.0288569
6:25513240:C:T	0.458912	-0.021379	0.0288656
6:25513276:G:A	0.42545	-0.0230288	0.0288943
6:25513344:C:T	0.424702	-0.0230587	0.0288852
6:25513735:A:G	0.420059	-0.0233196	0.028921
6:25513969:C:T	0.532488	-0.0180375	0.0288965
6:25514216:A:C	0.431599	-0.0227253	0.0288957
6:25514488:C:T	0.478376	-0.0204507	0.0288477
6:25514532:T:G	0.850916	-0.0056253	0.0299298
6:25514598:A:C	0.71344	-0.0137714	0.0374997
6:25514602:C:T	0.936371	-0.0117926	0.147719
6:25514609:T:A	0.929071	0.0125698	0.141212
6:25514611:C:A	0.929244	0.0127862	0.143994
6:25514612:T:A	0.929244	0.0127862	0.143994
6:25514618:T:A	0.885701	0.0201472	0.140159
6:25514620:C:A	0.905126	0.0167661	0.140669
6:25514647:C:T	0.492371	-0.0198413	0.0289004
6:25514670:T:G	0.491792	-0.0198599	0.0288887
6:25514753:G:C	0.0864575	-0.0975732	0.0569143
6:25514808:G:T	0.432307	-0.0226909	0.0288964
6:25515108:C:T	0.437873	-0.0224566	0.0289468
6:25515157:CAA:C	0.777344	-0.00854713	0.0302252
6:25515157:CAA:CA	0.717467	-0.012627	0.034896
6:25515174:T:A	0.0398424	0.158726	0.0772247
6:25515220:G:A	0.540576	-0.0344375	0.0562756
6:25515234:G:A	0.489131	-0.0199645	0.0288632
6:25515450:C:A	0.43633	-0.0224878	0.0288895
6:25515576:T:A	0.510932	-0.018949	0.0288247
6:25515586:T:TTA	0.495487	-0.0196405	0.0288149
6:25515634:G:T	0.495429	-0.019643	0.0288147
6:25516158:G:A	0.380716	-0.0253298	0.0288962
6:25516517:TCAAAACC:T	0.828846	-0.00635949	0.0294173
6:25516615:A:G	0.443063	-0.0426361	0.0555859
6:25516745:A:G	0.83175	-0.006338	0.0298318
6:25517101:A:G	0.139801	0.138046	0.0934935
6:25517150:G:C	0.0802376	0.149137	0.0852547
6:25517157:C:G	0.566541	-0.0164904	0.0287714
6:25517271:A:G	0.168803	-0.0770219	0.0559727
6:25517373:G:A	0.284058	-0.0311262	0.029056
6:25517832:A:G	0.170575	0.0989311	0.0721937
6:25517889:A:G	0.361384	-0.0434928	0.0476513
6:25517923:G:C	0.503003	-0.0193577	0.0289019
6:25518197:G:C	0.461011	-0.0212602	0.0288397
6:25518432:C:T	0.852851	0.0143777	0.0775157
6:25518567:A:T	0.461275	-0.0212475	0.0288395
6:25518733:A:T	0.466511	-0.0404437	0.0555418
6:25518759:C:T	0.133091	-0.153954	0.102498
6:25519419:G:C	0.568152	-0.0164179	0.0287642
6:25519539:G:A	0.402577	-0.0242373	0.0289564
6:25519901:C:T	0.484587	-0.0324251	0.0463917
6:25520125:G:A	0.857677	-0.00534761	0.0298197
6:25520205:CA:C	0.466904	0.060638	0.0833484
6:25520210:T:C	0.513676	-0.01882	0.0288153
6:25520772:A:G	0.489088	-0.019967	0.028864
6:25521384:G:A	0.170718	-0.10236	0.0747206
6:25521598:GA:G	0.367211	-0.0429085	0.0475857
6:25521868:G:A	0.0437183	-0.256683	0.127273
6:25521921:C:A	0.864972	0.00745046	0.0438138
6:25521997:C:A	0.6351	-0.030206	0.0636504
6:25521997:CA:C	0.322937	0.0409465	0.0414253
6:25522443:A:G	0.848713	-0.00837715	0.0439143
6:25523038:C:CATTG	0.374232	-0.0420585	0.0473327
6:25523550:G:A	0.894486	0.0152205	0.114759
6:25524096:A:G	0.484698	-0.0387926	0.0555158
6:25524175:C:T	0.895922	0.0150146	0.114778
6:25524718:C:T	0.989471	-0.000957364	0.0725472
6:25525078:A:G	0.48307	-0.0311253	0.0443777
6:25525120:T:C	0.135668	0.0447561	0.029995
6:25525124:A:G	0.133626	0.0449948	0.0299975
6:25525329:A:G	0.551435	-0.0265105	0.0445097
6:25525369:C:G	0.886418	0.00459245	0.0321513
6:25525680:A:G	0.213021	0.122571	0.0984267
6:25526053:G:A	0.246503	-0.0606067	0.0522975
6:25526122:A:G	0.181427	-0.0694239	0.0519495
6:25526150:AATAG:A	0.894693	-0.0123774	0.0935074
6:25526556:A:G	0.476209	0.0208312	0.0292404
6:25526643:T:TA	0.0913346	0.050266	0.0297714
6:25526702:T:C	0.882395	-0.00649822	0.0439267
6:25526751:TC:T	0.845859	0.0151061	0.0777043
6:25526774:C:T	0.287493	0.0911577	0.0857037
6:25526921:C:A	0.241532	-0.0624532	0.0533257
6:25527963:T:C	0.365404	0.026213	0.028961
6:25528007:T:C	0.0248914	-0.189762	0.0845988
6:25528096:G:C	0.224775	-0.0642893	0.0529598
6:25528913:T:C	0.815985	-0.0086029	0.036968
6:25529414:A:C	0.899514	-0.0118555	0.0938856
6:25529649:A:G	0.907393	-0.00511533	0.0439735
6:25529885:A:AT	0.429518	0.0233677	0.0295788
6:25529918:G:A	0.0167006	-0.210233	0.0878447
6:25529952:C:T	0.996306	-0.0003597	0.0777011
6:25530084:G:C	0.505369	0.0193668	0.0290764
6:25530451:A:G	0.203155	0.0830907	0.0652913
6:25530569:C:T	0.373177	-0.0422736	0.0474697
6:25531133:T:C	0.0877073	0.0503311	0.0294744
6:25531278:T:C	0.50689	-0.0367772	0.0554134
6:25531368:G:A	0.0795165	0.0516521	0.0294566
6:25532317:C:T	0.184129	0.173828	0.13088
6:25532529:G:A	0.546088	-0.0337701	0.0559448
6:25533931:A:T	0.139035	-0.102771	0.0694679
6:25534410:T:C	0.497144	0.0666419	0.0981486
6:25534754:AT:A	0.0818631	-0.126197	0.072528
6:25534755:T:A	0.139365	-0.102706	0.0694825
6:25534907:G:GA	0.128847	0.0774835	0.0510209
6:25534912:T:A	0.821908	-0.00831806	0.0369541
6:25535636:A:G	0.890167	-0.00606705	0.0439347
6:25535929:G:A	0.841614	-0.00738295	0.0369462
6:25536105:C:T	0.534567	-0.0226854	0.0365274
6:25536471:A:G	0.0189104	-0.207391	0.0883533
6:25537194:C:T	0.325544	0.0285036	0.0289927
6:25537384:A:G	0.39793	-0.0401266	0.0474689
6:25537934:T:C	0.648531	0.0139771	0.0306647
6:25538860:C:A	0.866213	-0.00740455	0.0439516
6:25539139:A:G	0.210646	-0.0890693	0.0711535
6:25539211:G:A	0.70995	0.0426988	0.114805
6:25539470:T:C	0.854446	-0.00686913	0.0374445
6:25539845:CT:C	0.035423	0.125106	0.0594752
6:25540927:G:A	0.180363	0.0394843	0.0294739
6:25542389:A:G	0.519747	0.0542363	0.0842524
6:25543639:G:A	0.846807	-0.00849716	0.0439825
6:25543721:A:G	0.389363	0.0248617	0.028883
6:25544105:A:G	0.727362	0.026291	0.0754108
6:25544413:G:A	0.666873	0.0325817	0.0756933
6:25544424:T:C	0.176196	-0.0740029	0.0547131
6:25544632:T:A	0.153929	-0.0960739	0.0673829
6:25544864:CACACACACA:C	0.450686	-0.0439116	0.0582173
6:25544866:CACACACA:C	0.891953	-0.00753269	0.0554556
6:25544868:CACACA:C	0.289161	-0.0447846	0.0422511
6:25544870:CACA:C	0.760279	0.0118305	0.038774
6:25544872:CA:C	0.751735	0.0202759	0.0640925
6:25544875:C:A	0.710665	-0.0377964	0.101887
6:25545151:A:C	0.399099	0.0242439	0.0287512
6:25545645:CAT:C	0.374451	0.0255423	0.0287585
6:25545840:A:G	0.559234	0.0329288	0.0563869
6:25545934:G:A	0.724204	0.0404723	0.114702
6:25545950:A:G	0.603942	0.0235198	0.0453402
6:25546029:A:G	0.381221	0.0252137	0.0287943
6:25546535:G:C	0.505972	-0.0354511	0.0533001
6:25546782:G:A	0.36257	0.0515785	0.0566498
6:25546801:A:G	0.925027	0.00330294	0.0350992
6:25546852:C:T	0.597469	0.0298352	0.0565014
6:25546897:CA:C	0.910017	0.00404549	0.0357952
6:25546901:A:C	0.803875	-0.0086735	0.0349266
6:25546904:A:C	0.758831	-0.0107285	0.0349446
6:25546907:A:C	0.867733	-0.00565508	0.0339565
6:25546910:A:C	0.519279	0.0248443	0.0385507
6:25546919:A:AAAT	0.441978	0.106881	0.139013
6:25547240:G:A	0.390572	0.0246668	0.0287297
6:25548131:AAG:A	0.636101	0.0357739	0.0756068
6:25548573:A:G	0.389713	0.0247132	0.0287317
6:25548617:T:C	0.552239	-0.0478548	0.0805083
6:25548955:A:G	0.500134	0.0662869	0.0983077
6:25549050:G:C	0.862632	-0.00514448	0.0297326
6:25549069:G:A	0.565207	0.0324245	0.0563782
6:25550020:T:C	0.562076	0.0263691	0.0454827
6:25550504:G:A	0.423637	0.0354057	0.04425
6:25550878:G:T	0.626884	-0.0376335	0.0774166
6:25551037:C:G	0.52969	0.0529686	0.0842806
6:25551411:ATGTGTTTAGG:A	0.426632	0.0354042	0.0445354
6:25551879:T:A	0.0116167	-0.216108	0.0856356
6:25551882:T:A	0.673638	0.0121483	0.0288448
6:25552143:G:C	0.790864	-0.0117167	0.0441823
6:25552269:TTTTG:T	0.530861	0.0327461	0.0522522
6:25552421:C:T	0.502361	-0.0356665	0.0531717
6:25553395:C:T	0.505294	-0.0354052	0.0531463
6:25553716:G:A	0.473507	0.0206769	0.0288467
6:25554148:T:G	0.434618	-0.041452	0.0530543
6:25554180:C:G	0.761807	-0.0134019	0.0442147
6:25555360:A:G	0.278547	0.0437604	0.0403846
6:25555900:C:T	0.125176	-0.0863	0.05628
6:25556381:T:A	0.530536	0.0621858	0.0991502
6:25557132:G:T	0.855379	-0.00868625	0.0476587
6:25557148:T:TAA	0.467177	-0.0487614	0.0670648
6:25557149:T:A	0.731047	-0.021489	0.0625164
6:25557149:T:TAA	0.645733	0.013315	0.0289647
6:25557150:A:T	0.97894	-0.00420011	0.159107
6:25557223:A:G	0.950292	0.00307382	0.0493074
6:25558426:A:G	0.627252	-0.02437	0.0501855
6:25559552:A:G	0.010047	-0.204514	0.0794475
6:25559799:CT:C	0.708485	-0.0166078	0.0444188
6:25559898:A:G	0.526504	0.0184639	0.0291526
6:25560264:C:T	0.109478	0.0621663	0.0388408
6:25560631:C:G	0.48169	-0.0371829	0.0528477
6:25560771:A:G	0.00192035	-0.281895	0.0908671
6:25561888:G:C	0.443723	-0.0404808	0.0528524
6:25562533:T:G	0.534622	0.0973578	0.156784
6:25562821:G:T	0.509917	-0.0349982	0.0531107
6:25562825:G:T	0.444007	-0.0404642	0.0528637
6:25562835:G:A	0.127715	-0.0858241	0.0563455
6:25564024:G:C	0.444975	-0.0403909	0.0528803
6:25565013:A:T	0.930617	0.00809324	0.0929521
6:25565337:C:T	0.0100285	-0.219962	0.0854271
6:25565691:C:T	0.125319	-0.102731	0.0670205
6:25565846:G:A	0.00807647	-0.227073	0.0857249
6:25565870:C:T	0.515042	0.0502456	0.0771813
6:25566022:G:A	0.232637	-0.0705383	0.0590974
6:25566503:C:T	0.322733	-0.0519506	0.052536
6:25566512:G:C	0.612704	-0.0266804	0.0527055
6:25566528:A:G	0.757609	-0.0136723	0.0443011
6:25567257:CT:C	0.524965	-0.0566176	0.0890618
6:25567499:G:A	0.706329	-0.0418682	0.111118
6:25568581:G:A	0.293838	-0.0623857	0.0594297
6:25568616:G:A	0.390863	-0.0447608	0.0521655
6:25568942:T:C	0.262288	-0.0583801	0.0520786
6:25569105:C:T	0.00534782	-0.259111	0.0930281
6:25569537:T:TGGA	0.000739065	-0.297181	0.0880623
6:25569710:A:G	0.296182	0.0489447	0.0468524
6:25571333:T:G	0.262606	-0.0585708	0.0522836
6:25571426:A:G	0.297443	0.0488173	0.0468527
6:25572082:C:G	0.533457	-0.0274298	0.044047
6:25572245:A:G	0.295261	-0.0541028	0.0516914
6:25572530:A:C	0.333512	0.0453458	0.0468903
6:25572729:G:C	0.333065	-0.0501658	0.0518264
6:25572749:CA:C	0.664452	-0.0455921	0.105105
6:25572800:G:A	0.0107649	-0.180924	0.070944
6:25572945:A:G	0.00986703	-0.17841	0.0691391
6:25573378:G:C	0.533901	-0.0274012	0.0440489
6:25573434:A:G	0.633854	-0.0314119	0.0659487
6:25573629:A:ACCT	0.231082	0.0534359	0.0446201
6:25573765:C:T	0.00698561	-0.181667	0.0673457
6:25573799:C:T	0.584531	-0.0287435	0.0525687
6:25573813:CT:C	0.616422	-0.0750319	0.149786
6:25573818:C:A	0.243319	-0.0458564	0.0393033
6:25574262:C:G	0.00697091	-0.181714	0.0673457
6:25575053:A:C	0.147159	0.137358	0.0947534
6:25575402:A:G	0.527894	-0.0277928	0.04403
6:25576401:T:C	0.994307	0.0010622	0.148858
6:25576656:C:CA	0.0215401	-0.098328	0.0427814
6:25577250:T:A	0.138111	-0.0941112	0.0634659
6:25577656:T:A	0.843563	0.0115675	0.0586175
6:25577839:T:A	0.279577	0.0518783	0.047979
6:25577840:A:T	0.05826	0.0564992	0.0298348
6:25577905:G:C	0.306301	0.0483468	0.0472592
6:25579176:T:G	0.00691797	-0.114997	0.0425792
6:25579203:C:T	0.357641	0.0404663	0.0439913
6:25579337:TTA:T	0.0132338	0.135535	0.0547082
6:25579485:A:AG	0.35088	0.0442581	0.0474422
6:25579487:G:GA	0.45333	-0.0245955	0.0327994
6:25579503:C:A	0.208043	-0.153339	0.121798
6:25579552:A:C	0.965154	0.00414209	0.0948135
6:25579846:A:G	0.109166	-0.0488587	0.0304995
6:25579853:A:G	0.00887289	0.104736	0.0400226
6:25580750:C:G	0.00690427	-0.18193	0.0673459
6:25580821:C:T	0.325477	0.0460792	0.0468635
6:25581439:CTGTTTTTT:C	0.835074	0.0185555	0.0891242
6:25581880:T:C	0.00486021	-0.189329	0.0672294
6:25582757:C:G	0.876949	-0.00503825	0.0325388
6:25583103:C:T	0.121097	-0.0454742	0.0293347
6:25583297:G:T	0.00499237	-0.188095	0.0669966
6:25583385:G:C	0.00499374	-0.18809	0.0669969
6:25583402:T:C	0.00499374	-0.18809	0.0669969
6:25583606:A:ACT	0.00716489	-0.182441	0.0678452
6:25583622:TCA:T	0.153152	-0.133769	0.0936442
6:25583627:CAG:C	0.0314029	-0.141839	0.0659125
6:25583706:C:T	0.00488833	-0.188729	0.0670607
6:25583752:C:T	0.00488816	-0.188731	0.067061
6:25583790:A:T	0.0058295	-0.186009	0.0674626
6:25583791:T:C	0.0256931	-0.153939	0.0690055
6:25583824:C:A	0.00730585	-0.181278	0.0675762
6:25583914:A:G	0.0082794	-0.178534	0.0676149
6:25583954:A:C	0.00827915	-0.178536	0.0676152
6:25584061:C:T	0.0430198	-0.151485	0.0748622
6:25584094:T:C	0.00488643	-0.188742	0.0670622
6:25584168:C:T	0.235885	-0.0620807	0.0523739
6:25584175:G:A	0.0069811	-0.181299	0.067204
6:25584254:C:T	0.488464	-0.0292489	0.0422212
6:25584257:T:TC	0.0322163	-0.202046	0.0943383
6:25584258:T:C	0.0289415	-0.20502	0.0938615
6:25584275:AG:A	0.168218	-0.137934	0.100101
6:25584407:T:G	0.00488418	-0.188755	0.0670635
6:25584441:T:C	0.0383995	-0.259321	0.125242
6:25584508:A:G	0.441376	0.0837453	0.108778
6:25584656:C:G	0.0069797	-0.181309	0.0672059
6:25585076:T:A	0.00488177	-0.188773	0.0670661
6:25585296:A:G	0.00488136	-0.188777	0.0670667
6:25585379:G:A	0.00491043	-0.188669	0.0670739
6:25585385:A:G	0.00491043	-0.188669	0.0670739
6:25585424:ACAG:A	0.885328	-0.00998589	0.0692416
6:25585517:A:G	0.400206	0.0370174	0.0440027
6:25585551:A:C	0.00671776	-0.18216	0.0672048
6:25585640:G:A	0.00487982	-0.188787	0.0670681
6:25585763:A:AT	0.40591	0.0365317	0.0439552
6:25585775:A:T	0.00487948	-0.188791	0.0670687
6:25585809:A:G	0.00544337	-0.187754	0.0675484
6:25585844:T:C	0.135692	0.0559354	0.0374895
6:25585851:A:G	0.681244	0.021566	0.0525017
6:25585860:G:A	0.00563292	-0.187314	0.067661
6:25586025:TGCACC:T	0.0179895	-0.191371	0.0808894
6:25586088:TG:T	0.0065224	-0.208227	0.0765456
6:25586148:G:C	0.00462737	-0.196178	0.0692745
6:25586182:A:C	0.0037533	-0.198815	0.0685999
6:25586264:T:G	0.44856	0.042825	0.0565108
6:25586311:C:T	0.31472	-0.095374	0.0948648
6:25586335:C:T	0.434867	0.0848856	0.108703
6:25586392:G:A	0.313439	0.0470873	0.0467121
6:25586427:G:A	0.456356	0.0262527	0.035245
6:25586588:T:C	0.257385	-0.035346	0.031208
6:25586592:A:G	0.560151	-0.0256148	0.043965
6:25586603:A:G	0.105254	-0.0939811	0.0580166
6:25586636:A:G	0.537335	-0.0327628	0.0531132
6:25586671:C:G	0.39404	-0.0862362	0.101179
6:25586820:A:G	0.215376	-0.0375705	0.0303252
6:25586901:T:C	0.0024294	-0.156441	0.0515967
6:25586946:C:T	0.503973	0.023574	0.0352771
6:25586966:C:T	0.492885	-0.037283	0.05437
6:25587005:AC:A	0.586071	0.0548827	0.100787
6:25587051:G:A	0.532941	-0.0331686	0.0531955
6:25587230:CAGAGGG:C	0.60761	0.062991	0.122673
6:25587251:A:ACCG	0.663407	0.0555367	0.127608
6:25587259:T:C	0.00686502	-0.18498	0.068427
6:25587265:A:G	0.00466481	-0.19073	0.067412
6:25587272:A:G	0.726823	-0.0274629	0.0786103
6:25587272:AGGGAGG:A	0.575992	-0.0297283	0.0531575
6:25587283:GGGGGA:G	0.592891	-0.0330098	0.0617409
6:25587295:G:A	0.0120219	-0.177389	0.0706309
6:25587487:CTTAAT:C	0.00328943	-0.188999	0.0643003
6:25587558:T:C	0.00569442	-0.18605	0.0672904
6:25587593:C:A	0.00159398	-0.271646	0.0860454
6:25587644:G:GT	0.00353323	-0.195258	0.066936
6:25587736:T:C	0.00487486	-0.188841	0.0670795
6:25587740:A:T	0.00487486	-0.188841	0.0670795
6:25587820:T:C	0.00487513	-0.188831	0.0670761
6:25588780:C:T	0.307569	0.0476961	0.0467455
6:25588958:G:A	0.00481365	-0.189462	0.0672032
6:25589110:T:C	0.00487389	-0.18885	0.0670809
6:25589519:T:G	0.30729	0.0477159	0.0467378
6:25589572:A:T	0.422394	0.0871467	0.108625
6:25589592:G:A	0.191747	-0.0601551	0.0460807
6:25590098:A:G	0.329511	-0.0462731	0.0474548
6:25590851:G:C	0.451736	0.0332046	0.0441244
6:25590852:A:T	0.451736	0.0332046	0.0441244
6:25591041:C:G	0.948921	0.00223416	0.0348748
6:25591471:G:A	0.475884	0.0766705	0.107542
6:25592274:T:G	0.0746665	0.0959164	0.0538098
6:25592489:A:G	0.15351	-0.0414318	0.0290293
6:25592547:T:G	0.317404	-0.0420893	0.0420975
6:25592651:A:C	0.135906	0.0557128	0.0373607
6:25593237:G:C	0.827045	0.0127855	0.0585168
6:25595497:C:CT	0.145061	-0.0422992	0.0290277
6:25595984:A:G	0.578685	-0.0294707	0.053071
6:25596318:G:A	0.579336	-0.0294637	0.0531496
6:25596383:G:GGGTAAATTTTTGGTAAATTTTT	0.322484	-0.0474623	0.0479725
6:25596383:G:T	0.629316	-0.0296385	0.0614028
6:25596393:T:TTG	0.609809	-0.0264109	0.0517509
6:25596410:AT:A	0.301156	-0.0497553	0.0481212
6:25596653:G:C	0.653941	-0.0268064	0.0597963
6:25597043:A:T	0.302501	0.0480243	0.0465765
6:25597070:A:AACACAC	0.775359	0.0311741	0.10924
6:25597074:C:G	0.543741	-0.0883688	0.145543
6:25597148:T:C	0.695307	-0.0292394	0.0746543
6:25597201:AC:A	0.276789	0.0507272	0.046643
6:25597401:A:G	0.947827	0.00477737	0.0730085
6:25597517:T:A	0.297098	-0.0461339	0.0442457
6:25597874:C:T	0.61954	-0.0266508	0.0536772
6:25598482:T:A	0.00482485	-0.189427	0.0672085
6:25598751:A:G	0.556127	-0.0362543	0.0615936
6:25599138:T:C	0.358345	-0.0578313	0.0629612
6:25599217:T:C	0.975324	-0.00246651	0.079742
6:25599220:A:G	0.0882348	-0.0664605	0.0389847
6:25600191:T:C	0.36282	-0.0401581	0.0441296
6:25600229:T:TTA	0.850668	0.0186758	0.0991991
6:25600288:C:A	0.0297024	-0.134728	0.0619715
6:25600467:T:C	0.46215	-0.0453555	0.061682
6:25601125:T:A	0.0340021	0.0624386	0.0294515
6:25601275:G:C	0.0343797	0.0623277	0.0294612
6:25601365:G:A	0.0331126	0.0627808	0.0294647
6:25601434:T:C	0.789071	0.0326123	0.121907
6:25601702:A:G	0.00441488	0.128389	0.045098
6:25601960:C:A	0.00390265	0.0972527	0.033699
6:25601994:T:C	0.00386145	0.0973575	0.0336963
6:25602477:C:G	0.636162	-0.0190127	0.0401899
6:25602561:G:A	0.00387728	0.097338	0.0337046
6:25602702:A:G	0.00385771	0.0973672	0.0336961
6:25602775:T:C	0.053805	-0.0683372	0.0354372
6:25602777:C:A	0.0105721	0.139919	0.05473
6:25602926:T:G	0.00492004	0.094324	0.0335407
6:25602984:G:T	0.762967	-0.0217304	0.0720536
6:25603622:G:A	0.431145	-0.0260176	0.0330494
6:25603721:A:G	0.0045653	0.0956168	0.0337129
6:25604228:C:A	0.313249	-0.0562988	0.0558283
6:25604324:AG:A	0.702308	0.0293758	0.0768584
6:25604462:T:C	0.61089	-0.0454314	0.0892908
6:25604493:A:G	0.0128039	0.132599	0.0532702
6:25604715:G:A	0.00385856	0.0973655	0.0336963
6:25605091:G:A	0.437988	-0.0256093	0.0330189
6:25605171:G:T	0.0445273	-0.125428	0.0624303
6:25605176:C:T	0.667735	0.0329011	0.0766463
6:25605313:A:T	0.00440768	0.0960696	0.0337393
6:25605373:T:G	0.00383749	0.0974357	0.0337006
6:25605586:TAATAA:T	0.384373	0.0491343	0.0564848
6:25606025:A:C	0.285416	-0.0583561	0.0546287
6:25606181:G:A	0.00476974	0.0966784	0.0342566
6:25606678:CTTT:TTTT	0.00442513	0.0958219	0.0336672
6:25607013:T:A	0.716914	-0.0300062	0.082756
6:25607365:C:T	0.209386	0.0435043	0.0346577
6:25607390:CCAAA:C	0.181461	-0.100166	0.0749592
6:25607442:GTT:G	0.212173	0.0432508	0.0346669
6:25607443:T:G	0.762372	-0.0151009	0.049942
6:25607454:T:A	0.582438	0.0280135	0.0509496
6:25607571:A:G	0.212216	0.0432338	0.0346565
6:25607876:A:G	0.240681	0.0404773	0.0344991
6:25607908:A:G	0.240109	0.0405255	0.0344981
6:25607968:A:G	0.541765	-0.0194477	0.0318738
6:25608009:C:T	0.240144	0.0405224	0.0344981
6:25608215:T:C	0.212749	0.0431913	0.0346628
6:25608359:T:C	0.565278	-0.0179735	0.0312572
6:25608370:G:A	0.2119	0.0432639	0.0346566
6:25609278:T:G	0.858853	0.00521376	0.0293181
6:25609477:G:A	0.169846	0.0484835	0.0353198
6:25609643:G:A	0.273915	0.0375695	0.0343385
6:25609693:C:A	0.881999	-0.0110211	0.0742481
6:25609693:C:CA	0.479866	-0.0208169	0.0294641
6:25609738:A:G	0.27826	0.0371749	0.0342868
6:25609756:C:T	0.262333	0.038439	0.0342932
6:25609763:T:G	0.3305	0.104226	0.107106
6:25609921:T:C	0.40268	0.0885104	0.105767
6:25610029:A:G	0.715393	-0.0257891	0.0707283
6:25610203:A:T	0.241679	0.0401553	0.0342974
6:25612515:A:C	0.0394313	-0.256068	0.124326
6:25612562:C:T	0.940649	0.00479725	0.0644324
6:25612683:A:C	0.487049	0.0238522	0.0343193
6:25613852:G:GA	0.279555	-0.059036	0.0545963
6:25614511:A:G	0.941891	-0.010633	0.14587
6:25614595:C:G	0.273957	0.03748	0.0342597
6:25615202:T:C	0.687809	0.0235823	0.0586872
6:25615588:T:C	0.512491	0.0240578	0.0367314
6:25615756:G:A	0.169502	-0.10591	0.0770921
6:25616045:A:G	0.403529	0.0882856	0.105689
6:25616072:G:GA	0.666787	0.0163258	0.0379174
6:25616232:C:G	0.276649	0.0371822	0.0341786
6:25616238:A:G	0.403521	0.0882859	0.105687
6:25616275:A:G	0.761339	-0.0218795	0.0720376
6:25616652:A:G	0.0953681	-0.0616193	0.0369479
6:25616687:T:C	0.636919	-0.014537	0.0307981
6:25616688:G:A	0.267782	0.0379161	0.0342146
6:25616836:C:T	0.600652	-0.0312186	0.0596385
6:25617291:G:A	0.126336	-0.101366	0.0663085
6:25617445:A:G	0.928703	0.00262458	0.0293323
6:25617544:T:G	0.310222	0.0348595	0.0343526
6:25618103:A:C	0.402472	0.0884606	0.105661
6:25618191:G:C	0.281681	0.036802	0.0341851
6:25618485:T:TG	0.974217	-0.00210852	0.065239
6:25619251:C:T	0.711444	0.02162	0.0584454
6:25619443:C:A	0.0269089	0.197752	0.0893657
6:25619517:G:C	0.92818	0.00504703	0.0559938
6:25619581:C:A	0.177997	-0.0618719	0.0459349
6:25619939:CG:C	0.346205	0.116951	0.124155
6:25619994:AG:A	0.829945	-0.0136436	0.0635257
6:25621396:A:C	0.256267	-0.0615757	0.0542393
6:25621838:TG:T	0.208638	0.0531586	0.0422793
6:25622105:A:G	0.157336	0.0566595	0.0400679
6:25622116:C:T	0.362648	0.0284166	0.0312157
6:25622558:A:G	0.829741	-0.00910232	0.0423296
6:25622571:G:T	0.498502	-0.0252857	0.0373579
6:25623060:G:A	0.398297	-0.0475813	0.0563314
6:25624350:C:T	0.477346	-0.0353716	0.0497787
6:25624400:A:T	0.019462	0.215307	0.0921469
6:25624440:A:AG	0.542709	0.0208421	0.0342392
6:25624800:T:C	0.310584	0.0354987	0.0350086
6:25625595:A:C	0.403452	0.0261289	0.0312744
6:25625647:G:A	0.000558128	-0.314218	0.0910464
6:25626639:A:G	0.840131	-0.00853701	0.0423198
6:25626846:T:A	0.37316	0.0278574	0.0312804
6:25626967:T:C	0.77551	-0.0121743	0.0426909
6:25627088:T:C	0.92548	0.00522822	0.0558972
6:25627216:T:G	0.374351	0.0277278	0.0312127
6:25627658:C:T	0.984654	-0.000717814	0.0373192
6:25627687:C:T	0.402358	0.0261878	0.031272
6:25627819:GA:G	0.48737	-0.0259521	0.0373682
6:25628252:G:C	0.646807	-0.0264422	0.0577086
6:25628445:G:A	0.344581	0.0295291	0.0312426
6:25628688:G:A	0.323869	0.0340713	0.0345362
6:25628696:A:G	0.61469	0.054479	0.108224
6:25628852:T:A	0.426774	0.0246866	0.0310632
6:25628924:C:A	0.422849	0.0248782	0.03104
6:25629213:C:T	0.923371	-0.00640364	0.0665739
6:25630091:G:A	0.403222	0.0259351	0.0310272
6:25630136:T:C	0.38564	0.0269048	0.0310123
6:25630231:A:C	0.385454	0.0269162	0.0310134
6:25630479:C:T	0.83544	0.0116311	0.0559913
6:25630549:C:T	0.375675	0.0302979	0.0342004
6:25631053:G:C	0.490125	0.0214467	0.0310772
6:25631179:C:T	0.510322	0.0204298	0.0310324
6:25631716:A:G	0.664916	-0.033922	0.0783172
6:25632041:G:A	0.321303	0.034813	0.0351014
6:25632153:A:T	0.149757	-0.0542354	0.0376533
6:25632195:C:T	0.242309	-0.0789204	0.0674974
6:25632342:T:C	0.360383	0.031979	0.0349637
6:25632751:A:G	0.36132	0.0319149	0.0349617
6:25632768:GT:G	0.0928689	-0.100983	0.0600929
6:25632788:C:T	0.0911815	-0.101504	0.0600899
6:25632819:G:A	0.093424	-0.100889	0.0601385
6:25633052:T:C	0.361335	0.0319131	0.0349608
6:25633096:CAA:C	0.472842	-0.0216395	0.0301444
6:25633135:A:C	0.448996	-0.0993915	0.131281
6:25633152:C:T	0.77697	0.0130703	0.046141
6:25633432:C:T	0.535498	0.0194602	0.0314059
6:25633592:A:G	0.376888	-0.0631604	0.0714771
6:25633891:A:G	0.0911815	-0.101504	0.0600899
6:25634033:A:G	0.373898	0.0312011	0.0350891
6:25634038:G:A	0.348189	0.0978771	0.104335
6:25634110:G:A	0.411476	0.0253155	0.0308237
6:25634119:TC:T	0.0504269	0.114165	0.0583571
6:25634122:CA:C	0.269118	0.039318	0.0355788
6:25634139:AG:A	0.632374	-0.0215278	0.0450008
6:25634367:C:T	0.243621	-0.0597325	0.0512292
6:25634402:T:C	0.0911815	-0.101504	0.0600899
6:25634440:T:C	0.363703	0.0317235	0.0349251
6:25634472:A:T	0.785156	0.0231729	0.085005
6:25635317:AT:A	0.349198	0.0331101	0.0353686
6:25635730:A:T	0.280585	-0.0727986	0.0674682
6:25636504:G:T	0.487206	0.0536962	0.0772876
6:25636915:T:C	0.469389	0.0254287	0.0351481
6:25636978:C:CTACCTGTGAACAAATCA	0.988669	-0.00106273	0.0748295
6:25637117:A:G	0.448961	0.0267066	0.0352726
6:25637208:T:C	0.150555	-0.0539427	0.0375235
6:25637468:C:T	0.467025	0.0255637	0.0351474
6:25637632:G:A	0.450968	0.0267023	0.0354235
6:25637633:T:TC	0.451026	0.0266978	0.0354221
6:25637708:C:T	0.468868	0.0254558	0.0351442
6:25637929:G:A	0.574651	0.0237454	0.0423108
6:25637935:T:C	0.785366	-0.0254547	0.0934692
6:25638067:G:A	0.165407	-0.0674227	0.0486065
6:25638211:A:G	0.448778	0.0266193	0.0351432
6:25638356:G:A	0.0911815	-0.101504	0.0600899
6:25638464:A:T	0.358648	0.0428512	0.0466817
6:25639374:G:T	0.340565	0.100221	0.105158
6:25639441:C:A	0.785284	-0.025465	0.0934703
6:25639771:GT:G	0.497016	-0.0387487	0.0570512
6:25640166:C:T	0.468977	0.0254498	0.0351447
6:25640202:C:A	0.0230446	0.117104	0.0515266
6:25640625:AAAAC:A	0.315156	-0.0726199	0.0722974
6:25640674:A:G	0.469262	0.0254339	0.0351453
6:25640727:C:T	0.46941	0.0254257	0.0351456
6:25641199:G:A	0.332638	-0.0699703	0.0722226
6:25641287:C:A	0.378818	-0.0629466	0.0715241
6:25641636:A:T	0.511645	0.0230664	0.0351473
6:25641864:TC:T	0.311763	-0.0455481	0.0450289
6:25641865:C:A	0.554483	0.0185616	0.0314042
6:25641923:C:G	0.0745811	0.0593043	0.0332604
6:25641925:G:GC	0.629639	-0.0390637	0.0810053
6:25641926:G:C	0.452794	-0.0502749	0.0669648
6:25641928:G:GC	0.00959731	-0.187097	0.0722379
6:25641928:G:GGC	0.0403388	0.0796462	0.0388468
6:25642051:T:C	0.787692	-0.0161877	0.0601083
6:25642100:A:G	0.543646	0.0213727	0.0351925
6:25642243:A:G	0.545665	0.0212646	0.0351906
6:25642244:T:C	0.331009	0.0326451	0.0335826
6:25643463:C:T	0.0244193	-0.171751	0.0763177
6:25643804:C:G	0.396041	0.0273657	0.0322438
6:25644203:C:T	0.723255	0.0117095	0.0330672
6:25644559:GAT:G	0.260653	0.121707	0.108198
6:25644597:CACACAT:C	0.4622	-0.0410108	0.0557797
6:25644599:C:T	0.298061	-0.0550776	0.0529287
6:25644601:C:T	0.527945	-0.0213324	0.0337995
6:25644798:C:G	0.612499	0.0245187	0.0484073
6:25645314:A:C	0.405142	0.0268919	0.0323036
6:25645362:C:T	0.429243	0.0266813	0.033753
6:25645463:A:G	0.551111	-0.025615	0.0429711
6:25645803:A:C	0.709488	0.0207777	0.0557724
6:25645832:CTT:C	0.70913	0.020792	0.0557391
6:25645986:A:T	0.649679	-0.0388696	0.0855766
6:25646126:GC:G	0.3196	0.0327372	0.0328925
6:25646260:G:GACAA	0.78762	-0.0119122	0.0442172
6:25646447:G:A	0.718834	0.0200576	0.0557128
6:25646768:T:C	0.00248644	-0.267072	0.0882886
6:25646796:C:T	0.374088	0.0275613	0.0310081
6:25646839:T:A	0.404586	0.026927	0.0323075
6:25646943:G:A	0.10941	-0.059293	0.0370384
6:25647151:G:T	0.151247	0.0485381	0.0338212
6:25647168:T:A	0.111025	0.192808	0.120989
6:25647280:C:T	0.276238	0.0388773	0.0357062
6:25647315:A:T	0.128003	0.0614646	0.0403835
6:25647354:A:T	0.592398	0.0213252	0.039833
6:25647375:C:CA	0.156824	-0.0488534	0.0345051
6:25647506:C:T	0.59757	0.0533475	0.101056
6:25647572:G:A	0.597159	0.0183507	0.0347227
6:25647584:C:T	0.0289847	0.218337	0.0999849
6:25647709:T:TA	0.451381	-0.0272046	0.0361228
6:25648264:C:T	0.865169	0.016499	0.0971684
6:25648568:G:A	0.121388	-0.0925922	0.0597764
6:25649507:GT:G	0.454498	0.0412307	0.0551259
6:25649507:GT:GTT	0.672018	-0.01805	0.0426331
6:25649715:A:T	0.115751	-0.0896419	0.0569929
6:25649998:A:G	0.121127	-0.0926575	0.0597767
6:25650096:C:T	0.31852	0.0327653	0.0328473
6:25650324:T:C	0.49255	-0.0461918	0.0673097
6:25650865:ATATG:A	0.418374	0.0261537	0.0323187
6:25651197:C:G	0.317929	0.0328137	0.0328557
6:25651263:A:G	0.298576	0.0341769	0.0328785
6:25651372:A:C	0.70913	0.020792	0.0557391
6:25651602:G:C	0.699309	0.0239221	0.0619337
6:25651650:C:G	0.317739	0.0328263	0.0328553
6:25651703:G:T	0.954122	0.00312212	0.0542676
6:25651723:A:T	0.709099	0.0207944	0.0557391
6:25651977:TC:T	0.70916	0.0207899	0.0557391
6:25651992:A:C	0.775699	-0.0171267	0.060109
6:25652568:AG:A	0.2444	0.0426744	0.0366599
6:25652727:G:A	0.301959	0.078122	0.0756819
6:25653080:TCA:T	0.137388	-0.0925902	0.0623256
6:25653090:G:T	0.420043	0.0260452	0.0323002
6:25653275:C:T	0.709221	0.0207853	0.0557392
6:25653401:A:G	0.918723	0.00574663	0.0563162
6:25653436:T:G	0.64657	0.028839	0.0628942
6:25653464:T:G	0.0257291	0.116116	0.0520637
6:25653566:T:TA	0.389027	0.0278324	0.0323113
6:25653608:AG:A	0.785561	-0.0258559	0.095031
6:25653825:T:C	0.25158	-0.0830019	0.0723946
6:25653842:T:G	0.388428	0.0278588	0.0323011
6:25654089:C:G	0.43607	-0.0341473	0.0438434
6:25654228:T:A	0.290931	-0.0541935	0.0513157
6:25654265:T:A	0.15707	-0.0528494	0.0373495
6:25654348:C:T	0.226053	0.116504	0.0962375
6:25654987:C:T	0.341136	0.0312736	0.032853
6:25655059:C:T	0.277417	-0.0787819	0.0725338
6:25655061:G:T	0.140757	-0.0915923	0.0621818
6:25655104:T:C	0.395667	0.0274453	0.0323119
6:25655178:A:T	0.12685	-0.0913487	0.0598363
6:25655289:C:A	0.772823	-0.0173525	0.0601087
6:25655675:G:A	0.336966	0.0315185	0.0328257
6:25655839:T:G	0.383157	0.0281766	0.0323091
6:25655886:G:GAATT	0.768291	0.0162789	0.0552556
6:25655891:A:AAT	0.834368	0.01186	0.0567186
6:25655893:A:AT	0.260663	0.0415412	0.0369312
6:25655923:C:G	0.828141	0.0119758	0.055166
6:25656095:T:G	0.139236	-0.140926	0.0953074
6:25656661:C:G	0.00213423	0.1392	0.045329
6:25656975:G:A	0.0821337	-0.113647	0.065373
6:25657403:A:T	0.889198	0.0076989	0.055261
6:25657540:A:G	0.437648	-0.0345082	0.0444595
6:25657562:A:G	0.121958	-0.0924567	0.0597804
6:25657909:G:A	0.0060687	-0.245824	0.0895843
6:25657913:A:G	0.634475	0.0375854	0.0790542
6:25657927:ATG:A	0.797351	-0.0279862	0.108991
6:25658050:G:A	0.512625	-0.0441365	0.067409
6:25658111:C:T	0.432706	0.0687176	0.0875865
6:25658229:TC:T	0.407307	0.0255027	0.0307765
6:25658231:C:T	0.332517	0.0307872	0.0317703
6:25658414:C:T	0.479788	0.02382	0.0337087
6:25658425:G:A	0.789243	0.0117872	0.0440983
6:25658458:G:A	0.573024	-0.0490712	0.0870668
6:25658495:C:A	0.768868	-0.0176593	0.0600952
6:25658580:T:C	0.365281	0.035264	0.0389508
6:25658633:T:C	0.747984	0.0175208	0.0545313
6:25658718:G:A	0.949071	-0.00426125	0.0667137
6:25658907:T:C	0.147953	0.0535037	0.0369807
6:25659021:CA:C	0.475384	0.0218791	0.0306539
6:25659040:A:G	0.480736	-0.0476246	0.0675412
6:25659172:G:A	0.181585	0.0530298	0.0396962
6:25659259:G:A	0.780103	0.0155817	0.0558115
6:25659772:AT:A	0.21946	0.117376	0.0955861
6:25659837:T:C	0.767748	-0.017747	0.0600938
6:25659953:C:A	0.740903	0.0180306	0.0545296
6:25660053:G:C	0.767644	-0.0177552	0.0600937
6:25660491:C:A	0.00451276	-0.255675	0.0900297
6:25660510:G:A	0.402596	0.0259143	0.0309611
6:25660808:C:T	0.94728	0.00270941	0.0409755
6:25660972:A:G	0.474935	0.0219015	0.0306541
6:25661064:G:A	0.474905	0.0219031	0.0306542
6:25661368:A:C	0.396155	0.0262499	0.0309365
6:25661549:T:C	0.744161	0.0202896	0.0621717
6:25661887:A:T	0.741367	-0.0111718	0.0338495
6:25662332:G:C	0.736883	-0.0113699	0.0338406
6:25662686:G:A	0.817276	-0.00800254	0.0346356
6:25662753:G:A	0.0231861	-0.172963	0.0761832
6:25662913:A:G	0.954761	0.00456707	0.0805074
6:25663123:A:G	0.120886	-0.0927227	0.0597801
6:25663351:G:A	0.120871	-0.0927274	0.0597807
6:25663508:A:G	0.767714	-0.0177495	0.0600932
6:25663524:A:G	0.125727	-0.0916362	0.059847
6:25663610:T:G	0.409989	0.0254835	0.0309298
6:25663903:A:G	0.820403	-0.00786122	0.0346268
6:25664148:T:G	0.641992	-0.0440437	0.0947349
6:25664185:T:C	0.0639216	0.0604035	0.0326025
6:25664679:C:T	0.738942	-0.0112923	0.033885
6:25664981:T:A	0.424492	-0.0350568	0.0438949
6:25665041:C:T	0.800958	-0.00742083	0.0294351
6:25665091:C:T	0.0231434	-0.173026	0.0761872
6:25665562:A:G	0.0231285	-0.173049	0.0761891
6:25666064:AT:A	0.381132	0.0271055	0.030949
6:25666164:G:A	0.409848	0.0254936	0.0309327
6:25666172:T:A	0.526061	-0.0542497	0.0855632
6:25666175:T:C	0.105135	0.0786624	0.0485434
6:25666267:ATTT:A	0.801036	0.0108081	0.0428883
6:25666405:TAA:T	0.0525019	0.0596483	0.0307625
6:25666532:T:C	0.404755	0.0257716	0.0309324
6:25666684:T:G	0.474861	0.0219071	0.0306568
6:25666814:C:T	0.180349	0.0529458	0.0395212
6:25667010:A:T	0.0740968	-0.0786671	0.0440462
6:25667067:T:C	0.120673	-0.0928154	0.0598054
6:25667867:G:A	0.735482	0.0271264	0.0802929
6:25667937:C:T	0.518887	-0.0435681	0.0675408
6:25668031:A:G	0.599294	0.0227151	0.0432326
6:25668075:C:A	0.805716	-0.00853094	0.0346847
6:25668126:A:G	0.863114	0.0144858	0.0840185
6:25668137:A:T	0.956389	-0.00364985	0.0667419
6:25668159:G:A	0.518044	-0.0436644	0.0675538
6:25668218:C:G	0.517879	-0.0436833	0.0675565
6:25668624:C:T	0.00450885	-0.255792	0.090062
6:25668700:T:C	0.20283	0.104815	0.0823029
6:25668928:A:AGATATACTTGGGACAGGCT	0.0346235	-0.163011	0.0771563
6:25668928:A:T	0.0820944	-0.152437	0.0876749
6:25668931:C:T	0.194082	-0.113769	0.0876094
6:25668991:A:G	0.103395	-0.133972	0.0822615
6:25669157:G:A	0.634066	0.014461	0.0303794
6:25669183:C:T	0.149847	0.0578159	0.0401479
6:25669278:G:T	0.181316	0.0539052	0.0403266
6:25669305:G:C	0.608876	0.0156678	0.0306204
6:25669338:C:A	0.780032	0.0177871	0.06369
6:25669338:C:CA	0.0918736	-0.0521357	0.0309301
6:25669496:A:G	0.827136	0.00662744	0.0303487
6:25669636:A:T	0.796604	0.0077908	0.0302269
6:25669669:G:A	0.158693	0.0566166	0.0401684
6:25670351:C:A	0.499234	0.0305783	0.0452545
6:25670792:T:C	0.395544	0.0265931	0.0313005
6:25670825:C:T	0.140854	-0.0738147	0.0501248
6:25670946:A:G	0.00760476	0.119815	0.044889
6:25671033:C:G	0.879818	0.00831195	0.0549732
6:25671223:C:G	0.602829	-0.0496293	0.095379
6:25671626:CT:C	0.319651	0.0314184	0.0315708
6:25671799:G:A	0.988816	0.000794067	0.0566482
6:25671846:A:T	0.234252	0.0415134	0.0349005
6:25671873:C:T	0.381474	0.0274203	0.031331
6:25672897:A:G	0.534687	0.018688	0.0300998
6:25673273:A:G	0.719865	0.0300525	0.0837959
6:25673280:T:C	0.97045	0.00207594	0.0560396
6:25673761:G:A	0.819765	0.00894863	0.0392746
6:25673945:A:G	0.287038	-0.110571	0.103857
6:25674543:C:A	0.0529132	-0.125924	0.0650559
6:25674735:G:A	0.440538	-0.0296244	0.0384092
6:25674919:A:G	0.150366	0.0435939	0.0303106
6:25675034:T:C	0.988513	0.000805312	0.0559344
6:25675368:C:T	0.155016	0.0431027	0.0303106
6:25675680:C:T	0.898019	-0.00639865	0.0499252
6:25675764:T:G	0.535565	-0.0266784	0.0430621
6:25675854:C:T	0.471515	-0.0274879	0.0381768
6:25676114:T:C	0.537897	-0.0265392	0.0430834
6:25676273:C:G	0.0603724	-0.121452	0.0646689
6:25676740:T:C	0.533458	-0.0268367	0.0430948
6:25676897:T:C	0.990576	0.00066077	0.0559413
6:25676969:A:C	0.733287	-0.0116274	0.0341223
6:25676996:TTTCCATCCCCTC:T	0.079662	0.0670081	0.0382325
6:25677017:CCT:C	0.555518	0.0318061	0.0539532
6:25677315:G:A	0.576748	-0.0240306	0.0430547
6:25677336:C:G	0.703999	-0.0116436	0.0306469
6:25677933:A:G	0.482661	-0.026756	0.0381123
6:25678678:C:T	0.488971	-0.0264125	0.0381713
6:25678911:A:T	0.650643	-0.0224979	0.0496787
6:25679044:A:G	0.52777	-0.0271653	0.043023
6:25679096:C:T	0.000235056	-0.320346	0.0870976
6:25679658:A:G	0.7544	-0.0106858	0.0341572
6:25679711:GGT:G	0.161573	0.0522712	0.0373418
6:25680127:AAAT:A	0.453871	0.0326504	0.0435934
6:25680273:CAA:C	0.120917	0.0578884	0.0373248
6:25680410:A:C	0.5258	0.0555087	0.0874938
6:25681141:C:T	0.138613	0.0556997	0.0376101
6:25682441:G:A	0.182087	0.0857305	0.0642487
6:25682578:G:A	0.0560804	-0.123583	0.0646892
6:25682614:C:CA	0.516508	-0.0277802	0.042822
6:25682625:G:GCACTTCAAGAA	0.181226	0.0859303	0.0642716
6:25682734:A:C	0.0879749	-0.116067	0.0680274
6:25682735:A:T	0.0886121	-0.115871	0.0680486
6:25682765:C:T	0.234658	-0.0847862	0.0713422
6:25682929:C:G	0.278395	0.0382434	0.0352821
6:25683414:G:A	0.126645	0.0997748	0.0653204
6:25683428:C:T	0.125994	0.0999668	0.0653339
6:25683858:G:GT	0.444878	0.0254828	0.0333553
6:25684150:G:T	0.0533916	0.0971507	0.0502918
6:25684606:C:T	0.240898	0.0988695	0.084306
6:25684735:G:A	0.21946	-0.0601474	0.0489814
6:25684936:G:A	0.105865	0.0847029	0.0523807
6:25684953:G:A	0.053805	-0.0668682	0.0346754
6:25685311:T:C	0.777493	0.017909	0.0633751
6:25685400:A:G	0.0836931	-0.124049	0.0717193
6:25685492:G:C	0.352319	-0.0306204	0.0329216
6:25685716:A:G	0.909355	0.00735021	0.0645593
6:25685757:G:A	0.873248	0.0103047	0.0645925
6:25685878:G:GTATAAT	0.220655	0.105488	0.0861274
6:25685889:A:G	0.315235	-0.0438758	0.043688
6:25686033:G:T	0.891705	0.00415201	0.0304965
6:25687579:T:C	0.313492	-0.0440327	0.0436866
6:25687625:C:A	0.834143	-0.017478	0.0834704
6:25687895:T:C	0.313418	-0.0440397	0.0436869
6:25688078:AT:A	0.899	-0.00618779	0.0487515
6:25689029:C:A	0.799589	-0.0226566	0.0892417
6:25689373:C:T	0.42702	0.0491659	0.0618982
6:25689456:A:T	0.257934	0.0553745	0.0489482
6:25689487:G:C	0.322268	-0.0325323	0.0328673
6:25690451:A:G	0.0847357	-0.123297	0.0715244
6:25691898:G:A	0.17409	0.0620384	0.0456441
6:25692151:C:A	0.259559	0.0498388	0.0442055
6:25693581:T:G	0.320723	0.0326379	0.0328689
6:25693675:G:A	0.30607	0.0336753	0.032902
6:25693884:GATT:G	0.29839	-0.0455229	0.0437765
6:25693902:TTAAC:T	0.11934	-0.104532	0.0671134
6:25694106:C:T	0.8684	-0.00929447	0.0560953
6:25694802:A:G	0.0914076	-0.113313	0.0671278
6:25695004:C:T	0.674503	-0.0194171	0.0462339
6:25695441:G:T	0.895467	-0.00784324	0.0596944
6:25695545:T:C	0.396918	-0.0432537	0.0510586
6:25695820:T:C	0.348101	0.0308087	0.0328354
6:25696611:T:A	0.325562	0.0323889	0.032946
6:25697576:C:G	0.397204	-0.0432277	0.0510589
6:25697628:A:G	0.419949	-0.0716944	0.0888945
6:25698481:C:T	0.895963	-0.00780559	0.0596927
6:25698794:A:T	0.656204	-0.0205263	0.04611
6:25699123:C:T	0.842573	0.0128904	0.064905
6:25699219:G:A	0.737057	-0.0212826	0.0633876
6:25699283:C:A	0.799289	-0.00851274	0.0334795
6:25699473:A:G	0.824158	0.013062	0.0587848
6:25699651:T:A	0.388917	-0.0848476	0.0984786
6:25699652:ACTG:A	0.388917	-0.0848476	0.0984786
6:25699662:T:A	0.388778	-0.0848727	0.0984789
6:25699664:C:A	0.388462	-0.0849297	0.0984795
6:25699817:C:A	0.982724	0.00134868	0.0622836
6:25700010:G:A	0.0255869	-0.188637	0.0844985
6:25700342:G:A	0.308321	0.0605755	0.0594606
6:25700408:A:G	0.283676	0.0352068	0.0328391
6:25700469:C:CAA	0.1065	-0.0636358	0.0394243
6:25700491:T:A	0.709671	-0.0322099	0.0865164
6:25701667:T:C	0.710662	-0.0248931	0.0671032
6:25701691:C:G	0.400808	-0.0429017	0.0510626
6:25701698:G:T	0.0624917	-0.132382	0.0710665
6:25701857:T:TG	0.941845	0.00405559	0.0555931
6:25701967:A:AT	0.367277	-0.0458649	0.0508713
6:25702448:G:A	0.971236	0.00109713	0.0304263
6:25702723:T:C	0.0619614	-0.132622	0.0710513
6:25702769:C:T	0.55918	0.0373376	0.0639277
6:25703011:C:G	0.779031	0.0163828	0.0583887
6:25703065:A:G	0.56071	0.0371897	0.0639231
6:25703081:A:T	0.0788574	-0.133117	0.0757487
6:25703084:T:TA	0.957932	-0.00381112	0.0722495
6:25703091:T:A	0.891284	-0.0105532	0.0772114
6:25703095:T:A	0.871667	-0.012414	0.0768467
6:25703188:G:A	0.224804	0.0550139	0.0453218
6:25703286:T:G	0.287287	0.0479096	0.0450239
6:25703529:A:C	0.955364	0.00386787	0.0691033
6:25703656:A:T	0.73511	0.012127	0.0358431
6:25703732:T:C	0.670823	-0.0196498	0.0462329
6:25704067:A:G	0.563239	0.0369495	0.0639223
6:25704126:T:G	0.740664	0.0118573	0.0358254
6:25704190:C:A	0.54756	0.0242357	0.0402974
6:25705172:C:A	0.705834	-0.0173966	0.046089
6:25705406:G:C	0.669061	0.039887	0.0933166
6:25705718:C:G	0.90331	-0.00454532	0.037416
6:25705968:T:G	0.686923	0.0261982	0.0650024
6:25706056:G:A	0.978426	0.000822725	0.0304232
6:25706174:T:A	0.842785	0.00843157	0.0425123
6:25706366:T:C	0.719041	0.01224	0.0340246
6:25706452:T:C	0.659808	-0.020371	0.0462791
6:25706649:AT:A	0.804994	0.0157318	0.0637197
6:25707636:T:A	0.71909	0.0122395	0.0340294
6:25707687:G:C	0.659628	-0.0203612	0.0462305
6:25707723:C:G	0.582002	-0.0157844	0.0286747
6:25708007:CA:C	0.942482	-0.00431314	0.0597797
6:25708116:C:T	0.264774	-0.0487346	0.0437011
6:25708197:AACTT:A	0.338095	0.0795538	0.083047
6:25708714:G:T	0.987394	-0.000563806	0.0356828
6:25708801:A:T	0.793288	0.0187575	0.0715816
6:25709010:C:CT	0.604196	0.0166836	0.0321843
6:25709042:G:C	0.827242	-0.00635477	0.0291183
6:25709066:A:G	0.68717	-0.0185992	0.0461864
6:25709084:C:T	0.0645126	-0.132143	0.0714819
6:25709168:A:G	0.649796	-0.0164167	0.0361566
6:25709177:AT:A	0.650685	-0.0164058	0.0362311
6:25709203:T:C	0.527429	-0.0229029	0.0362425
6:25709214:C:T	0.972994	-0.00112876	0.0333419
6:25709223:C:T	0.637987	-0.017025	0.0361836
6:25709714:G:A	0.282281	-0.0470923	0.0437983
6:25709935:C:T	0.281605	0.0477406	0.044339
6:25709970:GTAGAGAT:G	0.941965	-0.00435278	0.0597909
6:25710087:C:G	0.791881	-0.00766263	0.0290396
6:25710112:TAC:T	0.620846	-0.0229284	0.0463525
6:25710191:G:T	0.278584	0.0480471	0.0443441
6:25710324:G:A	0.0123114	-0.323342	0.129177
6:25710351:G:A	0.84205	-0.0111943	0.0561759
6:25710381:A:G	0.360569	-0.048097	0.0526064
6:25710410:C:T	0.69552	0.013649	0.0348744
6:25710439:T:C	0.742191	-0.0118235	0.0359429
6:25710456:C:G	0.269525	0.0490449	0.0444184
6:25710523:TAAAGCTCTGAACGA:T	0.226164	0.0547259	0.0452169
6:25710548:C:T	0.644001	-0.0170406	0.0368755
6:25710555:C:T	0.594705	0.0165319	0.0310732
6:25710556:G:C	0.632379	0.0372101	0.0777834
6:25710613:A:G	0.53288	-0.0350321	0.0561757
6:25710614:A:C	0.581687	-0.0309602	0.056197
6:25710615:G:C	0.581677	-0.0309611	0.0561971
6:25710616:G:T	0.582368	-0.0309092	0.0562058
6:25710631:ACCTTT:A	0.251693	-0.0498692	0.0435065
6:25710635:TTGGTCA:T	0.663893	-0.0258649	0.059522
6:25710640:C:CT	0.636574	-0.0291907	0.0617801
6:25710641:A:T	0.660078	-0.026137	0.0594285
6:25710763:C:G	0.56403	0.0179477	0.0311125
6:25711243:G:A	0.622965	-0.018201	0.0370201
6:25711273:G:A	0.247363	-0.0503144	0.0434953
6:25711287:C:A	0.694528	0.0318387	0.0810727
6:25711338:A:G	0.24694	-0.0503581	0.0434941
6:25712236:G:C	0.0181355	-0.191422	0.0810135
6:25712243:A:G	0.708959	0.0196933	0.0527608
6:25712433:C:A	0.94908	0.00200441	0.0313867
6:25712879:G:A	0.103783	0.0748972	0.04604
6:25712894:G:A	0.960216	-0.00297784	0.0596968
6:25713233:A:G	0.768427	0.0189518	0.0643671
6:25713301:G:A	0.232443	-0.0518774	0.0434452
6:25713367:A:G	0.61272	-0.0281979	0.0557056
6:25713568:A:T	0.293122	0.0462994	0.0440402
6:25713669:AAAAAC:A	0.654882	0.0133649	0.0298997
6:25714047:G:A	0.794678	0.0173121	0.0665235
6:25714071:A:C	0.790247	0.0177067	0.0665692
6:25714596:G:C	0.946206	0.00406965	0.0603158
6:25714785:AACTG:A	0.280318	0.0478744	0.0443443
6:25714959:A:G	0.334902	0.0749997	0.0777774
6:25715023:G:A	0.942403	-0.00431931	0.0597826
6:25715484:G:A	0.6804	0.0217427	0.0527841
6:25715583:C:G	0.114884	0.0738554	0.0468443
6:25715599:A:G	0.725625	-0.0161504	0.0460191
6:25716262:C:T	0.487761	0.0398561	0.05744
6:25717251:A:G	0.334863	0.0586058	0.0607714
6:25717292:A:G	0.362054	0.0556257	0.0610294
6:25717585:CA:C	0.124084	-0.0647975	0.042135
6:25717843:C:T	0.227976	-0.0523436	0.0434175
6:25718219:T:C	0.335972	0.0431506	0.0448479
6:25718273:A:G	0.341379	0.0427397	0.0449209
6:25718466:A:G	0.635125	-0.0174942	0.0368667
6:25718762:T:A	0.643626	-0.0138109	0.0298527
6:25719210:T:C	0.959217	-0.00346721	0.0678037
6:25719256:A:G	0.228758	-0.052258	0.0434193
6:25719280:T:A	0.228768	-0.0522568	0.0434194
6:25719814:C:T	0.228908	-0.052241	0.0434192
6:25719819:C:G	0.137789	-0.0488145	0.0328922
6:25720135:T:C	0.330114	-0.0507207	0.0520808
6:25720198:T:A	0.257892	0.0752084	0.0664744
6:25720215:C:G	0.22899	-0.0522328	0.04342
6:25720613:GGGA:G	0.370149	0.0323147	0.0360578
6:25720614:GGA:G	0.561046	-0.0214938	0.0369761
6:25720615:GA:G	0.757697	-0.0105925	0.0343347
6:25720620:G:C	0.982427	0.00122274	0.0555115
6:25720812:A:G	0.950671	-0.00370353	0.0598659
6:25721209:T:G	0.728736	-0.0159625	0.046027
6:25721344:G:C	0.0413545	-0.144784	0.0709738
6:25721354:G:A	0.663928	-0.0200415	0.0461258
6:25721477:T:A	0.213601	0.0595389	0.0478715
6:25721594:TGACA:T	0.905784	0.00810911	0.0685131
6:25721866:ATAT:A	0.756788	0.0198867	0.0642126
6:25721913:G:A	0.598271	-0.0244098	0.0463282
6:25722059:A:C	0.228706	-0.0522649	0.0434202
6:25722154:AT:A	0.0977561	-0.0704027	0.042518
6:25722154:AT:ATT	0.931052	-0.00284405	0.0328712
6:25722306:T:C	0.338067	0.0432398	0.0451359
6:25722395:GT:G	0.182251	-0.0553871	0.0415241
6:25722527:T:C	0.0412319	-0.144889	0.0709825
6:25722838:G:A	0.3366	0.0430975	0.0448509
6:25722873:G:A	0.600345	0.0334955	0.0639344
6:25723034:T:C	0.337927	0.0430232	0.0448968
6:25723384:C:A	0.164281	0.0565438	0.0406552
6:25723384:C:CA	0.384216	-0.0291628	0.0335145
6:25723407:G:A	0.246873	-0.0505384	0.0436437
6:25723527:G:A	0.859	-0.00514015	0.0289345
6:25723564:CA:C	0.473518	0.0306491	0.0427601
6:25723779:G:A	0.682324	-0.0188254	0.0459947
6:25724278:C:T	0.400415	0.0507697	0.0603768
6:25725118:T:TCAAGGGATGA	0.735876	0.0107604	0.0318998
6:25725119:C:CAAGGG	0.35226	-0.0385782	0.0414724
6:25725120:A:T	0.916928	-0.0077135	0.0739518
6:25725207:C:T	0.283865	-0.0470585	0.043911
6:25725213:G:A	0.256009	-0.102391	0.0901426
6:25725223:G:GT	0.943671	-0.00205224	0.0290451
6:25725223:G:T	0.0649384	0.14013	0.075923
6:25725246:A:AT	0.264152	0.0395654	0.0354329
6:25725246:A:T	0.267894	-0.0889778	0.0803102
6:25725481:A:G	0.228348	-0.0524481	0.0435389
6:25725638:G:C	0.688446	-0.0254142	0.0633824
6:25725686:T:C	0.18246	0.0475993	0.0357026
6:25725833:A:C	0.382918	-0.0361547	0.0414366
6:25726074:G:C	0.180958	-0.049185	0.0367653
6:25726213:G:A	0.110517	-0.084675	0.0530588
6:25726214:G:A	0.621272	-0.0229509	0.0464548
6:25726329:C:CTT	0.13089	-0.0799593	0.0529322
6:25726675:G:A	0.117797	-0.0835384	0.0534103
6:25726786:A:C	0.750511	0.0171705	0.0540013
6:25727057:C:T	0.109113	-0.0851443	0.0531423
6:25727527:T:A	0.848474	-0.0087969	0.0460411
6:25727627:G:T	0.296829	-0.124747	0.119575
6:25727627:GTT:GT	0.380154	0.063473	0.0723246
6:25727627:GTT:GTTT	0.132737	-0.0599895	0.0399026
6:25727627:GTT:GTTTT	0.21282	0.0559037	0.0448719
6:25727627:GTT:TTT	0.0417498	-0.140321	0.0689196
6:25727652:C:T	0.531555	-0.0289806	0.046322
6:25727718:C:A	0.119769	-0.0823272	0.0529181
6:25727921:C:T	0.184226	0.0603136	0.0454218
6:25727987:C:G	0.0804757	-0.139948	0.0800648
6:25727996:C:T	0.558372	-0.0173651	0.0296707
6:25728029:T:C	0.392071	-0.0436089	0.0509529
6:25728098:C:T	0.122526	-0.081769	0.0529503
6:25728176:C:T	0.587586	0.0184162	0.0339572
6:25729103:C:G	0.693845	-0.0251241	0.0638247
6:25729229:G:C	0.131204	-0.0800409	0.0530294
6:25729968:A:AT	0.996805	-0.000171327	0.0427857
6:25729968:A:ATT	0.349938	0.0472337	0.050533
6:25730027:T:G	0.137721	-0.0787727	0.0530695
6:25730255:T:C	0.149114	-0.0766737	0.0531471
6:25730438:C:T	0.141236	-0.0780992	0.0530853
6:25730857:A:G	0.531454	-0.0289878	0.0463221
6:25731069:T:A	0.53131	-0.0290114	0.0463435
6:25731342:A:G	0.148748	-0.0766905	0.053111
6:25731358:T:C	0.14888	-0.0766661	0.0531112
6:25731783:C:T	0.811017	-0.0188705	0.0789184
6:25731971:C:T	0.0926567	-0.118861	0.0706853
6:25732302:G:C	0.860173	-0.00500971	0.0284393
6:25732330:C:T	0.670012	-0.0272124	0.0638591
6:25732662:G:T	0.158464	-0.0749031	0.0531131
6:25732777:G:A	0.102306	-0.131812	0.0806794
6:25733558:G:C	0.157971	-0.0750495	0.0531539
6:25734010:CTG:C	0.203719	-0.0370293	0.0291334
6:25734034:A:G	0.488706	0.0228724	0.033035
6:25734036:G:GTA	0.535519	-0.0313747	0.0506368
6:25734073:A:G	0.617385	-0.0184827	0.036998
6:25734339:C:T	0.20397	-0.0684896	0.0539152
6:25734470:C:A	0.144059	-0.0436522	0.0298816
6:25734558:A:G	0.157181	-0.0752511	0.0531954
6:25734626:A:G	0.0932033	-0.111876	0.0666427
6:25734645:A:G	0.749594	0.017236	0.0540019
6:25734800:T:C	0.17891	0.060025	0.0446574
6:25734969:A:G	0.157313	-0.0752293	0.0531969
6:25735451:C:T	0.774805	-0.0122513	0.0428225
6:25735816:C:G	0.157076	-0.0752799	0.0532023
6:25735874:A:G	0.121903	-0.0830452	0.0536872
6:25736456:G:A	0.251162	0.0409257	0.0356642
6:25736564:T:C	0.154941	-0.0766315	0.0538788
6:25737696:C:T	0.175597	-0.0949707	0.0701182
6:25738008:G:A	0.159287	-0.0752644	0.0534748
6:25738015:C:T	0.794906	0.0165174	0.0635417
6:25738020:C:T	0.655678	-0.0205573	0.0461043
6:25738342:T:C	0.0955116	-0.117803	0.0706673
6:25738558:T:G	0.182288	0.0556773	0.0417451
6:25738562:AATAG:A	0.182288	0.0556773	0.0417451
6:25738619:T:C	0.159227	-0.0752714	0.0534722
6:25738807:C:T	0.345879	0.039757	0.0421774
6:25738828:C:T	0.183859	-0.121048	0.0910847
6:25739080:C:T	0.159227	-0.0752714	0.0534722
6:25739119:T:C	0.159227	-0.0752714	0.0534722
6:25739187:C:A	0.159227	-0.0752714	0.0534722
6:25739228:A:G	0.159939	-0.0751494	0.0534765
6:25739343:TAAAC:T	0.165856	-0.0741047	0.0534804
6:25739518:C:T	0.159227	-0.0752714	0.0534722
6:25739611:TG:T	0.159227	-0.0752714	0.0534722
6:25739644:T:G	0.386441	-0.0357072	0.0412281
6:25739670:T:C	0.174497	-0.0724288	0.053339
6:25740241:C:G	0.0528376	-0.172	0.0888317
6:25740273:C:T	0.161673	-0.075723	0.0541085
6:25740611:AT:A	0.53099	0.0391926	0.0625585
6:25740822:A:T	0.147931	-0.0774488	0.0535282
6:25740827:T:C	0.984921	0.000572776	0.0303061
6:25741027:G:C	0.624477	-0.0180671	0.0369082
6:25741033:A:T	0.157946	-0.0756821	0.0535988
6:25741110:C:T	0.983875	0.00061086	0.0302231
6:25741216:G:A	0.147531	-0.0779901	0.0538491
6:25741293:AAAAT:A	0.0924822	-0.0909069	0.0540325
6:25741408:A:G	0.157268	-0.0758142	0.0536047
6:25741434:A:G	0.157268	-0.0758142	0.0536047
6:25741643:C:A	0.114554	0.119295	0.0755962
6:25741664:A:C	0.147574	-0.0775451	0.0535476
6:25741665:G:A	0.126684	-0.157626	0.103205
6:25741674:G:A	0.673771	-0.0135224	0.0321214
6:25741684:G:T	0.329335	-0.0529894	0.0543227
6:25741743:G:T	0.747968	-0.0149095	0.0464007
6:25741809:C:G	0.100359	-0.0910892	0.0554369
6:25741954:G:A	0.114515	-0.0851215	0.0539351
6:25741970:A:G	0.113822	-0.0852785	0.0539312
6:25742022:G:T	0.147986	-0.0774383	0.0535283
6:25742075:T:C	0.147986	-0.0774383	0.0535283
6:25742224:C:T	0.14378	-0.0785531	0.053735
6:25742529:A:T	0.309959	0.0399213	0.0393194
6:25742699:A:G	0.660473	-0.016215	0.0369144
6:25742740:C:A	0.344929	0.0348989	0.0369507
6:25742759:A:C	0.147986	-0.0774383	0.0535283
6:25742888:C:T	0.481254	0.0297156	0.0421925
6:25742918:C:G	0.114429	-0.0839383	0.0531727
6:25742960:A:G	0.990877	-0.000345754	0.0302399
6:25743161:C:T	0.147986	-0.0774383	0.0535283
6:25743559:G:A	0.147986	-0.0774383	0.0535283
6:25743640:T:A	0.497307	-0.0312798	0.0460855
6:25743645:C:T	0.23591	0.0538288	0.0454148
6:25743863:C:A	0.397251	-0.0429737	0.0507639
6:25743917:T:TA	0.147986	-0.0774383	0.0535283
6:25743979:C:A	0.746415	-0.0149695	0.0462923
6:25743997:T:C	0.146025	-0.077843	0.0535476
6:25744284:G:A	0.148122	-0.0774131	0.0535287
6:25744831:T:A	0.146035	-0.0778633	0.0535628
6:25744878:A:G	0.154584	-0.0762085	0.0535351
6:25745049:C:G	0.147986	-0.0774383	0.0535283
6:25745193:G:C	0.809104	0.0153628	0.0635923
6:25745225:CAT:C	0.188036	-0.0707742	0.053763
6:25745243:A:T	0.147336	-0.0779378	0.0537872
6:25745266:T:A	0.146209	-0.0780729	0.0537303
6:25745579:A:G	0.147971	-0.0774408	0.053528
6:25745600:A:G	0.427356	-0.0328148	0.0413428
6:25745702:T:C	0.147204	-0.0775887	0.0535287
6:25745737:T:C	0.883172	-0.00888827	0.0604852
6:25745852:A:T	0.138416	-0.0796181	0.0537337
6:25745853:G:A	0.140335	-0.0792435	0.053741
6:25746083:G:A	0.147578	-0.0775175	0.053529
6:25746218:A:G	0.393737	-0.0811332	0.0951307
6:25746495:G:A	0.099683	-0.130928	0.0795244
6:25746598:CTAAA:C	0.146663	-0.0778431	0.0536323
6:25747169:T:C	0.38218	-0.0444579	0.0508738
6:25747939:T:G	0.12643	-0.103413	0.0676636
6:25748145:AT:A	0.496793	-0.0313324	0.046108
6:25749101:A:G	0.147753	-0.0775091	0.0535464
6:25749125:C:G	0.919177	0.0102651	0.101163
6:25749127:G:T	0.497629	-0.0216228	0.0318815
6:25749224:T:G	0.14265	-0.0785139	0.0535568
6:25749274:C:G	0.66264	-0.0201823	0.046261
6:25749312:C:T	0.498781	-0.0215618	0.0318769
6:25749335:G:A	0.125474	-0.103648	0.067647
6:25749448:A:G	0.187116	-0.0704823	0.0534298
6:25749554:G:A	0.480709	0.0590574	0.08375
6:25749599:T:C	0.147718	-0.0775238	0.053552
6:25749720:T:TA	0.663469	-0.0160706	0.0369331
6:25749911:A:T	0.405598	0.123702	0.148739
6:25750134:A:C	0.107584	-0.114753	0.0713129
6:25750354:G:A	0.145693	-0.0788459	0.0541928
6:25750530:T:C	0.109905	-0.087185	0.0545377
6:25750793:C:A	0.630822	0.0163631	0.0340494
6:25750861:C:G	0.688916	0.0580469	0.144999
6:25750873:G:GAA	0.0160628	-0.320526	0.133137
6:25750911:G:T	0.139667	0.0597019	0.0404202
6:25751037:T:A	0.570131	-0.0258023	0.0454379
6:25751232:C:G	0.161943	-0.0439649	0.0314357
6:25751383:A:T	0.378388	-0.0448224	0.0508842
6:25751446:C:G	0.529283	0.0334322	0.0531428
6:25752119:T:C	0.0997969	-0.130884	0.0795243
6:25752757:T:A	0.932962	-0.0116534	0.138535
6:25752859:C:T	0.117074	-0.111684	0.0712648
6:25752903:G:A	0.433436	0.0476663	0.0608511
6:25752906:T:C	0.40774	-0.0421445	0.0509067
6:25753096:C:T	0.360189	0.0360035	0.0393479
6:25753187:CA:C	0.124254	-0.093801	0.0610223
6:25753196:A:C	0.740244	-0.0390407	0.117759
6:25753197:C:A	0.409942	-0.0682819	0.0828669
6:25753197:CA:C	0.12425	-0.0938021	0.0610223
6:25753207:A:C	0.371919	0.0351487	0.0393654
6:25753450:T:C	0.834274	0.0133247	0.0636867
6:25753492:A:G	0.378713	-0.0448276	0.0509249
6:25753603:C:T	0.654793	-0.0165124	0.0369311
6:25753640:C:T	0.121711	-0.0838492	0.0541791
6:25754460:A:G	0.908341	0.0116236	0.10096
6:25754500:C:G	0.358313	0.0361506	0.0393547
6:25755101:G:C	0.972234	-0.00185935	0.05342
6:25755264:G:C	0.832352	0.0228803	0.108086
6:25755276:T:C	0.546436	0.0281418	0.0466611
6:25755338:C:CAGAG	0.145388	-0.0782643	0.0537524
6:25755375:G:A	0.437168	-0.042494	0.0546909
6:25755583:A:G	0.6648	-0.0160225	0.0369783
6:25755788:CA:C	0.470097	-0.0230635	0.0319298
6:25756592:A:G	0.147716	-0.0777175	0.0536854
6:25756899:A:C	0.865619	-0.0146978	0.086853
6:25757017:A:G	0.147875	-0.0777029	0.0536965
6:25757788:C:G	0.908536	0.00638042	0.0555375
6:25758024:T:C	0.144966	-0.0789491	0.0541658
6:25758253:T:A	0.146426	-0.0777648	0.053547
6:25758477:C:T	0.90252	0.012179	0.0994379
6:25758580:C:T	0.9968	-0.000380125	0.0947882
6:25758924:T:C	0.185206	0.0675616	0.0509939
6:25758970:CT:C	0.957793	0.00151148	0.0285601
6:25758998:TTTTG:T	0.501117	-0.0299721	0.0445528
6:25759066:G:T	0.182851	0.0793621	0.0595799
6:25759075:TG:T	0.0887477	-0.233535	0.137209
6:25759078:TTTG:T	0.0919842	-0.238958	0.141813
6:25759406:G:T	0.495783	-0.0284447	0.0417604
6:25759473:T:C	0.944551	0.0025683	0.036927
6:25759511:G:A	0.608434	-0.0165874	0.0323776
6:25759553:G:T	0.485641	-0.0592721	0.0850074
6:25759625:A:G	0.618019	-0.0397775	0.0797687
6:25759783:T:C	0.515619	-0.0257229	0.0395668
6:25759925:C:T	0.570441	-0.0184013	0.0324308
6:25760012:CT:C	0.313965	0.0374135	0.0371558
6:25760344:T:C	0.516988	-0.0255949	0.0394986
6:25760406:C:T	0.607077	0.0294994	0.0573639
6:25760458:A:G	0.955795	-0.00483946	0.0873049
6:25760539:G:A	0.576096	-0.0221003	0.0395286
6:25760591:G:A	0.570142	-0.0224411	0.03952
6:25761198:A:G	0.273456	-0.0672487	0.0614066
6:25761209:T:C	0.0715333	-0.0731735	0.0406051
6:25761501:C:G	0.836261	-0.0154501	0.0747539
6:25761732:G:A	0.596357	0.0306356	0.0578416
6:25761963:C:G	0.604013	-0.0167931	0.0323791
6:25762646:C:T	0.314164	0.0940744	0.0934648
6:25763010:A:T	0.532712	-0.0246584	0.0395247
6:25763154:T:C	0.544705	-0.0239169	0.0394855
6:25763192:A:G	0.832463	0.0136727	0.064633
6:25763299:T:C	0.575671	-0.021982	0.0392732
6:25763391:T:C	0.975745	-0.00133464	0.0438969
6:25763873:TG:T	0.488462	-0.0511124	0.0737811
6:25764130:A:G	0.339132	0.0354469	0.037083
6:25764408:G:A	0.53533	-0.024486	0.0395005
6:25764704:A:T	0.506074	-0.0263394	0.0396103
6:25764830:G:A	0.655845	0.0258066	0.0579068
6:25764833:G:T	0.534993	-0.0245064	0.0395007
6:25765377:G:A	0.493263	-0.0270794	0.0395246
6:25765390:T:C	0.480402	-0.0280299	0.0397217
6:25765532:T:C	0.435739	0.044237	0.0567572
6:25765943:A:G	0.534898	-0.0245125	0.0395016
6:25766113:C:G	0.61651	-0.016122	0.0321924
6:25766310:TTTAA:T	0.494886	-0.0467592	0.0685059
6:25766325:A:G	0.965952	-0.00187994	0.0440409
6:25766410:TTA:T	0.552219	-0.0235787	0.0396655
6:25766467:C:G	0.623241	-0.015802	0.032166
6:25766533:A:G	0.647628	-0.0391961	0.085757
6:25766976:C:T	0.976325	-0.00130257	0.0438925
6:25767437:G:A	0.872846	-0.00582376	0.0363883
6:25767661:G:A	0.54119	-0.0241444	0.0395154
6:25768085:T:C	0.857589	-0.0102376	0.0570518
6:25768106:G:A	0.526228	-0.02507	0.0395566
6:25768436:G:A	0.648054	0.0442779	0.0970011
6:25768767:C:T	0.589296	-0.043161	0.0799491
6:25768914:C:T	0.503653	-0.0263992	0.0394753
6:25768992:A:G	0.170972	0.109014	0.0796257
6:25769440:A:T	0.601321	-0.0201574	0.0385786
6:25769608:G:C	0.988264	0.000445531	0.0302893
6:25769789:A:C	0.271051	0.11332	0.102957
6:25769872:A:C	0.431994	-0.0308704	0.039286
6:25770239:A:G	0.506664	0.0312123	0.0470036
6:25770707:G:A	0.375276	-0.0348173	0.0392691
6:25770760:G:C	0.735333	-0.0107031	0.0316623
6:25770866:G:A	0.168044	0.108921	0.0790131
6:25771490:A:T	0.889745	0.00603179	0.0435111
6:25771620:G:A	0.563819	-0.0467868	0.0810612
6:25771806:G:A	0.668273	0.0605514	0.141304
6:25771806:GA:G	0.8578	-0.00629354	0.035125
6:25771806:GA:GAA	0.400429	0.0317417	0.0377493
6:25771900:T:C	0.847185	-0.0108795	0.0564546
6:25771929:A:G	0.989933	0.000566454	0.0448932
6:25772146:G:T	0.214306	0.0515603	0.0415202
6:25772639:G:C	0.629352	-0.0169574	0.0351347
6:25773321:C:T	0.523254	-0.0422073	0.0661207
6:25773998:C:T	0.357736	0.0341247	0.0371047
6:25774130:C:T	0.0657782	-0.0746591	0.0405771
6:25774172:T:C	0.502402	-0.0539483	0.080434
6:25774183:T:C	0.613594	-0.0193667	0.0383537
6:25775273:G:C	0.432723	0.0442777	0.0564378
6:25775438:T:C	0.620826	0.0547357	0.110649
6:25775508:C:T	0.328736	-0.058599	0.0599992
6:25775559:T:TA	0.114291	-0.0643584	0.0407539
6:25775568:AAT:A	0.136394	-0.0620509	0.041663
6:25775570:T:A	0.114297	-0.0643573	0.0407539
6:25775729:T:C	0.535985	-0.0394599	0.0637586
6:25775967:T:C	0.32877	-0.0585948	0.0599991
6:25776059:T:C	0.731662	-0.0108268	0.0315728
6:25776290:T:C	0.436399	-0.0305378	0.0392371
6:25776376:C:CA	0.776931	0.0180994	0.0638831
6:25776620:C:G	0.790137	-0.00840265	0.0315731
6:25776624:G:T	0.291346	-0.0965069	0.0914606
6:25777299:G:A	0.794117	-0.00824072	0.0315775
6:25777452:T:A	0.328845	-0.0585863	0.0599997
6:25777481:G:A	0.412856	-0.0320745	0.0391689
6:25777497:A:T	0.799053	-0.00918527	0.0360811
6:25777652:C:G	0.20153	0.0530451	0.0415322
6:25777792:A:AAAC	0.880105	0.00551248	0.0365462
6:25777827:AC:A	0.528995	-0.0414417	0.0658283
6:25777828:C:A	0.651493	0.0641608	0.142046
6:25777831:C:A	0.287457	-0.0906541	0.0852238
6:25777834:C:A	0.452422	-0.0548613	0.0730137
6:25777837:A:C	0.882988	0.0175912	0.11952
6:25778780:A:T	0.365995	0.0334704	0.0370247
6:25778924:T:C	0.419374	-0.0316278	0.0391672
6:25779066:A:G	0.471737	0.0404829	0.0562532
6:25779121:T:C	0.36555	0.0335031	0.0370265
6:25779162:C:T	0.968664	0.00176279	0.0448725
6:25779392:A:G	0.410951	-0.0653153	0.0794376
6:25780503:C:T	0.362933	0.0336864	0.0370265
6:25781098:C:T	0.99925	5.24029e-05	0.0557157
6:25781259:C:T	0.430572	-0.0412046	0.0522759
6:25781435:A:G	0.947826	-0.00390721	0.0597091
6:25781465:C:G	0.259757	0.0870139	0.0772108
6:25781466:AAAG:A	0.613665	0.0158993	0.0314933
6:25781477:GAA:G	0.633593	-0.0151167	0.0317127
6:25781477:G:T	0.560677	-0.0466222	0.0801294
6:25781853:T:G	0.604139	0.0331464	0.0639326
6:25781938:A:G	0.362519	-0.0330531	0.0362991
6:25781950:A:G	0.429766	-0.0596679	0.075568
6:25781983:C:T	0.56495	-0.050669	0.0880428
6:25782314:T:G	0.977111	0.000871772	0.0303846
6:25783022:T:C	0.768111	0.0084423	0.0286329
6:25783622:C:T	0.810201	-0.00801453	0.0333708
6:25783909:C:T	0.127894	0.122469	0.0804415
6:25784045:C:T	0.471365	-0.0532696	0.0739589
6:25784227:T:TG	0.507543	0.0191615	0.0289157
6:25784461:A:G	0.196498	0.0952583	0.0737526
6:25784800:A:C	0.141453	0.117038	0.0795958
6:25784804:G:A	0.148985	0.0599227	0.0415228
6:25785143:C:A	0.22989	-0.103412	0.0861307
6:25785304:T:C	0.48101	0.0224435	0.0318492
6:25785689:A:G	0.473207	-0.0550412	0.0767371
6:25785909:T:C	0.392533	0.0483079	0.0564983
6:25785925:C:T	0.187393	0.042489	0.0322294
6:25785935:G:A	0.174018	0.131303	0.0965882
6:25785991:C:T	0.139399	0.11802	0.0798493
6:25786095:T:C	0.347573	-0.0773254	0.0823218
6:25786430:A:G	0.269034	0.0837826	0.0758015
6:25786993:C:T	0.206437	0.0409246	0.0323918
6:25787269:GAAATAAAT:GAAATAAATAAATAAAT	0.62182	-0.0166145	0.0336822
6:25787269:GAAAT:G	0.176085	0.0507636	0.0375218
6:25787269:G:T	0.285059	-0.0919194	0.0859844
6:25787299:A:AATAA	0.315788	-0.0304763	0.0303805
6:25787551:CT:C	0.935923	-0.00484523	0.0602672
6:25787554:T:A	0.983508	-0.00124949	0.0604469
6:25787554:T:TA	0.727289	0.012939	0.0371026
6:25787650:C:T	0.16954	0.0524074	0.038151
6:25787959:G:A	0.350893	-0.0590061	0.063253
6:25788364:A:T	0.373474	0.0270212	0.0303615
6:25788542:T:TAACA	0.760117	0.0263126	0.0861785
6:25788898:A:AGGTTGCCTT	0.296326	-0.0410629	0.0393193
6:25788901:T:TTG	0.313139	-0.0378991	0.0375738
6:25789021:T:C	0.753965	-0.0185505	0.0591882
6:25789061:A:G	0.721197	-0.0173388	0.0485872
6:25789132:A:G	0.00701058	-0.0847316	0.0314247
6:25789189:G:C	0.0909808	0.0482794	0.0285635
6:25789199:A:ATAGG	0.0711108	0.052438	0.0290552
6:25789212:T:TAGGT	0.0889032	0.0495321	0.0291157
6:25789224:T:TAGGT	0.0903934	0.0493088	0.0291195
6:25789390:T:A	0.0561364	0.0549604	0.0287755
6:25790356:A:T	0.0562167	0.0549404	0.0287744
6:25790378:T:C	0.331759	0.0736074	0.0758388
6:25790599:T:C	0.757725	-0.0182569	0.0591852
6:25791175:A:T	0.330312	-0.0795761	0.0817434
6:25791354:C:T	0.141628	0.0420187	0.0285889
6:25791534:C:A	0.233308	0.067276	0.0564452
6:25791743:G:A	0.32948	-0.0797104	0.0817408
6:25791745:A:T	0.0918712	-0.0480645	0.0285146
6:25791927:C:T	0.930202	-0.00848451	0.0968661
6:25792126:C:T	0.977676	0.0034801	0.124364
6:25792200:A:G	0.904122	-0.0106027	0.0880216
6:25792250:A:G	0.0967067	-0.0473717	0.0285194
6:25792292:T:C	0.151804	0.0409727	0.0285885
6:25792376:A:G	0.844943	-0.0138154	0.0706396
6:25792455:T:C	0.247577	-0.0561656	0.0485755
6:25792548:A:G	0.498656	0.0293937	0.0434429
6:25792631:G:A	0.757637	-0.0182621	0.05918
6:25792711:TTG:T	0.09531	-0.0475429	0.0285024
6:25792768:C:T	0.0816366	0.102105	0.0586384
6:25792978:T:C	0.0990045	-0.0470277	0.0285068
6:25793559:G:T	0.166462	0.133747	0.0966619
6:25793673:G:A	0.0174958	-0.0819766	0.0345002
6:25793683:C:G	0.730449	-0.0273248	0.0793108
6:25793941:G:A	0.333393	0.0576323	0.0595805
6:25794135:A:G	0.393521	0.0257924	0.0302284
6:25794439:C:A	0.843048	-0.013982	0.0706173
6:25795087:C:T	0.190394	-0.113815	0.0869206
6:25795278:A:G	0.730463	0.0144518	0.0419489
6:25795418:C:T	0.240157	-0.0794521	0.0676422
6:25795577:A:T	0.159631	-0.0400823	0.0285017
6:25795743:AT:A	0.500192	0.0600508	0.0890714
6:25795800:C:A	0.230509	0.0676763	0.0564416
6:25795971:ACACACC:A	0.684761	-0.0210451	0.0518383
6:25796370:C:T	0.4726	0.0639692	0.0890618
6:25796969:T:C	0.243793	-0.0786664	0.0674925
6:25797140:C:T	0.631662	-0.0378232	0.0788988
6:25797971:G:A	0.146834	-0.0413751	0.0285187
6:25797985:G:A	0.143899	-0.12517	0.0856494
6:25798556:C:G	0.493681	-0.0658449	0.0961989
6:25798932:G:A	0.679484	-0.0215455	0.0521471
6:25799581:A:G	0.141102	0.0627105	0.0426109
6:25799676:G:A	0.68086	-0.0214418	0.0521331
6:25800666:T:C	0.672057	0.0209929	0.0495903
6:25800725:CAT:C	0.358816	0.048309	0.0526458
6:25800731:C:G	0.141642	0.0626095	0.0426001
6:25800922:T:C	0.142232	-0.0418027	0.028485
6:25801319:G:A	0.682003	-0.0213564	0.0521229
6:25801428:AT:A	0.77095	-0.0173155	0.0594763
6:25801518:T:C	0.925831	-0.00901731	0.0968649
6:25801971:C:T	0.215889	0.035265	0.0284962
6:25802083:C:T	0.11104	-0.118698	0.0744872
6:25802159:TGAA:T	0.12401	-0.0438266	0.0284929
6:25802401:A:G	0.323638	-0.08282	0.0839099
6:25803110:TA:T	0.408489	-0.102517	0.124029
6:25803235:C:T	0.52712	0.0189829	0.0300168
6:25803712:A:G	0.0853679	0.101094	0.0587637
6:25803904:G:A	0.145543	-0.0414801	0.0284998
6:25804617:G:T	0.734533	-0.0201589	0.059448
6:25804628:T:C	0.521815	0.0449071	0.070107
6:25805002:A:T	0.212507	0.035531	0.0285
6:25805331:A:T	0.360614	0.0481468	0.0526657
6:25806114:CCAA:C	0.191854	-0.187281	0.143498
6:25806576:T:C	0.141884	0.0419495	0.0285602
6:25806832:G:A	0.51963	0.0451356	0.0700954
6:25806966:G:A	0.692968	-0.0414337	0.10494
6:25807603:A:G	0.988749	0.000717356	0.05087
6:25807812:A:G	0.141368	0.0626511	0.042599
6:25808474:C:T	0.198075	-0.112712	0.0875733
6:25808734:AT:A	0.921391	0.00356358	0.0361119
6:25808743:A:T	0.0599315	0.108704	0.0577813
6:25808858:T:C	0.885436	-0.00973028	0.0675328
6:25809069:A:G	0.102578	-0.123275	0.075514
6:25809087:C:T	0.102596	-0.123269	0.075514
6:25809218:A:G	0.0917007	0.0987115	0.0585306
6:25809477:G:A	0.0749155	0.102039	0.0572938
6:25809524:T:C	0.145543	0.0415804	0.0285686
6:25809716:C:A	0.987135	-0.000820244	0.0508705
6:25809751:A:G	0.0916736	0.0987347	0.0585394
6:25809896:ATGT:A	0.22949	0.0678342	0.0564498
6:25809909:G:A	0.0247489	-0.0704913	0.0313951
6:25810220:G:A	0.763041	-0.017841	0.0591762
6:25810797:G:C	0.148099	0.0413181	0.0285686
6:25811034:C:T	0.143148	0.0418178	0.0285608
6:25811331:A:G	0.430334	0.0413722	0.0524615
6:25811404:C:T	0.130237	0.0434409	0.0287086
6:25811596:G:GT	0.664575	0.0385282	0.0888556
6:25811598:TA:T	0.469108	0.0485643	0.0670843
6:25812119:A:G	0.365702	0.0353264	0.0390539
6:25812336:C:T	0.363377	0.0965201	0.106189
6:25812437:T:C	0.555218	0.0331933	0.0562636
6:25812459:G:A	0.145871	0.0415602	0.028578
6:25812485:C:T	0.764463	-0.0177307	0.059176
6:25812641:T:C	0.0823464	0.102064	0.0587509
6:25813810:T:C	0.144792	-0.124873	0.0856362
6:25814172:A:G	0.541983	-0.0460321	0.0754851
6:25814532:G:T	0.141562	0.0420332	0.028594
6:25814559:A:G	0.188474	-0.114294	0.0869088
6:25814579:A:G	0.884848	-0.0103227	0.0712759
6:25814873:T:C	0.54348	-0.0458631	0.0754876
6:25814939:T:C	0.137234	0.042559	0.0286367
6:25815074:C:G	0.0374289	-0.122956	0.0590836
6:25815080:T:G	0.94919	0.00324607	0.0509393
6:25815117:G:A	0.68179	-0.0244738	0.059689
6:25815179:A:T	0.309327	0.0406133	0.0399487
6:25815210:G:C	0.51485	0.0825331	0.12672
6:25815210:G:GTC	0.921929	-0.00355243	0.0362476
6:25815212:CACACAA:C	0.598116	-0.0238521	0.0452506
6:25815213:A:T	0.272806	0.0342572	0.0312388
6:25815214:CACAA:C	0.555234	-0.0331416	0.0561783
6:25815216:CAA:C	0.470624	0.0436573	0.060512
6:25815218:A:C	0.997882	-0.000127383	0.0479808
6:25815370:A:G	0.142641	0.0418849	0.0285703
6:25816156:TTG:T	0.0203326	-0.0913416	0.0393688
6:25816430:C:T	0.281031	0.0541606	0.0502414
6:25816860:T:C	0.632047	-0.0377631	0.0788626
6:25817076:AT:A	0.0502316	-0.0670357	0.0342371
6:25817094:AG:A	0.661422	0.0538975	0.123068
6:25817216:T:C	0.956664	-0.00274713	0.0505537
6:25817297:G:A	0.295461	0.0522295	0.0499222
6:25817518:G:A	0.139758	0.042207	0.0285821
6:25817705:A:G	0.625781	0.0155875	0.0319629
6:25817789:A:G	0.953268	-0.00296213	0.0505453
6:25817796:AT:A	0.0793174	0.102799	0.0585863
6:25818442:A:G	0.960873	0.00317512	0.064721
6:25818588:A:G	0.951979	-0.00304307	0.050531
6:25818646:G:C	0.955443	-0.00282328	0.0505306
6:25818755:G:A	0.118976	0.0455466	0.0292137
6:25818766:A:G	0.951551	-0.00307012	0.0505296
6:25819085:A:T	0.474251	-0.0508225	0.0710228
6:25820167:C:T	0.220087	0.0616	0.0502325
6:25820428:T:C	0.128923	0.0434126	0.0285917
6:25820481:T:A	0.212928	-0.110854	0.0889993
6:25820891:G:A	0.128165	0.0435062	0.0285966
6:25821063:C:G	0.350219	0.0491951	0.0526621
6:25821580:C:T	0.0966708	0.0972245	0.0585262
6:25821616:T:G	0.0817007	-0.125218	0.0719271
6:25821807:T:A	0.904395	-0.00594223	0.0494726
6:25821992:TATACA:T	0.0498722	0.110963	0.0565831
6:25822134:GA:G	0.0495934	0.110968	0.0565165
6:25822363:C:T	0.242486	-0.0329403	0.0281831
6:25822620:C:T	0.698635	-0.0200485	0.0517831
6:25822753:C:A	0.093067	-0.18998	0.113122
6:25823444:A:T	0.700055	-0.0199735	0.051846
6:25823986:G:A	0.207352	-0.109067	0.0865007
6:25824756:A:G	0.983749	-0.000711722	0.0349415
6:25824809:C:T	0.340498	0.0275046	0.0288555
6:25825390:T:A	0.257127	-0.0318986	0.028149
6:25825547:G:A	0.212696	0.0874317	0.0701595
6:25825547:G:GGACAAAAATTGAAA	0.23962	0.0349647	0.0297335
6:25825549:A:ACAAAAATTGAAAGT	0.580496	-0.0447706	0.0810091
6:25826119:C:T	0.348777	0.0270286	0.028847
6:25826347:A:T	0.708668	-0.0193414	0.051764
6:25826514:C:T	0.696254	-0.0202178	0.0517899
6:25826986:T:A	0.370092	0.0258704	0.0288636
6:25827484:A:G	0.356606	0.0265868	0.0288407
6:25827516:A:G	0.130613	-0.1117	0.0738907
6:25827864:C:G	0.189676	-0.114076	0.0869788
6:25828242:G:C	0.837136	-0.0108061	0.0525696
6:25828649:CATAA:C	0.618094	-0.0404524	0.0811396
6:25828782:A:T	0.0666268	0.10378	0.0565812
6:25828828:G:A	0.372073	-0.0291117	0.0326146
6:25829633:A:T	0.332003	0.0279211	0.028782
6:25829659:T:A	0.83642	-0.0108531	0.052564
6:25829811:T:C	0.215201	-0.106823	0.0861902
6:25831212:G:A	0.10418	-0.0478462	0.0294453
6:25831264:A:G	0.215672	-0.10671	0.0861869
6:25831283:CT:C	0.636523	-0.0372715	0.0788705
6:25831373:C:T	0.523095	0.0256597	0.0401822
6:25831603:A:G	0.834623	-0.0109751	0.0525687
6:25832052:C:G	0.425358	0.0414518	0.0519993
6:25832684:C:CT	0.304602	0.0404127	0.039365
6:25832689:TTC:T	0.434566	0.0322707	0.0412984
6:25832690:TC:T	0.364724	0.0264585	0.0291908
6:25832691:C:T	0.376203	0.0260547	0.0294432
6:25832797:T:C	0.523339	0.0256444	0.040182
6:25832935:T:TA	0.957937	-0.00184295	0.0349423
6:25833010:T:C	0.0670854	0.103622	0.05659
6:25833333:G:GT	0.130158	-0.0429897	0.0284045
6:25833333:G:GTT	0.679544	0.0367518	0.0889691
6:25834035:C:G	0.425998	0.0414027	0.0520096
6:25834223:T:G	0.396468	-0.049335	0.0581819
6:25834277:C:T	0.523574	0.0256298	0.0401817
6:25834428:T:A	0.832539	-0.0111164	0.0525732
6:25834548:A:G	0.832403	-0.0111255	0.0525732
6:25834658:T:C	0.832215	-0.0111383	0.0525734
6:25834895:A:G	0.831995	-0.0111531	0.0525735
6:25834966:GA:G	0.71622	-0.0153248	0.0421571
6:25835439:CA:C	0.973149	0.00152265	0.0452366
6:25835440:AG:A	0.825621	-0.0115842	0.0525786
6:25835895:A:G	0.831323	-0.0111984	0.0525735
6:25836118:G:C	0.0320736	0.122984	0.0573754
6:25836120:G:C	0.341629	0.0702164	0.073838
6:25836122:G:C	0.828076	0.0155951	0.0718109
6:25836124:G:C	0.500665	0.0562545	0.0835324
6:25836257:C:G	0.0803639	0.0511109	0.0292299
6:25836281:G:A	0.895211	-0.00884169	0.0671282
6:25836380:A:G	0.831118	-0.0112122	0.0525731
6:25836563:T:C	0.428884	0.0411553	0.0520227
6:25836927:C:G	0.0682101	0.103217	0.0566003
6:25837428:GC:G	0.251399	-0.0359842	0.0313736
6:25837681:A:AT	0.0692311	0.204131	0.112351
6:25837829:A:G	0.839659	-0.0106404	0.0525895
6:25837966:G:T	0.521132	-0.0467407	0.0728501
6:25838054:A:G	0.952064	0.00226997	0.0377604
6:25838279:A:C	0.415593	-0.0674293	0.0828278
6:25838561:C:T	0.661377	-0.0348054	0.079462
6:25838654:TTATTAGATGTGTGATA:T	0.614405	0.0213319	0.0423424
6:25838655:TATTAGATGTGTGATA:T	0.565325	0.0255016	0.0443544
6:25838657:TTAGATGTGTGATATA:T	0.649721	0.019329	0.0425609
6:25838658:TAGATGTGTGATATATA:T	0.649721	0.019329	0.0425609
6:25838664:TG:T	0.63828	0.0200242	0.0425951
6:25840485:C:A	0.401856	-0.0289439	0.0345264
6:25840946:A:G	0.734892	0.00968508	0.0286011
6:25841122:G:A	0.351651	0.0286959	0.0308097
6:25841138:TAA:T	0.430604	0.0410423	0.0520737
6:25841359:A:T	0.337431	-0.0513162	0.0534959
6:25841684:G:A	0.639013	-0.0369987	0.0788753
6:25842032:C:T	0.821238	-0.0118657	0.0525142
6:25842952:T:TA	0.677405	0.036842	0.088561
6:25843462:A:G	0.931406	-0.00658515	0.0765039
6:25843669:A:G	0.750174	0.016128	0.0506516
6:25843926:C:T	0.353865	0.0579421	0.062497
6:25844710:G:T	0.592142	0.015941	0.0297554
6:25844969:G:C	0.277889	-0.0847717	0.0781253
6:25845432:GA:G	0.301683	-0.0494966	0.0479232
6:25846372:TG:T	0.120276	0.112523	0.0724268
6:25846373:G:T	0.146638	0.10988	0.0757005
6:25846380:TA:T	0.369835	0.0789663	0.0880551
6:25846381:A:T	0.353652	0.0811746	0.087517
6:25847089:C:T	0.192458	0.0611369	0.0469078
6:25847242:A:G	0.299848	-0.138586	0.133672
6:25847313:T:A	0.687325	0.0356615	0.0886026
6:25847652:A:G	0.312956	0.0466997	0.0462814
6:25847703:G:A	0.163753	-0.11017	0.0791132
6:25847730:C:T	0.812084	-0.0123941	0.0521335
6:25847847:A:T	0.604393	0.0153913	0.0297076
6:25848019:A:G	0.812084	-0.0123941	0.0521335
6:25848025:T:C	0.0651661	0.100844	0.0546843
6:25848419:T:G	0.789587	-0.0110891	0.0415559
6:25848433:A:T	0.325869	-0.0449336	0.0457354
6:25849714:C:T	0.233022	-0.102399	0.0858616
6:25849764:A:T	0.123591	-0.171348	0.111274
6:25849779:A:C	0.645563	0.0136832	0.0297502
6:25849838:A:G	0.976218	-0.000979111	0.0328442
6:25849905:C:T	0.769167	0.0147388	0.0502234
6:25851338:G:A	0.0554893	0.104608	0.0546248
6:25851369:T:C	0.580447	0.0164297	0.0297244
6:25851469:ATT:A	0.0993665	0.0876258	0.0531732
6:25851469:ATT:AT	0.781347	-0.00895673	0.0322691
6:25851484:G:T	0.339764	-0.141017	0.147719
6:25851529:A:G	0.605919	0.0153306	0.0297159
6:25851533:A:G	0.798294	-0.0133238	0.0521367
6:25852208:G:A	0.247758	-0.099547	0.0861272
6:25853521:T:C	0.304274	0.122524	0.119267
6:25853585:T:A	0.848263	-0.0160503	0.0838861
6:25853659:TTG:T	0.309825	0.0579698	0.05708
6:25853662:GA:G	0.192019	0.0695144	0.0532828
6:25853712:T:C	0.162363	-0.10146	0.0726185
6:25854644:C:A	0.0634855	0.101475	0.0546806
6:25854971:T:TTACTCAGGATGCCTTGCTCCTGTGC	0.70148	-0.0298449	0.0778584
6:25856421:C:T	0.78709	0.0135623	0.0502136
6:25856881:T:C	0.629275	0.0143333	0.0296912
6:25857072:CT:C	0.146575	0.0994771	0.0685229
6:25857074:CAA:C	0.433574	0.0233147	0.0297726
6:25857509:TA:T	0.150134	0.0727195	0.0505327
6:25857829:C:T	0.769701	-0.0128711	0.0439639
6:25858060:G:A	0.362283	0.0569305	0.0624907
6:25858313:G:A	0.362302	0.0569282	0.0624907
6:25858346:C:T	0.794672	0.00775064	0.0297816
6:25858405:AAAAAC:A	0.93829	-0.00241839	0.0312378
6:25858427:AAACAC:A	0.962721	0.00140687	0.0301
6:25858704:G:T	0.878337	0.00455631	0.0297647
6:25858926:G:A	0.123222	-0.171616	0.111339
6:25859286:T:G	0.789568	0.00794655	0.0297766
6:25859413:A:G	0.510161	0.0199109	0.0302328
6:25859433:T:C	0.789238	0.00795942	0.0297771
6:25859508:A:C	0.50974	0.0199313	0.0302336
6:25859554:T:C	0.788732	0.00797923	0.0297779
6:25859621:T:A	0.46105	-0.0239103	0.0324375
6:25859964:A:T	0.564095	-0.0436818	0.0757353
6:25860529:G:GAT	0.781994	0.00823837	0.0297714
6:25860539:C:T	0.0949031	0.0829137	0.0496465
6:25860580:G:A	0.118148	0.0882906	0.0565025
6:25860688:A:G	0.789281	0.00795753	0.0297762
6:25860731:C:A	0.9081	-0.00885478	0.0767074
6:25861166:C:T	0.189957	0.0596931	0.0455427
6:25861177:G:GGT	0.1572	0.0636739	0.0450135
6:25861529:G:GA	0.189957	0.0596931	0.0455427
6:25861701:C:T	0.0950932	0.0828667	0.0496469
6:25862835:T:G	0.359006	-0.0419789	0.0457655
6:25863018:TGAAAA:T	0.12082	0.0887	0.0571763
6:25863176:A:T	0.175578	0.0619107	0.0457076
6:25863235:A:C	0.564168	-0.0436735	0.075735
6:25863481:G:A	0.702942	0.0114087	0.0299165
6:25863487:G:C	0.436828	0.0236301	0.0303901
6:25863495:T:C	0.965637	0.00436419	0.101301
6:25863605:C:T	0.742162	0.0098139	0.0298302
6:25863766:G:A	0.622867	0.0300407	0.0610843
6:25864038:C:T	0.347772	-0.0429242	0.0457165
6:25864170:A:C	0.745945	-0.0151273	0.0466906
6:25864362:C:T	0.787817	0.00801505	0.0297795
6:25864456:A:G	0.830282	-0.0111935	0.0522229
6:25864856:C:CT	0.773008	0.00863014	0.0299198
6:25864882:G:C	0.434592	0.0237797	0.0304339
6:25864898:C:A	0.777108	0.00846328	0.029896
6:25865266:T:C	0.831016	-0.0111428	0.0522162
6:25865302:A:G	0.895888	-0.00617079	0.0471567
6:25866232:T:A	0.565891	0.0440012	0.0766419
6:25866243:A:T	0.565891	0.0440012	0.0766419
6:25866935:T:C	0.204865	0.123895	0.0977231
6:25866957:T:C	0.188464	0.0598864	0.0455363
6:25867566:G:A	0.599403	0.0258239	0.049164
6:25868226:T:C	0.720685	-0.0193983	0.0542544
6:25868480:A:C	0.349319	-0.0427864	0.0457163
6:25869371:G:C	0.135486	0.0428961	0.0287351
6:25869848:A:G	0.125695	0.0440165	0.0287445
6:25870205:C:T	0.347861	-0.0430408	0.0458492
6:25870438:C:A	0.795425	0.0130179	0.0502091
6:25870542:T:A	0.160871	-0.101845	0.0726346
6:25870655:C:T	0.127016	0.0437893	0.028696
6:25870745:C:T	0.253764	0.0324144	0.0284024
6:25871044:G:A	0.976457	-0.000973216	0.0329784
6:25871130:A:G	0.941425	-0.00709532	0.0965633
6:25871532:C:A	0.512326	-0.0303721	0.046354
6:25871649:T:C	0.151259	0.0411819	0.0286962
6:25871804:A:G	0.38538	-0.0833446	0.0960164
6:25872196:G:T	0.923364	-0.00738649	0.0767848
6:25872557:C:A	0.0171372	0.389264	0.163299
6:25872557:CA:C	0.481986	0.0252334	0.0358881
6:25872579:A:G	0.0442532	0.0753986	0.0374803
6:25872811:C:CAT	0.271752	-0.0313284	0.0285053
6:25873157:C:T	0.786408	0.0136119	0.0502326
6:25873184:A:G	0.778704	-0.0114204	0.0406408
6:25873243:T:C	0.63789	0.0419682	0.0891706
6:25873883:T:C	0.268423	0.0314878	0.028452
6:25873892:A:T	0.345018	0.0437988	0.0463825
6:25874866:AT:A	0.480092	0.0813535	0.115206
6:25875084:T:C	0.288901	0.0790215	0.074511
6:25875567:CTGTAT:C	0.051135	0.106832	0.0547759
6:25876438:A:AT	0.916268	0.0108055	0.102776
6:25876476:T:G	0.44294	0.0850505	0.110853
6:25876566:C:T	0.336693	0.0443499	0.0461632
6:25876602:AC:A	0.789439	0.0143232	0.0536372
6:25876615:C:A	0.87842	0.00715328	0.0467617
6:25876867:T:TC	0.939856	0.00578819	0.0767143
6:25877502:A:C	0.173903	-0.0390669	0.0287305
6:25877619:T:A	0.668652	0.0207602	0.0485052
6:25878273:A:G	0.233174	-0.0462278	0.0387744
6:25878282:C:CA	0.139239	0.0423824	0.0286633
6:25878379:C:T	0.510395	-0.021428	0.0325543
6:25878961:T:A	0.872038	0.0110851	0.0688215
6:25879330:T:C	0.779667	0.0113556	0.0405916
6:25879345:T:C	0.700821	-0.0550518	0.143285
6:25880013:T:C	0.531984	0.0349847	0.0559773
6:25880365:G:C	0.675807	0.0127844	0.0305706
6:25880907:A:T	0.582714	-0.0245937	0.0447627
6:25881386:TAC:T	0.95683	0.00287465	0.0531042
6:25881502:T:G	0.989934	-0.000471316	0.0373592
6:25881568:A:T	0.67011	-0.0218006	0.0511756
6:25881949:G:A	0.924121	0.00616679	0.0647474
6:25882642:C:G	0.0438512	-0.133464	0.0662186
6:25882690:T:C	0.575128	-0.0416987	0.0743934
6:25882717:A:ACACC	0.833395	-0.00686453	0.032634
6:25882977:T:A	0.242523	0.0912492	0.0780772
6:25883106:T:C	0.766204	0.0106797	0.0359168
6:25883418:AAAC:A	0.301822	-0.049028	0.0474832
6:25883431:AAC:A	0.305398	-0.0486366	0.0474537
6:25883432:AC:A	0.301149	-0.0490939	0.0474808
6:25883433:CA:C	0.675884	-0.021138	0.050559
6:25883500:C:G	0.467591	-0.0329389	0.0453451
6:25883548:G:A	0.360063	0.0691424	0.0755452
6:25883636:A:T	0.698471	-0.0282052	0.0728092
6:25883714:A:G	0.669158	-0.0218676	0.0511758
6:25883798:A:AAT	0.387795	-0.0391458	0.0453275
6:25884148:C:T	0.668982	-0.02188	0.0511758
6:25884664:A:C	0.676268	-0.0216049	0.0517407
6:25884785:T:C	0.459132	-0.0333259	0.0450181
6:25885181:A:G	0.774316	0.0102916	0.0358926
6:25885552:T:C	0.773569	0.0103369	0.0359283
6:25885582:C:T	0.620568	0.0456845	0.0922835
6:25885667:A:AC	0.668323	-0.0219261	0.0511753
6:25885814:C:T	0.537192	0.0191182	0.0309825
6:25886255:A:G	0.942039	-0.00767697	0.105587
6:25886497:C:A	0.683434	-0.0208842	0.0512141
6:25886526:G:A	0.781302	0.00996414	0.0358909
6:25886534:A:G	0.998355	7.68501e-05	0.0372841
6:25886577:T:C	0.789076	0.0108486	0.0405538
6:25887051:T:C	0.942485	-0.00761768	0.105586
6:25887564:T:C	0.972195	-0.00130508	0.0374426
6:25887681:G:A	0.456151	-0.0528357	0.0709013
6:25887813:G:A	0.433706	0.0466586	0.0595997
6:25887858:G:T	0.624748	0.0533768	0.109125
6:25887892:TAATAGCAAAAACAGTTTTTTTGCA:T	0.757787	-0.0172796	0.056032
6:25887895:TAGCAAAAAC:T	0.771339	-0.0183793	0.0632411
6:25887906:GT:G	0.814662	-0.0145569	0.0620986
6:25887907:TTTTTTTGCAAATAGC:T	0.778096	-0.0178736	0.0634264
6:25887916:A:AT	0.188044	-0.0950147	0.0721783
6:25888094:C:G	0.0524692	-0.132632	0.0683929
6:25888333:A:C	0.368492	-0.1012	0.112532
6:25888623:G:T	0.986234	0.00135632	0.0786112
6:25888639:TCTAC:T	0.649942	-0.0232766	0.0512878
6:25888832:G:GA	0.649545	-0.0232995	0.0512761
6:25889099:C:G	0.703734	-0.0153749	0.0404298
6:25889137:G:A	0.947847	-0.00244012	0.037305
6:25889484:A:G	0.0354999	-0.140036	0.0666009
6:25889553:T:A	0.630391	-0.0247038	0.0513404
6:25889706:A:G	0.415678	0.0512508	0.0629661
6:25890509:CT:C	0.963142	-0.00132551	0.0286836
6:25890705:T:G	0.906247	-0.00620512	0.0526866
6:25890823:A:G	0.900218	-0.00468948	0.0374004
6:25891131:C:G	0.0466256	-0.0581971	0.0292494
6:25891354:A:AATGGTTGAG	0.478745	0.0208768	0.0294736
6:25891355:CAA:C	0.586535	0.0199675	0.0367143
6:25891355:C:T	0.717502	-0.0643613	0.177892
6:25891356:A:T	0.967741	-0.00542014	0.134026
6:25891498:T:C	0.67365	0.0223601	0.0530937
6:25892180:G:A	0.358249	0.0318194	0.034635
6:25892478:CA:C	0.310411	0.103992	0.10252
6:25892529:C:T	0.490408	-0.0256295	0.0371625
6:25892897:T:A	0.415159	0.0480333	0.0589475
6:25892904:T:C	0.672818	0.0233994	0.0554116
6:25893045:T:C	0.352422	-0.0804741	0.0865403
6:25893402:G:A	0.170263	-0.117746	0.0858608
6:25893505:C:T	0.5618	-0.0215986	0.037228
6:25893719:GT:G	0.45603	-0.0277066	0.0371702
6:25893769:A:AT	0.66764	0.0159994	0.0372608
6:25893784:C:T	0.562049	-0.0215847	0.0372279
6:25893986:T:C	0.456233	-0.0276941	0.0371701
6:25894617:A:G	0.591942	-0.0401371	0.0748792
6:25894899:G:A	0.730285	-0.0339404	0.0984501
6:25895046:T:C	0.689495	-0.014943	0.0374006
6:25895095:T:C	0.708998	-0.0139417	0.0373569
6:25895355:A:C	0.483875	-0.0260445	0.037202
6:25897501:C:G	0.340806	-0.0515592	0.0541261
6:25897669:C:CTG	0.634624	0.0265835	0.0559384
6:25897776:A:G	0.588809	0.0238666	0.0441514
6:25897954:T:C	0.123336	-0.131227	0.0851615
6:25898000:G:A	0.48073	-0.0262314	0.0372009
6:25898001:G:A	0.48073	-0.0262314	0.0372009
6:25898199:G:GA	0.167403	-0.109424	0.0792584
6:25898207:A:G	0.384837	0.0591166	0.0680268
6:25898751:G:T	0.795537	0.0119277	0.0460301
6:25899074:C:T	0.824759	-0.00662605	0.0299242
6:25899429:TCA:T	0.248398	0.0339431	0.0294071
6:25899458:CAT:C	0.0293882	0.168888	0.0775341
6:25899665:G:T	0.48049	-0.0262453	0.0372002
6:25900345:T:C	0.130242	-0.131914	0.0871784
6:25900416:T:C	0.0993868	-0.129902	0.0788321
6:25900893:A:G	0.891185	0.00726567	0.0531099
6:25900979:A:C	0.689214	0.0221447	0.0553727
6:25901923:C:T	0.0992239	-0.129965	0.0788321
6:25902047:G:T	0.57096	-0.0361287	0.0637597
6:25902047:GT:G	0.906628	-0.00507819	0.0432951
6:25902050:T:C	0.114118	-0.152682	0.0966375
6:25902059:C:T	0.322742	-0.076402	0.0772643
6:25902062:T:C	0.852465	-0.015038	0.0808605
6:25902616:A:G	0.911997	0.00508398	0.0460005
6:25902626:T:C	0.877283	-0.00578981	0.0374952
6:25903014:C:T	0.680109	-0.0127148	0.0308376
6:25903039:T:A	0.640215	0.0260291	0.0556892
6:25903047:A:G	0.624111	0.0195115	0.0398168
6:25903180:G:T	0.685519	0.022422	0.0553707
6:25903235:T:C	0.772644	0.00886457	0.0306819
6:25903707:T:G	0.360115	-0.138762	0.151628
6:25903728:C:A	0.412339	0.0773189	0.094316
6:25903742:G:A	0.707099	-0.0340793	0.0906956
6:25904071:G:A	0.685519	0.022422	0.0553707
6:25904085:G:C	0.26795	-0.0736871	0.0665168
6:25904375:A:C	0.21487	-0.134959	0.108813
6:25904652:A:C	0.452535	0.0259715	0.0345735
6:25904981:A:G	0.963571	0.00243999	0.0534231
6:25905029:G:C	0.684558	0.0224942	0.0553703
6:25905568:A:C	0.791222	0.023483	0.0887074
6:25905947:C:T	0.825377	0.0153225	0.0694472
6:25906216:G:C	0.159665	-0.155002	0.110227
6:25906792:G:A	0.842212	-0.00926324	0.0465336
6:25906925:C:A	0.624483	0.0566999	0.115831
6:25906925:CA:C	0.703723	-0.0276118	0.0726054
6:25907091:C:T	0.901115	-0.0127298	0.102451
6:25907106:TTTTTTTTTTTTTTG:T	0.132407	0.132296	0.0879228
6:25907116:TTTTG:T	0.0512651	0.188161	0.0965299
6:25907412:T:C	0.351084	-0.0504661	0.0541197
6:25907768:G:T	0.480343	0.0517294	0.073297
6:25908975:A:G	0.693719	-0.0146552	0.0372136
6:25909045:C:G	0.589055	0.0211131	0.0390835
6:25909090:C:A	0.0295264	-0.0967587	0.0444584
6:25909228:A:G	0.873153	0.00877293	0.0549494
6:25909426:C:T	0.159665	-0.155002	0.110227
6:25909497:A:G	0.588949	0.02112	0.039085
6:25909547:T:C	0.682336	-0.0368019	0.0899192
6:25909610:C:T	0.802944	-0.0185306	0.0742594
6:25909628:G:A	0.64528	-0.0193258	0.0419825
6:25910868:G:A	0.476272	-0.0580697	0.0815229
6:25911178:A:G	0.637503	-0.0174593	0.0370533
6:25911502:A:G	0.268342	-0.0697681	0.0630308
6:25912094:T:G	0.704721	-0.0141349	0.0372998
6:25913070:AATT:A	0.841716	-0.00929277	0.0465338
6:25914008:T:G	0.365261	0.108659	0.120014
6:25914008:T:TTTG	0.908643	0.00347825	0.0303115
6:25914011:G:GTTT	0.326333	-0.0326215	0.0332355
6:25914035:G:GT	0.948906	-0.00416466	0.0649911
6:25915018:T:A	0.743353	-0.0316957	0.0968057
6:25915134:C:T	0.775883	-0.0106262	0.0373257
6:25915153:C:A	0.686544	0.0223499	0.0553834
6:25915405:A:G	0.778766	0.00947283	0.0337198
6:25915635:G:T	0.743861	-0.0316316	0.0968083
6:25916165:G:A	0.684718	0.0224846	0.0553764
6:25916166:A:C	0.0753826	0.256686	0.144357
6:25916176:A:C	0.684714	0.022485	0.0553764
6:25916742:AG:A	0.140142	-0.123133	0.0834649
6:25918027:A:C	0.569387	0.0435601	0.0765617
6:25918310:G:C	0.295735	0.0779329	0.0745324
6:25918335:T:C	0.592714	0.0213472	0.0399082
6:25918428:C:G	0.504405	0.0397788	0.0595869
6:25918584:G:A	0.0892876	0.161593	0.0951011
6:25919431:T:A	0.249114	0.0790078	0.0685531
6:25919549:A:C	0.693719	-0.0146552	0.0372136
6:25919776:A:C	0.0619311	0.136585	0.0731658
6:25919866:T:C	0.650362	-0.0170941	0.0377138
6:25919908:A:G	0.933984	0.00312844	0.0377677
6:25919914:TG:T	0.464641	-0.0908841	0.12429
6:25920386:T:C	0.766	-0.0113635	0.0381826
6:25920739:G:T	0.680069	0.0448295	0.108712
6:25921816:TAGA:T	0.985723	0.000673165	0.0376189
6:25921954:A:T	0.332337	-0.0526138	0.0542736
6:25922385:C:T	0.450262	-0.0489893	0.0648883
6:25922920:G:A	0.689137	0.0221624	0.0554023
6:25923189:C:T	0.760372	0.00890944	0.029212
6:25923315:C:T	0.83088	0.00666405	0.0312028
6:25923417:A:AAAAC	0.516597	0.0476954	0.0735358
6:25923708:T:G	0.78947	-0.0235309	0.0881311
6:25924513:G:C	0.994665	0.000251913	0.0376721
6:25925036:C:A	0.840292	-0.0341682	0.169552
6:25925036:CAA:C	0.541605	0.0183483	0.0300601
6:25925092:G:A	0.957306	0.00485837	0.0907517
6:25925129:A:T	0.858701	-0.00836575	0.046991
6:25925496:C:T	0.269575	0.0752174	0.0681292
6:25925595:T:G	0.550197	0.0233584	0.0390959
6:25925634:G:A	0.33793	0.0385679	0.0402477
6:25925738:C:A	0.142079	-0.128956	0.0878394
6:25925738:CA:C	0.738878	0.0117314	0.0351934
6:25925823:A:G	0.891903	0.00508948	0.0374512
6:25925911:G:A	0.748215	-0.0122776	0.0382489
6:25927388:C:T	0.890852	0.00746147	0.0543734
6:25927588:C:T	0.910165	-0.00527796	0.0467778
6:25928099:C:A	0.690553	0.022059	0.0554101
6:25928483:A:G	0.724476	-0.0152129	0.0431593
6:25928685:A:G	0.165302	-0.104786	0.0755234
6:25928750:C:T	0.656463	0.0312095	0.0701651
6:25928775:G:A	0.263281	0.0762745	0.0681832
6:25929404:C:T	0.871527	-0.0075774	0.0468554
6:25929640:C:T	0.428795	0.0469456	0.0593305
6:25929861:C:G	0.640473	-0.0408866	0.0875445
6:25929917:G:T	0.678042	0.0291611	0.0702447
6:25930116:G:A	0.881872	0.00556997	0.0374839
6:25931020:G:A	0.340346	0.0651099	0.0682865
6:25931482:C:G	0.372741	0.0672945	0.0754973
6:25931527:T:C	0.805797	-0.021706	0.0882889
6:25932128:G:T	0.838039	0.0114228	0.0558839
6:25932595:A:G	0.905198	0.00847675	0.0711751
6:25932633:A:G	0.337289	-0.0866168	0.0902696
6:25932635:G:A	0.81683	-0.0257443	0.111147
6:25932638:AGAG:A	0.557183	-0.0399952	0.0681313
6:25932640:AG:A	0.301181	-0.0416932	0.040326
6:25932641:G:A	0.736115	0.0127411	0.0378072
6:25932647:G:A	0.604155	-0.0239504	0.0461976
6:25932651:A:G	0.853144	-0.0116149	0.0627465
6:25932669:G:A	0.659436	-0.0418282	0.0949149
6:25933538:A:T	0.905751	-0.00645477	0.0545171
6:25933686:T:C	0.0701444	0.16559	0.0914366
6:25933712:T:C	0.215145	0.0436336	0.0352014
6:25933810:G:T	0.888065	-0.00816383	0.0580013
6:25933898:T:A	0.273637	0.033887	0.0309547
6:25934005:T:C	0.132741	0.0507845	0.0337802
6:25934018:A:T	0.133286	0.050704	0.0337741
6:25934034:G:A	0.567167	-0.0169238	0.0295752
6:25934099:A:T	0.733967	0.0203004	0.0597329
6:25934106:C:T	0.170836	0.0666707	0.0486816
6:25934362:A:AAATC	0.543049	-0.0496052	0.0815594
6:25934430:C:T	0.953615	-0.00376958	0.0648056
6:25934521:A:G	0.965864	-0.00338643	0.0791288
6:25934524:G:A	0.491798	0.0231663	0.0336988
6:25934527:G:A	0.281082	-0.0891073	0.0826682
[truncated: 72,271 more rows]

## Sheet: PRN
RSID	PVALUE_FE	BETA_FE	STD_FE
6:25500577:A:G	0.594492	0.0331332	0.0622409
6:25500709:T:G	0.800523	0.00991467	0.0392396
6:25500948:A:G	0.137123	0.177214	0.119208
6:25500995:T:A	0.544293	-0.0404116	0.066649
6:25501030:T:C	0.191833	-0.0455716	0.0349161
6:25501260:A:T	0.392864	0.0317206	0.0371246
6:25502111:T:C	0.147723	-0.157662	0.108911
6:25502220:T:A	0.593143	-0.0499687	0.0935241
6:25502220:T:TA	0.888859	-0.00537862	0.0384879
6:25502240:A:AAAC	0.308489	0.180299	0.177042
6:25502492:C:A	0.143539	0.148945	0.101826
6:25502779:C:A	0.151968	0.183971	0.128416
6:25502779:C:CA	0.537505	0.0231754	0.0375864
6:25503077:G:A	0.150078	-0.156692	0.10887
6:25503369:C:A	0.116455	-0.0893381	0.0569095
6:25503598:A:G	0.936874	0.00317755	0.0401211
6:25504437:T:C	0.597506	0.0324518	0.061463
6:25504621:G:A	0.251712	0.181467	0.158321
6:25505164:G:C	0.320838	-0.16644	0.167658
6:25505352:A:G	0.291693	0.0773497	0.0733579
6:25505443:G:A	0.987082	0.000631003	0.0389736
6:25505699:G:T	0.333174	-0.0990074	0.102308
6:25505703:C:T	0.00804051	-0.146415	0.0552434
6:25506072:T:G	0.990168	0.000421609	0.0342122
6:25506088:T:TGAG	0.989732	-0.000440081	0.034196
6:25506158:G:A	0.953889	-0.00197533	0.0341609
6:25506314:G:T	0.942834	-0.00245052	0.0341734
6:25506398:C:T	0.97807	-0.000945567	0.0343991
6:25506415:A:G	0.864959	0.00729509	0.042896
6:25506545:C:A	0.0451405	-0.270712	0.13513
6:25506555:G:A	0.976695	-0.000998773	0.0341891
6:25506616:C:A	0.931751	0.00293461	0.0342661
6:25506768:TCAAA:T	0.942244	-0.00247538	0.0341668
6:25506803:G:A	0.915783	-0.00361036	0.0341413
6:25506972:A:T	0.949054	-0.00218272	0.0341611
6:25507009:C:T	0.934934	-0.00278889	0.0341613
6:25507260:C:A	0.965874	0.00146465	0.034234
6:25507440:G:A	0.949421	0.00217078	0.034221
6:25507500:T:C	0.9371	-0.00269716	0.0341781
6:25507584:G:A	0.933369	-0.0028559	0.0341587
6:25507599:CTT:C	0.931006	-0.00680706	0.0786218
6:25507624:A:G	0.961082	-0.00167703	0.034368
6:25507639:T:G	0.890076	0.00592766	0.0428894
6:25507764:G:A	0.987313	0.000543069	0.0341523
6:25507784:T:A	0.926279	0.00316128	0.0341661
6:25507798:G:A	0.926115	0.00316831	0.0341657
6:25507862:T:G	0.759296	0.0242508	0.0791464
6:25507986:CTT:C	0.983149	0.000721119	0.0341411
6:25508115:A:ACTT	0.937606	-0.00267422	0.0341626
6:25508435:G:T	0.932877	-0.00287726	0.0341612
6:25508482:T:C	0.932277	-0.00290379	0.03417
6:25508596:C:T	0.929051	-0.00304273	0.0341729
6:25508629:T:G	0.920957	-0.00339424	0.0342065
6:25508868:T:C	0.923747	-0.00327368	0.0342023
6:25508879:G:A	0.934675	-0.0028	0.0341611
6:25508965:T:C	0.977908	-0.000946712	0.0341874
6:25509008:G:GAT	0.928733	-0.00305524	0.0341602
6:25509012:G:C	0.331963	-0.0992246	0.102276
6:25509356:AG:A	0.872098	0.00689621	0.0428352
6:25509583:G:A	0.718545	-0.0281964	0.0782356
6:25509660:T:C	0.92053	-0.00341309	0.0342108
6:25509976:T:C	0.929762	-0.00300739	0.0341192
6:25510051:A:G	0.865993	-0.00576953	0.0341898
6:25510058:G:C	0.866034	-0.00576864	0.034195
6:25510163:C:T	0.622162	-0.0169618	0.03442
6:25510236:G:A	0.22763	-0.0688842	0.0570949
6:25510285:T:G	0.997347	0.000113805	0.0342209
6:25510300:A:G	0.922373	-0.00332889	0.0341616
6:25510648:T:C	0.883587	0.0224752	0.153494
6:25510649:A:G	0.935063	-0.00278015	0.034122
6:25511008:C:CAT	0.926904	-0.00313026	0.0341205
6:25511170:T:TTAC	0.957365	-0.00182467	0.0341308
6:25511171:T:TAC	0.955269	-0.00191648	0.0341674
6:25511215:A:G	0.957365	-0.00182467	0.0341308
6:25511309:G:A	0.760935	0.0130806	0.0429926
6:25511324:T:A	0.949911	0.00214967	0.0342203
6:25511687:G:C	0.944166	-0.00239759	0.0342343
6:25511879:C:T	0.930757	0.00297325	0.0342176
6:25511912:C:T	0.932038	0.00291822	0.0342192
6:25511956:A:G	0.965126	0.00149915	0.0342877
6:25511981:C:G	0.0438209	-0.273614	0.135735
6:25512007:A:G	0.923448	0.00329019	0.0342402
6:25512238:T:G	0.986216	-0.000593039	0.0343273
6:25512246:G:A	0.985695	-0.000614977	0.0343005
6:25512320:A:G	0.989399	-0.000456728	0.0343758
6:25512366:G:A	0.949422	0.00217947	0.0343592
6:25512402:G:A	0.950307	0.0021428	0.0343832
6:25512465:A:G	0.965276	0.00149277	0.0342894
6:25512608:A:G	0.969108	0.00132608	0.0342418
6:25512689:C:T	0.974969	0.00107487	0.0342568
6:25512704:G:C	0.974969	0.00107487	0.0342568
6:25512763:C:A	0.0331769	0.188348	0.0884291
6:25512924:A:G	0.934576	0.00281573	0.0343012
6:25512947:G:T	0.971033	0.00124458	0.0342741
6:25512966:A:G	0.975762	0.00104164	0.0342843
6:25513098:A:T	0.963396	0.00156941	0.0341973
6:25513147:T:C	0.965843	0.00146417	0.0341919
6:25513240:C:T	0.96413	0.00153813	0.0342021
6:25513276:G:A	0.934562	0.00281117	0.0342383
6:25513344:C:T	0.933144	0.0028714	0.034228
6:25513735:A:G	0.965935	0.00146438	0.0342885
6:25513969:C:T	0.96708	0.00141151	0.0342011
6:25514216:A:C	0.918259	-0.0035146	0.0342463
6:25514488:C:T	0.974684	0.00108454	0.0341751
6:25514532:T:G	0.944593	-0.00246488	0.0354669
6:25514598:A:C	0.921744	0.00410361	0.0417722
6:25514602:C:T	0.262314	0.189807	0.169329
6:25514609:T:A	0.115488	0.255062	0.162047
6:25514611:C:A	0.192092	0.216827	0.166226
6:25514612:T:A	0.192092	0.216827	0.166226
6:25514618:T:A	0.11787	0.250905	0.160448
6:25514620:C:A	0.116657	0.253271	0.161426
6:25514647:C:T	0.970306	0.0012743	0.0342332
6:25514670:T:G	0.937495	0.00268318	0.0342161
6:25514753:G:C	0.550164	-0.0421929	0.070614
6:25514808:G:T	0.900647	-0.00427521	0.0342443
6:25515108:C:T	0.977133	0.000983952	0.0343283
6:25515157:CAA:C	0.34633	-0.0341066	0.0362169
6:25515157:CAA:CA	0.272284	0.0438664	0.0399578
6:25515174:T:A	0.37744	0.078005	0.0883785
6:25515220:G:A	0.886444	-0.0102371	0.0716856
6:25515234:G:A	0.983719	0.000697916	0.0342008
6:25515450:C:A	0.903545	-0.00414926	0.0342393
6:25515576:T:A	0.980587	-0.00083098	0.0341511
6:25515586:T:TTA	0.980669	-0.000827118	0.0341351
6:25515634:G:T	0.980444	-0.000836729	0.0341348
6:25516158:G:A	0.981569	0.00079064	0.0342247
6:25516517:TCAAAACC:T	0.827203	-0.00762688	0.0349391
6:25516615:A:G	0.820357	-0.0159461	0.0702207
6:25516745:A:G	0.849711	-0.00669138	0.0353132
6:25517101:A:G	0.650225	-0.0543025	0.119754
6:25517150:G:C	0.5967	-0.0524525	0.0991255
6:25517157:C:G	0.976453	-0.00100732	0.0341282
6:25517271:A:G	0.538714	-0.0424952	0.069125
6:25517373:G:A	0.999454	-2.34735e-05	0.0343256
6:25517832:A:G	0.309711	0.0992576	0.097711
6:25517889:A:G	0.715661	0.0195524	0.0536763
6:25517923:G:C	0.892412	-0.00463503	0.0342694
6:25518197:G:C	0.87016	-0.00558499	0.0341683
6:25518432:C:T	0.0386016	0.182192	0.0880834
6:25518567:A:T	0.871041	-0.00554669	0.0341679
6:25518733:A:T	0.815892	-0.0163291	0.0701326
6:25518759:C:T	0.944287	0.00778271	0.111368
6:25519238:T:C	0.260578	-0.168477	0.149754
6:25519419:G:C	0.94202	-0.00247642	0.0340491
6:25519539:G:A	0.966734	0.00142921	0.0342699
6:25519901:C:T	0.530451	0.0325874	0.0519471
6:25520125:G:A	0.817096	-0.00816793	0.035316
6:25520205:CA:C	0.18875	0.158487	0.120588
6:25520210:T:C	0.984812	-0.000649765	0.0341324
6:25520772:A:G	0.782949	-0.00941931	0.0341925
6:25521384:G:A	0.928694	0.00752432	0.0840818
6:25521598:GA:G	0.720847	0.0191758	0.0536646
6:25521868:G:A	0.650297	0.070658	0.155858
6:25521921:C:A	0.851184	0.00891859	0.0475383
6:25521997:C:A	0.676934	0.0340347	0.0816863
6:25521997:CA:C	0.0707689	0.0909554	0.0503362
6:25522443:A:G	0.85335	-0.00881018	0.0476624
6:25523038:C:CATTG	0.780804	0.0149291	0.0536494
6:25523550:G:A	0.0478852	-0.273833	0.138412
6:25524096:A:G	0.857459	-0.0125868	0.0700783
6:25524175:C:T	0.0479033	-0.273877	0.138446
6:25524718:C:T	0.592675	0.0433349	0.0810052
6:25525078:A:G	0.838849	0.0104525	0.0513976
6:25525120:T:C	0.883077	-0.00517166	0.0351648
6:25525124:A:G	0.883397	-0.00515741	0.0351647
6:25525329:A:G	0.86656	0.00865568	0.051513
6:25525369:C:G	0.855579	-0.0068364	0.0375616
6:25525680:A:G	0.89492	0.0158325	0.119869
6:25526053:G:A	0.784261	-0.0190109	0.0694412
6:25526122:A:G	0.816469	-0.0160706	0.0692437
6:25526150:AATAG:A	0.375072	0.094581	0.106629
6:25526556:A:G	0.432754	-0.027481	0.0350304
6:25526643:T:TA	0.690908	-0.0143819	0.0361697
6:25526702:T:C	0.84851	-0.00910609	0.0476708
6:25526751:TC:T	0.0444195	0.177886	0.0884957
6:25526774:C:T	0.148725	0.141117	0.0977232
6:25526794:C:T	0.504766	0.146523	0.219671
6:25526921:C:A	0.884697	-0.0100926	0.0695961
6:25527112:T:TA	0.392801	-0.122859	0.143771
6:25527963:T:C	0.738053	-0.0116272	0.0347669
6:25528007:T:C	0.361926	-0.10153	0.111364
6:25528096:G:C	0.914427	-0.00740465	0.0689088
6:25528913:T:C	0.560962	0.0249526	0.0429171
6:25529414:A:C	0.356768	0.0986783	0.10708
6:25529649:A:G	0.854737	-0.00873789	0.0477276
6:25529661:A:G	0.392503	-0.122939	0.143774
6:25529885:A:AT	0.65127	-0.0160858	0.0355881
6:25529918:G:A	0.518983	-0.0754149	0.116938
6:25529952:C:T	0.0608305	0.163613	0.087273
6:25530084:G:C	0.695551	-0.0136208	0.0348062
6:25530451:A:G	0.438037	0.0656231	0.0846191
6:25530569:C:T	0.687367	0.0215959	0.0536638
6:25531133:T:C	0.77715	-0.0101089	0.035716
6:25531278:T:C	0.913417	-0.00759622	0.0698636
6:25531368:G:A	0.789204	-0.00954175	0.0356909
6:25531838:A:T	0.392503	-0.122939	0.143774
6:25532317:C:T	0.0152073	0.377309	0.155437
6:25532529:G:A	0.915027	-0.00758088	0.0710486
6:25533931:A:T	0.94452	-0.00538636	0.0774012
6:25534410:T:C	0.486529	0.0840762	0.120827
6:25534754:AT:A	0.662385	-0.0356073	0.0815516
6:25534755:T:A	0.94452	-0.00538636	0.0774012
6:25534907:G:GA	0.321002	0.0578057	0.0582484
6:25534912:T:A	0.597588	0.0226485	0.0429053
6:25535636:A:G	0.845079	-0.00931654	0.0476792
6:25535929:G:A	0.547683	0.0257517	0.0428313
6:25536105:C:T	0.576327	0.0239443	0.0428528
6:25536471:A:G	0.740319	-0.0324858	0.0980171
6:25537194:C:T	0.697443	-0.0135374	0.0348206
6:25537384:A:G	0.675566	0.022462	0.0536701
6:25537934:T:C	0.94486	0.00245192	0.0354514
6:25538860:C:A	0.860108	-0.00840478	0.0476901
6:25539139:A:G	0.86523	-0.0131791	0.0776519
6:25539211:G:A	0.0456166	-0.276452	0.138301
6:25539470:T:C	0.491376	0.0299788	0.0435661
6:25539845:CT:C	0.834668	0.0153529	0.0735582
6:25540927:G:A	0.668622	-0.0152938	0.0357298
6:25542389:A:G	0.13225	0.185351	0.123133
6:25543639:G:A	0.874169	-0.00755775	0.0477236
6:25543721:A:G	0.853455	-0.00634442	0.0343476
6:25544105:A:G	0.887979	-0.0125221	0.088896
6:25544413:G:A	0.0329773	0.18898	0.0886248
6:25544424:T:C	0.438859	-0.0513583	0.066344
6:25544632:T:A	0.66478	0.0354182	0.081736
6:25544864:CACACACACA:C	0.451066	-0.0550035	0.0729839
6:25544866:CACACACA:C	0.356511	-0.0639312	0.0693371
6:25544868:CACACA:C	0.311933	-0.0537875	0.0531931
6:25544870:CACA:C	0.499804	-0.0327139	0.0484795
6:25544872:CA:C	0.2145	0.0967349	0.0779311
6:25544875:C:A	0.94335	-0.00952976	0.134109
6:25545151:A:C	0.903085	-0.00417072	0.0342522
6:25545645:CAT:C	0.932283	-0.00291164	0.0342655
6:25545840:A:G	0.552558	-0.0393819	0.0663072
6:25545934:G:A	0.0436236	-0.279023	0.138289
6:25545950:A:G	0.126339	0.080365	0.0525709
6:25546029:A:G	0.978697	-0.000916777	0.0343335
6:25546535:G:C	0.76748	-0.0200372	0.0677682
6:25546782:G:A	0.765663	0.0189288	0.0635082
6:25546801:A:G	0.694886	0.0155015	0.0395212
6:25546852:C:T	0.512616	-0.0435307	0.0664825
6:25546897:CA:C	0.760819	-0.0130258	0.0427911
6:25546901:A:C	0.931479	0.00361841	0.0420824
6:25546904:A:C	0.88166	0.00627102	0.0421256
6:25546907:A:C	0.881713	0.0061858	0.0415717
6:25546910:A:C	0.918113	0.00507886	0.0493998
6:25546919:A:AAAT	0.0293886	0.380588	0.174723
6:25547240:G:A	0.904985	-0.00408484	0.034221
6:25548131:AAG:A	0.0301555	0.192077	0.0885949
6:25548573:A:G	0.904219	-0.00411862	0.0342267
6:25548617:T:C	0.787643	0.024136	0.0896007
6:25548955:A:G	0.500861	0.0815247	0.121112
6:25549050:G:C	0.608515	-0.017792	0.0347367
6:25549069:G:A	0.543602	-0.040265	0.0662935
6:25550020:T:C	0.12414	0.0811945	0.0528051
6:25550504:G:A	0.174141	0.0699344	0.0514595
6:25550878:G:T	0.894054	0.0115889	0.0870198
6:25551037:C:G	0.134246	0.184439	0.123159
6:25551411:ATGTGTTTAGG:A	0.181988	0.0691918	0.0518423
6:25551879:T:A	0.386835	-0.0968816	0.111954
6:25551882:T:A	0.950153	-0.00215484	0.0344696
6:25552143:G:C	0.865418	-0.00813243	0.0479842
6:25552269:TTTTG:T	0.873515	0.00967162	0.0607534
6:25552421:C:T	0.773626	-0.0194177	0.0675081
6:25553395:C:T	0.779706	-0.018868	0.0674575
6:25553716:G:A	0.99315	0.000294395	0.0342917
6:25553767:C:T	0.24827	-0.147811	0.128024
6:25554148:T:G	0.603922	-0.03225	0.0621663
6:25554180:C:G	0.907933	-0.00555466	0.0480317
6:25555360:A:G	0.176342	0.065431	0.0483919
6:25555900:C:T	0.403029	-0.057811	0.0691334
6:25556381:T:A	0.545861	0.0733713	0.121481
6:25557124:G:T	0.693088	0.0687515	0.174201
6:25557132:G:T	0.519661	-0.0377285	0.0585966
6:25557148:T:TAA	0.933036	-0.00649927	0.0773484
6:25557149:T:A	0.804969	0.0182298	0.0738284
6:25557149:T:TAA	0.908429	0.00398408	0.0346382
6:25557150:A:T	0.254132	0.203645	0.178578
6:25557223:A:G	0.114451	-0.0933844	0.0591602
6:25558426:A:G	0.48581	-0.040622	0.0582822
6:25559552:A:G	0.346958	-0.0967504	0.102871
6:25559799:CT:C	0.817832	-0.011126	0.0483038
6:25559898:A:G	0.913071	-0.00380286	0.0348355
6:25560264:C:T	0.858525	-0.00888769	0.0498601
6:25560631:C:G	0.736116	-0.0225308	0.0668568
6:25560771:A:G	0.231468	-0.14855	0.124145
6:25561709:T:G	0.293419	-0.159863	0.152156
6:25561888:G:C	0.611459	0.0297205	0.0585057
6:25562474:C:T	0.748376	-0.061136	0.190584
6:25562533:T:G	0.0993351	0.29657	0.179948
6:25562821:G:T	0.786727	-0.0182312	0.0673822
6:25562825:G:T	0.611049	0.029755	0.0585064
6:25562835:G:A	0.425737	-0.0551548	0.0692458
6:25564024:G:C	0.61076	0.0297794	0.0585069
6:25565013:A:T	0.338854	0.101566	0.106193
6:25565337:C:T	0.456224	-0.0829372	0.111313
6:25565691:C:T	0.858656	0.0146051	0.0820121
6:25565846:G:A	0.524352	-0.07128	0.111961
6:25565870:C:T	0.0220689	0.204767	0.0894501
6:25566022:G:A	0.926016	-0.00623069	0.0670986
6:25566503:C:T	0.494621	-0.0422548	0.0618685
6:25566512:G:C	0.708085	-0.0249255	0.0665692
6:25566528:A:G	0.952163	-0.00288769	0.0481353
6:25567257:CT:C	0.211468	-0.13779	0.110273
6:25567499:G:A	0.328677	0.129871	0.132958
6:25568581:G:A	0.955241	-0.00377248	0.0672138
6:25568616:G:A	0.451059	-0.0462808	0.0614089
6:25568942:T:C	0.415392	-0.0502043	0.0616427
6:25569105:C:T	0.322852	-0.125998	0.127449
6:25569537:T:TGGA	0.192326	-0.152809	0.117209
6:25569710:A:G	0.106706	0.0855	0.053001
6:25571333:T:G	0.436532	-0.0480288	0.0617286
6:25571426:A:G	0.108043	0.0851822	0.0530053
6:25572082:C:G	0.897655	-0.00615071	0.0478193
6:25572245:A:G	0.419006	-0.0497488	0.0615591
6:25572530:A:C	0.0990294	0.0875993	0.0531041
6:25572729:G:C	0.365403	-0.0554185	0.0612279
6:25572749:CA:C	0.317966	-0.116463	0.116621
6:25572800:G:A	0.105574	-0.141437	0.0873924
6:25572945:A:G	0.12365	-0.135506	0.0880119
6:25573378:G:C	0.897313	-0.00617177	0.0478222
6:25573434:A:G	0.575548	0.0428554	0.0765413
6:25573629:A:ACCT	0.143476	0.0733796	0.050158
6:25573765:C:T	0.12972	-0.128168	0.0845877
6:25573799:C:T	0.761593	-0.0201047	0.0662671
6:25573813:CT:C	0.42699	0.141855	0.178579
6:25573818:C:A	0.472131	-0.0348863	0.0485195
6:25574262:C:G	0.129823	-0.128133	0.0845877
6:25575053:A:C	0.694058	-0.0425511	0.108175
6:25575402:A:G	0.909423	-0.00543793	0.0477994
6:25575501:A:G	0.37298	-0.128653	0.144408
6:25576401:T:C	0.501441	0.124965	0.185897
6:25576656:C:CA	0.163556	-0.0749283	0.053781
6:25577250:T:A	0.682233	-0.0323719	0.0790681
6:25577656:T:A	0.63403	-0.0324608	0.0681859
6:25577839:T:A	0.0833918	0.0942087	0.0544139
6:25577840:A:T	0.161037	0.0509035	0.0363183
6:25577905:G:C	0.106136	0.0864461	0.0535002
6:25579176:T:G	0.0797837	-0.0903388	0.0515649
6:25579203:C:T	0.15347	0.0719474	0.0504052
6:25579337:TTA:T	0.189076	0.0920217	0.0700682
6:25579485:A:AG	0.108245	0.085744	0.0533853
6:25579487:G:GA	0.634147	-0.0187733	0.039448
6:25579503:C:A	0.302342	-0.166404	0.161334
6:25579552:A:C	0.37936	0.095431	0.108558
6:25579846:A:G	0.690392	-0.0145582	0.0365486
6:25579853:A:G	0.104728	0.0862534	0.0531657
6:25580750:C:G	0.130168	-0.128018	0.0845875
6:25580821:C:T	0.117565	0.0830752	0.0530806
6:25581439:CTGTTTTTT:C	0.207328	0.126614	0.100412
6:25581880:T:C	0.0804158	-0.147469	0.0843509
6:25582757:C:G	0.570321	0.0219317	0.0386408
6:25583103:C:T	0.841602	-0.00698978	0.0349759
6:25583243:AG:A	0.569066	0.102144	0.17938
6:25583297:G:T	0.104554	-0.136176	0.0838956
6:25583385:G:C	0.104531	-0.136187	0.0838963
6:25583402:T:C	0.104531	-0.136187	0.0838963
6:25583606:A:ACT	0.0843454	-0.147623	0.0855283
6:25583622:TCA:T	0.191356	-0.162183	0.124128
6:25583627:CAG:C	0.0488157	-0.161028	0.0817319
6:25583706:C:T	0.0987013	-0.138727	0.084017
6:25583752:C:T	0.0986788	-0.138738	0.0840176
6:25583790:A:T	0.0991795	-0.139816	0.0847964
6:25583791:T:C	0.300864	-0.0911434	0.0880968
6:25583824:C:A	0.144577	-0.124095	0.0850573
6:25583914:A:G	0.0698674	-0.15423	0.0850796
6:25583954:A:C	0.06985	-0.15424	0.0850802
6:25584061:C:T	0.29879	-0.0944245	0.0908775
6:25584094:T:C	0.0986047	-0.138772	0.08402
6:25584168:C:T	0.424438	-0.0493591	0.0617958
6:25584175:G:A	0.15652	-0.119447	0.0843033
6:25584254:C:T	0.905971	0.00583184	0.0493712
6:25584257:T:TC	0.633052	0.0523799	0.109711
6:25584258:T:C	0.643275	0.0506502	0.109366
6:25584275:AG:A	0.714998	0.0462062	0.12654
6:25584407:T:G	0.0984858	-0.138825	0.0840224
6:25584441:T:C	0.293703	0.161579	0.15388
6:25584508:A:G	0.0500039	-0.251402	0.128271
6:25584656:C:G	0.156287	-0.119519	0.084307
6:25585076:T:A	0.0982584	-0.138928	0.0840278
6:25585296:A:G	0.0982135	-0.138948	0.084029
6:25585379:G:A	0.0980869	-0.139024	0.0840428
6:25585385:A:G	0.0980869	-0.139024	0.0840428
6:25585424:ACAG:A	0.47182	0.0553179	0.0768816
6:25585517:A:G	0.159958	0.0708841	0.0504437
6:25585551:A:C	0.115153	-0.132803	0.0842954
6:25585640:G:A	0.0980954	-0.139002	0.084032
6:25585763:A:AT	0.150739	0.0723808	0.050372
6:25585775:A:T	0.0980506	-0.139023	0.0840331
6:25585809:A:G	0.095759	-0.141181	0.0847543
6:25585844:T:C	0.966068	-0.00203362	0.0478039
6:25585851:A:G	0.452703	-0.0474197	0.063149
6:25585860:G:A	0.0957966	-0.141524	0.0849695
6:25586025:TGCACC:T	0.523462	-0.065818	0.10316
6:25586088:TG:T	0.0821056	-0.165881	0.0954106
6:25586148:G:C	0.160603	-0.12327	0.0878588
6:25586182:A:C	0.0688692	-0.157934	0.0868113
6:25586264:T:G	0.737986	0.0212162	0.0634226
6:25586311:C:T	0.279692	-0.129393	0.119696
6:25586335:C:T	0.0503492	-0.250792	0.128152
6:25586392:G:A	0.0945167	0.0884379	0.0528923
6:25586427:G:A	0.581605	0.0229777	0.0416987
6:25586552:G:A	0.436088	0.111077	0.142623
6:25586588:T:C	0.670006	-0.0158844	0.0372749
6:25586592:A:G	0.896945	-0.00618588	0.0477593
6:25586603:A:G	0.334348	-0.0647065	0.0670261
6:25586636:A:G	0.751029	-0.0213714	0.0673577
6:25586671:C:G	0.928209	0.0100996	0.112096
6:25586820:A:G	0.666216	-0.0156235	0.0362203
6:25586901:T:C	0.729697	0.0214369	0.0620409
6:25586946:C:T	0.558023	0.0245533	0.0419154
6:25586966:C:T	0.652056	-0.0315046	0.0698692
6:25587005:AC:A	0.569635	0.0700984	0.123285
6:25587051:G:A	0.786012	-0.0183312	0.0675199
6:25587230:CAGAGGG:C	0.391324	-0.124348	0.14506
6:25587251:A:ACCG	0.325964	-0.149081	0.151771
6:25587259:T:C	0.104379	-0.140274	0.0863762
6:25587265:A:G	0.0819143	-0.147358	0.0847037
6:25587272:A:G	0.940639	0.00704366	0.0945874
6:25587272:AGGGAGG:A	0.732296	-0.0230703	0.0674426
6:25587283:GGGGGA:G	0.947779	-0.00494299	0.0754701
6:25587295:G:A	0.1223	-0.13141	0.0850447
6:25587487:CTTAAT:C	0.0744873	-0.153247	0.0859196
6:25587558:T:C	0.10391	-0.137149	0.0843379
6:25587593:C:A	0.204448	-0.144831	0.114132
6:25587644:G:GT	0.0851107	-0.144264	0.0837883
6:25587736:T:C	0.0965498	-0.139673	0.0840485
6:25587740:A:T	0.0965498	-0.139673	0.0840485
6:25587820:T:C	0.0974167	-0.13931	0.0840481
6:25588780:C:T	0.100968	0.0869021	0.0529834
6:25588958:G:A	0.07994	-0.147613	0.0843005
6:25589110:T:C	0.0970395	-0.139483	0.0840576
6:25589519:T:G	0.101028	0.08688	0.0529792
6:25589572:A:T	0.0508074	-0.250068	0.128036
6:25589592:G:A	0.763153	0.0160817	0.0533667
6:25590098:A:G	0.679242	0.0220974	0.0534402
6:25590851:G:C	0.161825	0.070864	0.0506548
6:25590852:A:T	0.161825	0.070864	0.0506548
6:25591041:C:G	0.283176	-0.0456241	0.0425117
6:25591471:G:A	0.0535727	-0.243813	0.12631
6:25592274:T:G	0.405802	0.0587756	0.0707029
6:25592489:A:G	0.483372	-0.0244915	0.0349435
6:25592547:T:G	0.84939	-0.00916687	0.048273
6:25592651:A:C	0.870663	0.00778573	0.0478191
6:25593237:G:C	0.635634	-0.0322379	0.0680394
6:25594517:C:T	0.882855	-0.0184555	0.125249
6:25595497:C:CT	0.582672	-0.0191953	0.0349332
6:25595984:A:G	0.730446	-0.0231703	0.0672515
6:25596318:G:A	0.737549	-0.0225969	0.0674333
6:25596383:G:GGGTAAATTTTTGGTAAATTTTT	0.644231	0.0248094	0.0537243
6:25596383:G:T	0.887001	0.0099835	0.070257
6:25596393:T:TTG	0.935541	0.0045579	0.0563568
6:25596410:AT:A	0.766659	0.0160249	0.0540017
6:25596653:G:C	0.775988	0.0191733	0.0673807
6:25597043:A:T	0.113672	0.0835046	0.0527875
6:25597070:A:AACACAC	0.857568	-0.0212412	0.118354
6:25597074:C:G	0.32473	0.161514	0.16401
6:25597148:T:C	0.413278	-0.0906693	0.110824
6:25597201:AC:A	0.0897708	0.0897141	0.0528785
6:25597401:A:G	0.429747	0.0635316	0.0804578
6:25597517:T:A	0.891652	-0.00696399	0.0511252
6:25597874:C:T	0.815397	-0.0158645	0.0679514
6:25598482:T:A	0.0801277	-0.147521	0.0843002
6:25598751:A:G	0.714147	0.0255242	0.0696828
6:25599138:T:C	0.623289	0.0372852	0.0759072
6:25599217:T:C	0.11849	-0.175778	0.112596
6:25599220:A:G	0.795975	0.0113615	0.0439415
6:25600191:T:C	0.971783	0.00170986	0.0483395
6:25600229:T:TTA	0.196242	-0.159075	0.123091
6:25600288:C:A	0.0519811	-0.148124	0.0762235
6:25600467:T:C	0.742954	0.0242948	0.0740822
6:25601125:T:A	0.167231	0.0489816	0.0354642
6:25601275:G:C	0.169237	0.0487694	0.0354774
6:25601365:G:A	0.164149	0.0493678	0.0354844
6:25601434:T:C	0.396383	-0.128424	0.151426
6:25601702:A:G	0.270464	0.0649769	0.058963
6:25601960:C:A	0.161107	0.0576149	0.0411136
6:25601994:T:C	0.160925	0.0576334	0.041109
6:25602477:C:G	0.810251	0.0116553	0.0485429
6:25602561:G:A	0.164291	0.0571968	0.0411256
6:25602702:A:G	0.160925	0.0576334	0.041109
6:25602775:T:C	0.982866	0.000907517	0.0422585
6:25602777:C:A	0.207444	0.0902061	0.0715567
6:25602926:T:G	0.127524	0.0625192	0.0410247
6:25602984:G:T	0.193208	-0.143005	0.109907
6:25603622:G:A	0.639972	-0.018142	0.0387867
6:25603721:A:G	0.141135	0.0605323	0.0411343
6:25604228:C:A	0.78348	-0.0208673	0.0759399
6:25604324:AG:A	0.438673	0.0824882	0.106514
6:25604462:T:C	0.203862	-0.140699	0.110732
6:25604493:A:G	0.0825942	0.121954	0.0702569
6:25604715:G:A	0.161062	0.0576151	0.0411094
6:25604789:A:T	0.275231	-0.163867	0.150186
6:25605091:G:A	0.623621	-0.0190099	0.0387384
6:25605171:G:T	0.0503958	-0.150692	0.0770175
6:25605176:C:T	0.419723	0.0854966	0.105957
6:25605313:A:T	0.164775	0.0572123	0.0411839
6:25605373:T:G	0.160171	0.0577495	0.0411176
6:25605586:TAATAA:T	0.766264	0.0188772	0.0635029
6:25606025:A:C	0.58288	-0.0404459	0.0736474
6:25606181:G:A	0.0756322	0.0735436	0.0413954
6:25606661:A:T	0.319224	-0.144253	0.144824
6:25606678:CTTT:TTTT	0.182769	0.054777	0.0411153
6:25607013:T:A	0.900558	0.0113859	0.0911187
6:25607365:C:T	0.879122	0.00667298	0.0438775
6:25607390:CCAAA:C	0.935678	-0.0072479	0.0898097
6:25607442:GTT:G	0.882367	0.0064953	0.0438963
6:25607443:T:G	0.973897	0.00197246	0.0602807
6:25607454:T:A	0.782891	-0.0166856	0.0605531
6:25607571:A:G	0.879426	0.00665581	0.0438757
6:25607876:A:G	0.777402	0.0123961	0.0438481
6:25607908:A:G	0.77585	0.0124844	0.0438463
6:25607968:A:G	0.775949	-0.0105573	0.0370951
6:25608009:C:T	0.775868	0.0124834	0.0438463
6:25608215:T:C	0.87303	0.00701378	0.043888
6:25608359:T:C	0.872984	-0.00586628	0.0366943
6:25608370:G:A	0.895654	0.00575456	0.0438765
6:25609278:T:G	0.709972	0.01304	0.0350639
6:25609477:G:A	0.524727	0.0286976	0.0451166
6:25609643:G:A	0.594432	0.0230129	0.0432228
6:25609693:C:A	0.98904	0.00125423	0.091304
6:25609693:C:CA	0.978056	0.000989167	0.0359615
6:25609738:A:G	0.605752	0.0222583	0.0431239
6:25609756:C:T	0.573914	0.0242558	0.043137
6:25609763:T:G	0.0990586	-0.208495	0.126404
6:25609921:T:C	0.071137	-0.22401	0.124133
6:25610029:A:G	0.709172	0.0292748	0.0784915
6:25610203:A:T	0.561932	0.0250239	0.0431466
6:25612515:A:C	0.359352	0.139571	0.152271
6:25612562:C:T	0.0956848	0.121077	0.0726689
6:25612683:A:C	0.580878	0.0238293	0.043161
6:25613852:G:GA	0.594059	-0.0392747	0.0736912
6:25614511:A:G	0.550957	0.108121	0.181312
6:25614595:C:G	0.507612	0.028654	0.0432474
6:25614705:T:C	0.345346	-0.135765	0.143871
6:25615202:T:C	0.985682	-0.00118337	0.0659414
6:25615588:T:C	0.74743	-0.0140162	0.0435244
6:25615756:G:A	0.901126	0.0113579	0.09142
6:25616045:A:G	0.07278	-0.222566	0.124047
6:25616072:G:GA	0.645089	0.0207563	0.0450642
6:25616232:C:G	0.569695	0.0245188	0.0431289
6:25616238:A:G	0.07278	-0.222566	0.124047
6:25616275:A:G	0.193208	-0.143005	0.109907
6:25616652:A:G	0.919401	0.00444777	0.0439556
6:25616687:T:C	0.877269	0.00558532	0.0361669
6:25616688:G:A	0.553285	0.0256092	0.043197
6:25616836:C:T	0.771891	-0.0227495	0.078473
6:25617291:G:A	0.972707	-0.00280659	0.0820326
6:25617445:A:G	0.697249	0.0136694	0.0351365
6:25617544:T:G	0.553581	0.0255429	0.0431175
6:25618103:A:C	0.0728102	-0.222542	0.124046
6:25618191:G:C	0.561396	0.025056	0.0431427
6:25618485:T:TG	0.366131	0.0723425	0.0800475
6:25619251:C:T	0.0731407	0.117601	0.0656274
6:25619443:C:A	0.349562	-0.112473	0.120236
6:25619517:G:C	0.738521	-0.022459	0.0672802
6:25619581:C:A	0.607083	0.0262327	0.0510124
6:25619939:CG:C	0.442075	0.136142	0.177108
6:25619994:AG:A	0.402175	-0.0618022	0.0737723
6:25621396:A:C	0.452199	-0.054847	0.0729587
6:25621838:TG:T	0.670554	0.021333	0.0501496
6:25622105:A:G	0.864267	-0.00815281	0.0476926
6:25622116:C:T	0.647061	0.0178294	0.0389418
6:25622558:A:G	0.639896	0.0221245	0.0472902
6:25622571:G:T	0.915785	0.00486976	0.0460522
6:25623060:G:A	0.463658	-0.0533588	0.0728113
6:25624350:C:T	0.513858	0.0364094	0.0557706
6:25624400:A:T	0.998804	-0.000160446	0.107077
6:25624440:A:AG	0.856156	0.00776605	0.0428427
6:25624800:T:C	0.244678	0.0509606	0.0438041
6:25624965:G:A	0.245663	-0.163456	0.140795
6:25625595:A:C	0.644837	0.0179537	0.0389496
6:25625647:G:A	0.159663	-0.174318	0.123963
6:25626639:A:G	0.69417	0.0185899	0.0472781
6:25626846:T:A	0.642732	0.0180706	0.0389551
6:25626967:T:C	0.753869	0.0148653	0.047411
6:25627088:T:C	0.720261	-0.0240111	0.0670494
6:25627216:T:G	0.642936	0.0180612	0.0389589
6:25627658:C:T	0.97062	0.00155982	0.0423516
6:25627687:C:T	0.641044	0.0181631	0.0389567
6:25627819:GA:G	0.830801	0.00984675	0.0460831
6:25628252:G:C	0.117643	-0.101133	0.0646322
6:25628445:G:A	0.639244	0.0182624	0.0389594
6:25628688:G:A	0.44616	0.0330321	0.0433587
6:25628696:A:G	0.0926344	-0.216632	0.12882
6:25628852:T:A	0.575351	0.0216378	0.0386259
6:25628924:C:A	0.564263	0.0222526	0.0385981
6:25629213:C:T	0.647271	0.0430115	0.0940025
6:25630091:G:A	0.536853	0.0238311	0.038588
6:25630136:T:C	0.515353	0.0250846	0.0385605
6:25630231:A:C	0.515219	0.0250933	0.0385615
6:25630479:C:T	0.808568	-0.01627	0.0671555
6:25630549:C:T	0.391557	0.0366747	0.0428043
6:25631053:G:C	0.529759	0.0242989	0.0386695
6:25631179:C:T	0.517505	0.0249696	0.0385811
6:25631716:A:G	0.812936	-0.0203195	0.0858667
6:25632041:G:A	0.969508	0.00168603	0.0441079
6:25632153:A:T	0.376635	-0.039493	0.0446695
6:25632195:C:T	0.65491	0.0339609	0.0759832
6:25632342:T:C	0.892527	-0.00593176	0.0439038
6:25632751:A:G	0.890512	-0.00604324	0.0439008
6:25632768:GT:G	0.640102	-0.0361747	0.0773697
6:25632788:C:T	0.628126	-0.0374704	0.0773597
6:25632819:G:A	0.617099	-0.0387283	0.077462
6:25633052:T:C	0.890843	-0.00602464	0.0438994
6:25633096:CAA:C	0.113571	-0.0569234	0.0359741
6:25633135:A:C	0.533066	0.114386	0.183508
6:25633152:C:T	0.544823	0.0349586	0.0577317
6:25633432:C:T	0.684828	0.0150302	0.0370309
6:25633592:A:G	0.339542	0.0812061	0.0850263
6:25633891:A:G	0.628126	-0.0374704	0.0773597
6:25634033:A:G	0.9047	-0.00529607	0.044235
6:25634038:G:A	0.46469	-0.0860816	0.117735
6:25634110:G:A	0.834526	0.00786301	0.03764
6:25634119:TC:T	0.133597	0.106922	0.0712782
6:25634122:C:A	0.396847	0.116495	0.137495
6:25634122:CA:C	0.767116	0.0125702	0.0424453
6:25634139:AG:A	0.488467	0.0371108	0.0535704
6:25634367:C:T	0.934269	0.0047636	0.057758
6:25634402:T:C	0.628126	-0.0374704	0.0773597
6:25634440:T:C	0.89384	-0.00585786	0.0438966
6:25634472:A:T	0.203658	0.125697	0.0988803
6:25635317:AT:A	0.785384	0.0121342	0.0445603
6:25635730:A:T	0.62873	0.0367116	0.0759265
6:25636504:G:T	0.666625	0.0359323	0.0834113
6:25636915:T:C	0.838192	-0.0090174	0.0441582
6:25636978:C:CTACCTGTGAACAAATCA	0.707081	-0.0317863	0.0845877
6:25637117:A:G	0.84094	-0.00889949	0.0443443
6:25637208:T:C	0.479633	-0.0314341	0.044468
6:25637468:C:T	0.840501	-0.00888571	0.0441519
6:25637632:G:A	0.837748	-0.00913582	0.0446139
6:25637633:T:TC	0.837478	-0.00915065	0.0446111
6:25637708:C:T	0.840549	-0.00888291	0.0441515
6:25637929:G:A	0.420703	0.0402391	0.0499739
6:25637935:T:C	0.4972	-0.0721226	0.106234
6:25638067:G:A	0.616586	-0.0274015	0.0547269
6:25638211:A:G	0.836889	-0.00908615	0.0441345
6:25638356:G:A	0.628126	-0.0374704	0.0773597
6:25638464:A:T	0.45344	-0.0400485	0.05342
6:25639374:G:T	0.0807554	0.249147	0.14267
6:25639441:C:A	0.497032	-0.0721518	0.106236
6:25639771:GT:G	0.380356	0.0570856	0.0650739
6:25640166:C:T	0.839696	-0.00893123	0.0441522
6:25640202:C:A	0.0566919	0.125748	0.0659857
6:25640625:AAAAC:A	0.320322	0.0854638	0.0859973
6:25640674:A:G	0.840182	-0.00890404	0.0441535
6:25640727:C:T	0.840182	-0.00890404	0.0441535
6:25641199:G:A	0.353658	0.0794148	0.0856207
6:25641287:C:A	0.337807	0.0814699	0.0849968
6:25641636:A:T	0.839212	-0.00896014	0.0441601
6:25641864:TC:T	0.580081	0.0296931	0.0536688
6:25641865:C:A	0.705103	0.0140087	0.0370167
6:25641923:C:G	0.514243	0.0267293	0.0409806
6:25641925:G:GC	0.251824	0.109913	0.0959164
6:25641926:G:C	0.36731	0.0698695	0.0775016
6:25641928:G:GC	0.322385	-0.0887287	0.089664
6:25641928:G:GGC	0.789931	0.0129448	0.0485915
6:25642051:T:C	0.668092	-0.0340224	0.0793491
6:25642100:A:G	0.814128	-0.0103998	0.044235
6:25642243:A:G	0.812646	-0.0104837	0.0442324
6:25642244:T:C	0.901591	-0.00490335	0.0396545
6:25643463:C:T	0.217417	-0.119735	0.0970748
6:25643804:C:G	0.901055	0.004973	0.039999
6:25644203:C:T	0.553973	0.0243223	0.0410976
6:25644559:GAT:G	0.263591	-0.140323	0.125519
6:25644597:CACACAT:C	0.954999	0.00369504	0.0654793
6:25644599:C:T	0.658585	-0.0290434	0.0657286
6:25644601:C:T	0.275876	-0.043424	0.0398521
6:25644798:C:G	0.527836	0.0370317	0.0586582
6:25645314:A:C	0.879122	0.00609586	0.0400826
6:25645362:C:T	0.647578	0.0193904	0.0424176
6:25645463:A:G	0.953648	-0.00281992	0.0485132
6:25645803:A:C	0.471041	0.054658	0.0758311
6:25645832:CTT:C	0.480588	0.0534289	0.0757473
6:25645986:A:T	0.724337	0.0333814	0.0946538
6:25646126:GC:G	0.613404	0.0207096	0.0409911
6:25646260:G:GACAA	0.275165	0.0576922	0.0528683
6:25646447:G:A	0.475529	0.0539996	0.0756814
6:25646768:T:C	0.364495	-0.105835	0.116708
6:25646796:C:T	0.671089	0.0153698	0.0361936
6:25646839:T:A	0.880082	0.00604824	0.0400903
6:25646943:G:A	0.54556	-0.0264757	0.043803
6:25647151:G:T	0.0369387	-0.084916	0.040699
6:25647168:T:A	0.442714	-0.0990697	0.129061
6:25647264:A:G	0.395787	-0.162028	0.190808
6:25647280:C:T	0.992575	0.000392573	0.0421854
6:25647315:A:T	0.38052	-0.0450622	0.0513858
6:25647354:A:T	0.310368	-0.0477239	0.0470441
6:25647375:C:CA	0.398502	-0.0352499	0.0417505
6:25647506:C:T	0.677397	0.0546016	0.131248
6:25647572:G:A	0.447589	-0.031876	0.0419729
6:25647584:C:T	0.76183	0.0384782	0.126958
6:25647709:T:TA	0.966086	0.0019067	0.0448447
6:25648264:C:T	0.414997	0.0939382	0.115243
6:25648568:G:A	0.594606	-0.0408913	0.0768382
6:25649507:GT:G	0.55394	0.0388793	0.0656892
6:25649507:GT:GTT	0.981971	0.00109054	0.0482582
6:25649715:A:T	0.96177	-0.00336694	0.0702426
6:25649998:A:G	0.593197	-0.0410483	0.0768394
6:25650096:C:T	0.643915	0.0189132	0.0409172
6:25650324:T:C	0.372732	0.0694664	0.0779324
6:25650865:ATATG:A	0.727552	0.0139733	0.040109
6:25651197:C:G	0.610487	0.0208507	0.0409335
6:25651263:A:G	0.592382	0.0219386	0.0409771
6:25651372:A:C	0.480588	0.0534289	0.0757473
6:25651602:G:C	0.609846	0.0355629	0.069691
6:25651650:C:G	0.610781	0.0208329	0.0409323
6:25651703:G:T	0.64522	0.029983	0.0651221
6:25651723:A:T	0.480588	0.0534289	0.0757473
6:25651977:TC:T	0.480588	0.0534289	0.0757473
6:25651992:A:C	0.66325	-0.0345086	0.0792517
6:25652568:AG:A	0.792626	0.0121145	0.0460799
6:25652727:G:A	0.334243	0.0795364	0.0823697
6:25653080:TCA:T	0.66832	-0.0347336	0.0810672
6:25653090:G:T	0.914025	0.00433246	0.0401291
6:25653275:C:T	0.480588	0.0534289	0.0757473
6:25653401:A:G	0.625724	-0.0316604	0.0649105
6:25653436:T:G	0.621318	0.0350804	0.0710154
6:25653464:T:G	0.118178	0.10394	0.0665226
6:25653566:T:TA	0.848686	0.00765714	0.0401327
6:25653608:AG:A	0.713418	0.0394726	0.107476
6:25653825:T:C	0.554389	0.0491539	0.0831431
6:25653842:T:G	0.848799	0.00765145	0.0401332
6:25654089:C:G	0.915834	0.00575904	0.0544937
6:25654228:T:A	0.859469	0.0102294	0.0577766
6:25654265:T:A	0.465012	-0.0323795	0.0443178
6:25654348:C:T	0.430254	-0.0842792	0.106851
6:25654987:C:T	0.611609	0.0208032	0.0409692
6:25655059:C:T	0.565455	0.0478982	0.0833363
6:25655061:G:T	0.682033	-0.0331122	0.0808226
6:25655104:T:C	0.851471	0.00751787	0.0401507
6:25655178:A:T	0.593358	-0.0410338	0.0768459
6:25655289:C:A	0.660527	-0.0348063	0.0792518
6:25655675:G:A	0.612827	0.0207137	0.0409328
6:25655839:T:G	0.841938	0.00800369	0.0401358
6:25655886:G:GAATT	0.721849	-0.0231961	0.0651597
6:25655891:A:AAT	0.530559	-0.0422808	0.067417
6:25655893:A:AT	0.561553	0.0268604	0.0462682
6:25655923:C:G	0.666348	-0.0280454	0.0650456
6:25656095:T:G	0.870797	0.0168629	0.103678
6:25656661:C:G	0.430375	0.0452393	0.0573702
6:25656975:G:A	0.700858	-0.0294742	0.0767232
6:25657403:A:T	0.538796	0.040817	0.0664086
6:25657540:A:G	0.893614	-0.00649599	0.0485744
6:25657562:A:G	0.591271	-0.041268	0.0768498
6:25657909:G:A	0.367864	-0.10775	0.119659
6:25657913:A:G	0.261642	0.102125	0.0909788
6:25657927:ATG:A	0.326118	-0.124314	0.126598
6:25658050:G:A	0.367211	0.070408	0.0780827
6:25658111:C:T	0.433799	-0.0794251	0.101475
6:25658229:TC:T	0.796059	0.00979813	0.037911
6:25658231:C:T	0.872515	-0.00631202	0.0393358
6:25658414:C:T	0.702889	0.0161572	0.0423602
6:25658425:G:A	0.955198	0.00309656	0.0551175
6:25658458:G:A	0.15063	-0.179828	0.125114
6:25658495:C:A	0.652026	-0.0357296	0.079232
6:25658580:T:C	0.974792	0.0014509	0.0459164
6:25658633:T:C	0.675328	-0.0270928	0.0646842
6:25658718:G:A	0.485757	0.0655095	0.0939781
6:25658907:T:C	0.567439	0.0264423	0.0462418
6:25659021:CA:C	0.859338	-0.00669533	0.0377805
6:25659040:A:G	0.364077	0.0709211	0.0781394
6:25659172:G:A	0.950424	0.00292948	0.0471171
6:25659259:G:A	0.681411	-0.0268825	0.0654811
6:25659772:AT:A	0.391247	-0.0907134	0.105806
6:25659837:T:C	0.650614	-0.0358833	0.0792284
6:25659953:C:A	0.681246	-0.0265739	0.0646937
6:25659991:T:C	0.759935	-0.0408274	0.133613
6:25660053:G:C	0.650569	-0.0358882	0.0792282
6:25660491:C:A	0.315311	-0.121213	0.120713
6:25660510:G:A	0.920316	0.00381947	0.0381811
6:25660808:C:T	0.26846	0.054358	0.049121
6:25660972:A:G	0.860065	-0.00666048	0.0377811
6:25661064:G:A	0.860094	-0.0066591	0.0377812
6:25661368:A:C	0.929534	0.00337245	0.0381365
6:25661549:T:C	0.620201	0.0346907	0.0700021
6:25661887:A:T	0.639648	0.02002	0.0427603
6:25662332:G:C	0.645508	0.0196618	0.042742
6:25662686:G:A	0.418315	0.0354679	0.0438228
6:25662753:G:A	0.2301	-0.116138	0.0967733
6:25662913:A:G	0.536825	-0.0564657	0.0914244
6:25663123:A:G	0.593437	-0.041026	0.0768475
6:25663351:G:A	0.593482	-0.0410217	0.0768488
6:25663508:A:G	0.649934	-0.0359575	0.079227
6:25663524:A:G	0.587322	-0.0417823	0.0769867
6:25663610:T:G	0.904653	0.00456662	0.0381233
6:25663903:A:G	0.419229	0.0353825	0.0438032
6:25664148:T:G	0.412795	-0.0885146	0.108078
6:25664185:T:C	0.582976	-0.0213823	0.0389447
6:25664679:C:T	0.675875	0.0179033	0.0428207
6:25664981:T:A	0.912331	-0.00531867	0.0483084
6:25665041:C:T	0.217178	0.0443249	0.0359177
6:25665091:C:T	0.229979	-0.116177	0.0967811
6:25665562:A:G	0.229903	-0.116202	0.096786
6:25666064:AT:A	0.904768	0.00456157	0.0381274
6:25666164:G:A	0.904206	0.00458836	0.038125
6:25666172:T:A	0.827994	0.02006	0.0923256
6:25666175:T:C	0.370799	-0.0526431	0.0588205
6:25666267:ATTT:A	0.420783	0.0421565	0.0523642
6:25666405:TAA:T	0.180707	0.0490591	0.03665
6:25666532:T:C	0.947581	0.0025062	0.0381203
6:25666684:T:G	0.861611	-0.00658683	0.037785
6:25666814:C:T	0.991357	-0.000507441	0.0468462
6:25667010:A:T	0.748433	-0.015781	0.0492069
6:25667067:T:C	0.595558	-0.0408187	0.0769005
6:25667867:G:A	0.951985	0.00647163	0.107478
6:25667937:C:T	0.366189	0.0707386	0.0782822
6:25668031:A:G	0.491933	0.0353333	0.0514136
6:25668075:C:A	0.424417	0.0350184	0.0438397
6:25668126:A:G	0.275007	0.106618	0.0976705
6:25668137:A:T	0.485731	0.0655264	0.0939965
6:25668159:G:A	0.368338	0.0704401	0.0783024
6:25668218:C:G	0.368772	0.07038	0.0783065
6:25668624:C:T	0.315037	-0.121366	0.120797
6:25668700:T:C	0.259454	-0.101302	0.0898318
6:25668921:G:A	0.73549	-0.0431902	0.127845
6:25668928:A:AGATATACTTGGGACAGGCT	0.341222	-0.0909723	0.0955838
6:25668928:A:T	0.772118	-0.0323375	0.11166
6:25668931:C:T	0.683943	-0.0427963	0.105128
6:25668991:A:G	0.500275	0.0638988	0.0947972
6:25669157:G:A	0.809509	0.00894478	0.0371061
6:25669183:C:T	0.835275	-0.0099571	0.0478844
6:25669278:G:T	0.871082	-0.00781626	0.0481641
6:25669305:G:C	0.993517	0.000305146	0.0375534
6:25669338:C:A	0.717628	-0.0285968	0.0790771
6:25669338:C:CA	0.869214	0.00613683	0.0372703
6:25669496:A:G	0.795627	0.00958032	0.0369881
6:25669636:A:T	0.745477	0.0119424	0.0367902
6:25669669:G:A	0.844948	-0.00937133	0.0479185
6:25670351:C:A	0.76122	0.0167037	0.0549684
6:25670792:T:C	0.940145	0.00287952	0.0383486
6:25670825:C:T	0.925723	0.00515744	0.055321
6:25670946:A:G	0.239391	0.066055	0.0561449
6:25671033:C:G	0.680307	-0.0268782	0.0652314
6:25671223:C:G	0.332688	-0.106199	0.109629
6:25671626:CT:C	0.956936	0.00207943	0.0385087
6:25671799:G:A	0.570426	-0.0371759	0.0655169
6:25671846:A:T	0.696939	0.0168275	0.0432077
6:25671873:C:T	0.958307	0.00200627	0.0383769
6:25672897:A:G	0.743529	0.0121102	0.0370135
6:25673273:A:G	0.504532	-0.0665243	0.0996805
6:25673280:T:C	0.466005	-0.0472236	0.0647791
6:25673761:G:A	0.77614	0.0133797	0.0470532
6:25673945:A:G	0.176007	-0.175925	0.130011
6:25674543:C:A	0.64721	-0.0359872	0.0786362
6:25674725:T:C	0.335845	-0.12079	0.125508
6:25674735:G:A	0.791805	0.0119354	0.0452154
6:25674919:A:G	0.713861	0.0135199	0.0368715
6:25675034:T:C	0.458075	-0.048064	0.0647745
6:25675368:C:T	0.714876	0.0134683	0.0368675
6:25675680:C:T	0.246759	-0.0689472	0.0595267
6:25675764:T:G	0.995999	0.000247627	0.0493802
6:25675854:C:T	0.792712	0.0117963	0.0448884
6:25676114:T:C	0.992178	0.000484386	0.0494086
6:25676273:C:G	0.64009	-0.0366617	0.0784086
6:25676740:T:C	0.999851	9.23393e-06	0.0494297
6:25676897:T:C	0.457763	-0.0481018	0.0647805
6:25676969:A:C	0.700528	0.015975	0.0415357
6:25676996:TTTCCATCCCCTC:T	0.837833	0.00928926	0.0453875
6:25677017:CCT:C	0.939349	0.00505524	0.0664389
6:25677315:G:A	0.961488	0.00238345	0.0493613
6:25677336:C:G	0.700275	-0.0142416	0.036996
6:25677933:A:G	0.792018	0.0118166	0.0448122
6:25678678:C:T	0.7835	0.0123316	0.0448811
6:25678911:A:T	0.98385	-0.00121844	0.0601914
6:25679044:A:G	0.957961	0.00259952	0.0493154
6:25679096:C:T	0.436762	-0.0884179	0.113696
6:25679658:A:G	0.700748	0.0159827	0.0415879
6:25679711:GGT:G	0.732807	0.0151383	0.0443426
6:25680127:AAAT:A	0.641805	0.0239801	0.0515505
6:25680273:CAA:C	0.840768	0.0089087	0.0443414
6:25680410:A:C	0.831321	0.0232385	0.109097
6:25681141:C:T	0.938537	0.00345566	0.0448158
6:25682441:G:A	0.75133	-0.025201	0.0795269
6:25682578:G:A	0.6347	-0.0372606	0.0784231
6:25682614:C:CA	0.900459	0.00613189	0.0490229
6:25682625:G:GCACTTCAAGAA	0.753146	-0.0250043	0.0795065
6:25682734:A:C	0.13854	-0.116779	0.0788383
6:25682735:A:T	0.138588	-0.116765	0.0788382
6:25682765:C:T	0.153323	-0.11447	0.080167
6:25682929:C:G	0.873912	-0.00671581	0.0423199
6:25683414:G:A	0.974687	-0.00257995	0.0813097
6:25683428:C:T	0.977145	-0.00233003	0.0813326
6:25683858:G:GT	0.504756	0.0266538	0.0399592
6:25684150:G:T	0.916108	0.00647287	0.0614488
6:25684606:C:T	0.724796	-0.031658	0.0899231
6:25684735:G:A	0.163291	0.0806986	0.0578863
6:25684936:G:A	0.540087	0.0390788	0.0637832
6:25684953:G:A	0.102909	-0.0692491	0.0424603
6:25685311:T:C	0.322949	-0.0811557	0.0821069
6:25685400:A:G	0.995813	0.000440115	0.0838642
6:25685492:G:C	0.352623	-0.0368805	0.0396772
6:25685716:A:G	0.640973	0.0342513	0.0734473
6:25685757:G:A	0.629549	0.0354512	0.0734951
6:25685878:G:GTATAAT	0.922068	-0.00916963	0.0937312
6:25685889:A:G	0.358866	-0.0449719	0.0490142
6:25686033:G:T	0.582881	0.0203136	0.0369888
6:25687579:T:C	0.356443	-0.0451945	0.0490091
6:25687625:C:A	0.201392	0.120814	0.0945635
6:25687895:T:C	0.356365	-0.0452014	0.0490087
6:25688078:AT:A	0.239186	0.0659859	0.0560616
6:25689029:C:A	0.699117	-0.0430949	0.111497
6:25689373:C:T	0.326982	-0.0676016	0.0689663
6:25689456:A:T	0.791977	-0.0155754	0.0590551
6:25689487:G:C	0.342846	-0.0376006	0.0396398
6:25690451:A:G	0.963321	-0.00384199	0.083547
6:25691898:G:A	0.631082	-0.0250853	0.0522388
6:25692151:C:A	0.734214	0.0180127	0.0530525
6:25693401:C:T	0.648576	-0.0622146	0.136513
6:25693581:T:G	0.335154	0.0382039	0.0396395
6:25693675:G:A	0.3117	0.0401544	0.0396916
6:25693884:GATT:G	0.343918	-0.0464644	0.0490932
6:25693902:TTAAC:T	0.233603	-0.102125	0.0857383
6:25694106:C:T	0.891138	-0.00879243	0.0642418
6:25694802:A:G	0.226589	-0.103777	0.0858237
6:25695004:C:T	0.899577	-0.0072597	0.0575276
6:25695441:G:T	0.467252	-0.0481165	0.0661889
6:25695545:T:C	0.562743	-0.0392703	0.0678512
6:25695820:T:C	0.346197	0.037293	0.0395895
6:25696611:T:A	0.332506	0.0385601	0.0397904
6:25697576:C:G	0.562904	-0.0392547	0.0678519
6:25697628:A:G	0.166788	0.142094	0.102773
6:25698481:C:T	0.466527	-0.048193	0.0661863
6:25698794:A:T	0.851965	-0.0106899	0.0572842
6:25699106:G:A	0.668417	-0.058507	0.136596
6:25699123:C:T	0.418035	0.0606675	0.0749134
6:25699219:G:A	0.296843	0.0823172	0.0789062
6:25699283:C:A	0.54447	-0.0241122	0.0397847
6:25699473:A:G	0.428302	-0.0515332	0.0650588
6:25699651:T:A	0.310172	-0.115047	0.113362
6:25699652:ACTG:A	0.310172	-0.115047	0.113362
6:25699662:T:A	0.310355	-0.115004	0.113363
6:25699664:C:A	0.310409	-0.114991	0.113362
6:25699817:C:A	0.155997	0.106542	0.0751006
6:25700010:G:A	0.835665	0.0226219	0.109052
6:25700342:G:A	0.738901	0.0217446	0.0652385
6:25700350:G:A	0.125558	-0.187967	0.122705
6:25700408:A:G	0.30625	0.0404928	0.0395776
6:25700469:C:CAA	0.986212	0.000800154	0.0463012
6:25700491:T:A	0.393072	0.0884513	0.103566
6:25701484:G:A	0.665568	-0.0589867	0.136468
6:25701667:T:C	0.116786	-0.119092	0.0759315
6:25701691:C:G	0.563232	-0.0392292	0.067865
6:25701698:G:T	0.781821	-0.022841	0.0824741
6:25701857:T:TG	0.79857	-0.0161998	0.0634795
6:25701967:A:AT	0.727656	-0.0234892	0.0674502
6:25702448:G:A	0.301354	0.0381574	0.0369194
6:25702723:T:C	0.780852	-0.0229386	0.0824512
6:25702769:C:T	0.471432	-0.05976	0.0829826
6:25703011:C:G	0.441644	-0.0497342	0.0646385
6:25703065:A:G	0.470038	-0.0599426	0.082975
6:25703081:A:T	0.880813	0.013719	0.0914974
6:25703084:T:TA	0.801852	0.0205725	0.0819781
6:25703091:T:A	0.742307	0.0291244	0.088578
6:25703095:T:A	0.731436	0.0302179	0.0880432
6:25703188:G:A	0.796042	0.0134593	0.0520723
6:25703286:T:G	0.909908	0.00585607	0.051753
6:25703529:A:C	0.917833	0.00794549	0.077018
6:25703656:A:T	0.574252	0.0241796	0.0430395
6:25703732:T:C	0.905563	-0.00682468	0.0575257
6:25704067:A:G	0.473492	-0.059475	0.0829719
6:25704126:T:G	0.575191	0.0241026	0.0430078
6:25704190:C:A	0.847055	-0.00936023	0.0485295
6:25705172:C:A	0.140674	-0.07962	0.0540424
6:25705406:G:C	0.602963	-0.0605362	0.116383
6:25705718:C:G	0.973182	-0.00152901	0.0454829
6:25705968:T:G	0.577899	0.041701	0.0749403
6:25706056:G:A	0.298396	0.0383856	0.0369136
6:25706174:T:A	0.583522	-0.0264942	0.0483251
6:25706366:T:C	0.219838	0.0498942	0.040665
6:25706452:T:C	0.91559	-0.00610383	0.0575887
6:25706649:AT:A	0.602195	0.0381206	0.0731337
6:25707136:A:T	0.767316	-0.0652815	0.22063
6:25707636:T:A	0.21883	0.0500131	0.0406728
6:25707687:G:C	0.922674	-0.00558338	0.0575215
6:25707723:C:G	0.666962	-0.0148979	0.0346205
6:25708007:CA:C	0.463931	-0.0484676	0.0661774
6:25708116:C:T	0.294854	-0.0511578	0.0488365
6:25708197:AACTT:A	0.159638	-0.130917	0.093094
6:25708714:G:T	0.467632	0.0318178	0.0438058
6:25708801:A:T	0.815938	0.0186957	0.0803175
6:25709010:C:CT	0.815038	0.00924655	0.0395268
6:25709042:G:C	0.207745	0.0440965	0.0350031
6:25709066:A:G	0.860971	0.0100583	0.057431
6:25709084:C:T	0.782867	-0.0227185	0.0824375
6:25709168:A:G	0.589592	0.0240539	0.0445916
6:25709177:AT:A	0.593124	0.0238985	0.0447274
6:25709203:T:C	0.668238	0.0191489	0.0446812
6:25709214:C:T	0.498915	-0.0263216	0.0389258
6:25709223:C:T	0.543373	0.0271333	0.0446476
6:25709714:G:A	0.347688	-0.046037	0.0490234
6:25709935:C:T	0.842916	0.0105639	0.0533083
6:25709970:GTAGAGAT:G	0.464357	-0.0484324	0.0661923
6:25710037:T:C	0.669425	-0.0585881	0.137229
6:25710087:C:G	0.283221	0.0373239	0.034781
6:25710112:TAC:T	0.93928	0.00439993	0.0577607
6:25710191:G:T	0.842177	0.0106141	0.0533077
6:25710324:G:A	0.456878	0.119671	0.160849
6:25710351:G:A	0.962987	-0.00299014	0.0644346
6:25710381:A:G	0.639264	-0.032408	0.0691403
6:25710410:C:T	0.251116	0.0466509	0.0406494
6:25710439:T:C	0.419276	0.0357558	0.0442699
6:25710456:C:G	0.855856	0.0097063	0.0534335
6:25710481:C:T	0.303699	-0.131319	0.127676
6:25710486:G:C	0.669425	-0.0585881	0.137229
6:25710523:TAAAGCTCTGAACGA:T	0.870885	0.0087201	0.0536509
6:25710548:C:T	0.973452	0.00148263	0.0445517
6:25710555:C:T	0.146462	0.0535612	0.0368842
6:25710556:G:C	0.324483	0.088776	0.0901016
6:25710613:A:G	0.357226	-0.0587762	0.0638411
6:25710614:A:C	0.351749	-0.0594814	0.063876
6:25710615:G:C	0.351732	-0.0594837	0.0638761
6:25710616:G:T	0.353506	-0.0592786	0.0638908
6:25710631:ACCTTT:A	0.294139	-0.0510411	0.0486529
6:25710635:TTGGTCA:T	0.423401	-0.0520943	0.0650744
6:25710640:C:CT	0.416313	-0.055209	0.0679216
6:25710641:A:T	0.423042	-0.0520478	0.064966
6:25710763:C:G	0.138902	0.0546364	0.0369192
6:25711243:G:A	0.975374	-0.00138145	0.0447526
6:25711273:G:A	0.293815	-0.051062	0.0486403
6:25711287:C:A	0.75012	0.0299922	0.0941726
6:25711338:A:G	0.293784	-0.0510639	0.0486389
6:25711554:T:A	0.66919	-0.0586328	0.13723
6:25712236:G:C	0.675848	-0.0398164	0.0952237
6:25712243:A:G	0.0433435	0.120508	0.0596461
6:25712433:C:A	0.652261	-0.0165629	0.0367556
6:25712879:G:A	0.760318	0.017154	0.0562308
6:25712894:G:A	0.538738	-0.040611	0.0660639
6:25713233:A:G	0.699048	0.0286455	0.0740948
6:25713301:G:A	0.293498	-0.0510421	0.0485894
6:25713367:A:G	0.989807	-0.000967711	0.075746
6:25713568:A:T	0.762105	-0.0154579	0.0510637
6:25713669:AAAAAC:A	0.633239	-0.0173465	0.0363525
6:25714047:G:A	0.70223	0.0293666	0.0768131
6:25714071:A:C	0.711202	0.0284668	0.076887
6:25714596:G:C	0.00873906	0.182907	0.069756
6:25714785:AACTG:A	0.839163	0.0108215	0.0533175
6:25714959:A:G	0.912837	-0.00920737	0.0841158
6:25715023:G:A	0.465757	-0.0482712	0.0661793
6:25715484:G:A	0.040604	0.12215	0.0596565
6:25715583:C:G	0.690514	0.0229698	0.0576902
6:25715599:A:G	0.149246	-0.077752	0.0539121
6:25716262:C:T	0.360415	0.0707848	0.0773965
6:25717251:A:G	0.358909	-0.0621725	0.067767
6:25717292:A:G	0.354814	-0.0629745	0.0680589
6:25717585:CA:C	0.919308	0.00491762	0.0485423
6:25717843:C:T	0.298959	-0.0504484	0.0485702
6:25718219:T:C	0.795461	0.0140466	0.0541868
6:25718273:A:G	0.797044	0.0139568	0.05427
6:25718466:A:G	0.992774	0.000403576	0.0445622
6:25718762:T:A	0.930303	0.00313619	0.0358571
6:25719210:T:C	0.951547	-0.00457272	0.075253
6:25719256:A:G	0.30116	-0.0502218	0.0485728
6:25719280:T:A	0.301191	-0.0502186	0.0485728
6:25719814:C:T	0.301657	-0.0501704	0.048573
6:25719819:C:G	0.455741	-0.0296298	0.0397247
6:25720135:T:C	0.611931	-0.0349604	0.068912
6:25720198:T:A	0.657517	0.0360472	0.0813076
6:25720215:C:G	0.301931	-0.0501426	0.0485737
6:25720613:GGGA:G	0.453607	-0.0326591	0.0435794
6:25720614:GGA:G	0.724141	-0.0154893	0.0438876
6:25720615:GA:G	0.743938	-0.0135475	0.0414748
6:25720620:G:C	0.796926	-0.0163297	0.0634588
6:25720812:A:G	0.487585	-0.0460175	0.0662929
6:25721209:T:G	0.148553	-0.0779021	0.0539241
6:25721344:G:C	0.761707	-0.024933	0.082222
6:25721354:G:A	0.138952	-0.0800196	0.054078
6:25721477:T:A	0.786834	-0.0159973	0.0591563
6:25721594:TGACA:T	0.820536	-0.0172928	0.0762286
6:25721866:ATAT:A	0.695428	0.0288429	0.0736728
6:25721913:G:A	0.942529	0.00416061	0.0577131
6:25722059:A:C	0.303409	-0.0499899	0.0485739
6:25722154:AT:A	0.132786	-0.072768	0.0484086
6:25722154:AT:ATT	0.923176	0.00382003	0.039613
6:25722306:T:C	0.797197	0.0139349	0.0542263
6:25722362:G:T	0.27081	0.165586	0.150369
6:25722395:GT:G	0.45086	-0.0363627	0.0482275
6:25722527:T:C	0.761059	-0.0250036	0.0822244
6:25722838:G:A	0.795059	0.0140761	0.0541917
6:25722873:G:A	0.525007	-0.0527437	0.0829764
6:25722916:GAAGT:G	0.338114	-0.123321	0.128741
6:25723034:T:C	0.797837	0.013893	0.0542384
6:25723384:C:A	0.295293	0.0510646	0.0487919
6:25723384:C:CA	0.604244	0.021208	0.0409178
6:25723407:G:A	0.270739	-0.0538297	0.0488756
6:25723527:G:A	0.320735	0.0345322	0.0347774
6:25723564:CA:C	0.301915	0.0526819	0.0510318
6:25723779:G:A	0.149684	-0.0776203	0.0538787
6:25724278:C:T	0.368027	-0.0606015	0.0673218
6:25725118:T:TCAAGGGATGA	0.340786	-0.0364689	0.038283
6:25725119:C:CAAGGG	0.50445	-0.0343106	0.0514013
6:25725120:A:T	0.261656	0.106005	0.0944373
6:25725207:C:T	0.309115	-0.0500158	0.0491758
6:25725213:G:A	0.722504	-0.0374474	0.105452
6:25725223:G:GT	0.33431	0.0337321	0.0349386
6:25725223:G:T	0.726342	0.0318089	0.0908835
6:25725246:A:AT	0.802287	-0.0108072	0.0431616
6:25725246:A:T	0.762363	-0.0306209	0.101266
6:25725481:A:G	0.307535	-0.0495584	0.0485672
6:25725638:G:C	0.295963	0.0826437	0.0790751
6:25725686:T:C	0.26439	0.0458534	0.0410845
6:25725833:A:C	0.501447	-0.0345068	0.051333
6:25726074:G:C	0.0398607	-0.086655	0.042164
6:25726213:G:A	0.175619	-0.0804758	0.0594194
6:25726214:G:A	0.938537	0.00446652	0.0579245
6:25726329:C:CTT	0.166088	-0.0820564	0.0592515
6:25726675:G:A	0.221088	-0.073264	0.0598739
6:25726786:A:C	0.567903	-0.0351458	0.0615359
6:25727057:C:T	0.193992	-0.0773787	0.0595744
6:25727527:T:A	0.156642	-0.0764125	0.0539463
6:25727627:G:T	0.77567	0.0398072	0.139691
6:25727627:GTT:GT	0.843601	-0.0176846	0.0896381
6:25727627:GTT:GTTT	0.901699	-0.00600577	0.0486236
6:25727627:GTT:GTTTT	0.886522	0.00780797	0.0547137
6:25727627:GTT:TTT	0.993247	0.000664625	0.0785275
6:25727652:C:T	0.880968	0.00863851	0.0576891
6:25727718:C:A	0.197084	-0.0764315	0.0592537
6:25727921:C:T	0.928517	-0.00462057	0.0515051
6:25727987:C:G	0.683141	0.0408515	0.100082
6:25727996:C:T	0.999174	-3.68286e-05	0.0355599
6:25728029:T:C	0.525276	-0.0428306	0.0674249
6:25728098:C:T	0.196789	-0.076522	0.0592847
6:25728176:C:T	0.281737	0.0436452	0.0405464
6:25729103:C:G	0.418203	0.0645811	0.0797748
6:25729229:G:C	0.196029	-0.0767509	0.0593612
6:25729968:A:AT	0.279165	0.0573467	0.0529911
6:25729968:A:ATT	0.989688	-0.000741937	0.057407
6:25730027:T:G	0.195605	-0.0768744	0.0594004
6:25730255:T:C	0.205379	-0.0753534	0.0595032
6:25730438:C:T	0.195422	-0.0769262	0.0594159
6:25730857:A:G	0.880927	0.00864147	0.0576892
6:25731069:T:A	0.884852	0.00835859	0.0577164
6:25731342:A:G	0.19528	-0.0769859	0.0594432
6:25731358:T:C	0.195276	-0.076987	0.0594435
6:25731783:C:T	0.103765	-0.137267	0.0843747
6:25731971:C:T	0.829551	-0.0176161	0.0818296
6:25732302:G:C	0.923897	0.00329615	0.0345052
6:25732330:C:T	0.41124	0.0656021	0.0798356
6:25732662:G:T	0.194899	-0.0770547	0.0594455
6:25732777:G:A	0.743543	0.0331151	0.101218
6:25733558:G:C	0.194055	-0.0772707	0.0594995
6:25734010:CTG:C	0.32182	-0.0342496	0.0345702
6:25734034:A:G	0.995651	-0.000215409	0.0395207
6:25734036:G:GTA	0.284717	0.0686456	0.0641677
6:25734073:A:G	0.851662	-0.00835994	0.044706
6:25734339:C:T	0.239737	-0.0707937	0.0602169
6:25734470:C:A	0.0776122	-0.0618794	0.0350649
6:25734558:A:G	0.193147	-0.077491	0.0595477
6:25734626:A:G	0.25296	-0.0970368	0.0848825
6:25734645:A:G	0.566171	-0.0353031	0.0615359
6:25734800:T:C	0.982079	-0.00114896	0.0511506
6:25734920:C:A	0.214158	-0.130536	0.105083
6:25734969:A:G	0.192803	-0.077565	0.0595586
6:25735451:C:T	0.815401	0.0118562	0.0507837
6:25735816:C:G	0.192244	-0.0776752	0.0595683
6:25735874:A:G	0.202757	-0.0765414	0.060092
6:25736456:G:A	0.335995	0.0394808	0.0410357
6:25736564:T:C	0.179784	-0.0809412	0.0603399
6:25737696:C:T	0.67919	-0.0334559	0.0808956
6:25738008:G:A	0.176049	-0.0809628	0.0598385
6:25738015:C:T	0.806091	0.0179307	0.0730457
6:25738020:C:T	0.820971	0.0130065	0.0574756
6:25738342:T:C	0.829266	-0.0176406	0.0818047
6:25738558:T:G	0.531555	0.0309938	0.0495397
6:25738562:AATAG:A	0.531555	0.0309938	0.0495397
6:25738619:T:C	0.176049	-0.0809628	0.0598385
6:25738807:C:T	0.907943	0.00575024	0.0497281
6:25738828:C:T	0.972462	-0.00361698	0.104776
6:25739080:C:T	0.176049	-0.0809628	0.0598385
6:25739119:T:C	0.176049	-0.0809628	0.0598385
6:25739187:C:A	0.176049	-0.0809628	0.0598385
6:25739228:A:G	0.176936	-0.0808056	0.0598449
6:25739343:TAAAC:T	0.172065	-0.0817317	0.0598505
6:25739518:C:T	0.176049	-0.0809628	0.0598385
6:25739611:TG:T	0.176049	-0.0809628	0.0598385
6:25739644:T:G	0.516054	-0.0330751	0.0509286
6:25739670:T:C	0.15453	-0.0849273	0.0596521
6:25740241:C:G	0.933299	0.0085903	0.102639
6:25740273:C:T	0.247421	-0.0701102	0.0606156
6:25740611:AT:A	0.794494	0.0188346	0.0723075
6:25740822:A:T	0.198714	-0.0770095	0.0599192
6:25740827:T:C	0.317365	0.0366725	0.0366767
6:25741027:G:C	0.982849	-0.000958798	0.0445998
6:25741033:A:T	0.208767	-0.0754374	0.0600157
6:25741110:C:T	0.324969	0.0360995	0.0366754
6:25741216:G:A	0.20861	-0.0759329	0.060389
6:25741293:AAAAT:A	0.187039	-0.0793476	0.0601396
6:25741408:A:G	0.208999	-0.0754093	0.0600238
6:25741434:A:G	0.208999	-0.0754093	0.0600238
6:25741643:C:A	0.964753	0.00398257	0.0901244
6:25741664:A:C	0.198673	-0.0770176	0.0599199
6:25741665:G:A	0.229199	-0.145502	0.121007
6:25741674:G:A	0.388359	-0.0328575	0.0380914
6:25741684:G:T	0.215876	-0.0754358	0.0609548
6:25741743:G:T	0.178738	-0.0731311	0.0543867
6:25741809:C:G	0.347653	-0.0583114	0.0620895
6:25741954:G:A	0.21056	-0.075553	0.0603446
6:25741969:G:A	0.343053	-0.127821	0.134811
6:25741970:A:G	0.213162	-0.0751176	0.0603393
6:25742022:G:T	0.198662	-0.0770185	0.0599192
6:25742075:T:C	0.198662	-0.0770185	0.0599192
6:25742224:C:T	0.200202	-0.0770115	0.0601194
6:25742529:A:T	0.669223	0.019882	0.0465387
6:25742699:A:G	0.982437	-0.00098202	0.0446088
6:25742740:C:A	0.203427	-0.0558386	0.0439035
6:25742759:A:C	0.198662	-0.0770185	0.0599192
6:25742888:C:T	0.796054	-0.012788	0.0494782
6:25742918:C:G	0.165292	-0.082449	0.059423
6:25742960:A:G	0.318985	0.0365054	0.0366319
6:25743039:T:A	0.821464	0.0367494	0.162851
6:25743044:T:A	0.819958	0.0370641	0.162849
6:25743161:C:T	0.198662	-0.0770185	0.0599192
6:25743559:G:A	0.198662	-0.0770185	0.0599192
6:25743640:T:A	0.878559	0.00875583	0.0573041
6:25743645:C:T	0.944569	-0.00358336	0.0515384
6:25743863:C:A	0.627967	-0.0323921	0.0668442
6:25743917:T:TA	0.198662	-0.0770185	0.0599192
6:25743979:C:A	0.17725	-0.0732	0.0542516
6:25743997:T:C	0.202249	-0.0764411	0.0599458
6:25744284:G:A	0.198662	-0.0770185	0.0599192
6:25744831:T:A	0.199199	-0.0769673	0.059951
6:25744878:A:G	0.199817	-0.0768256	0.0599228
6:25745049:C:G	0.198662	-0.0770185	0.0599192
6:25745193:G:C	0.804363	0.0180958	0.0730541
6:25745225:CAT:C	0.201716	-0.0768941	0.0602299
6:25745243:A:T	0.195062	-0.0780178	0.0602106
6:25745255:A:T	0.317647	-0.129614	0.129704
6:25745266:T:A	0.197008	-0.0775836	0.0601366
6:25745579:A:G	0.198649	-0.0770203	0.0599188
6:25745600:A:G	0.722928	-0.0181132	0.051088
6:25745702:T:C	0.198649	-0.0770203	0.0599188
6:25745737:T:C	0.0229399	0.15937	0.0700701
6:25745852:A:T	0.212538	-0.0749817	0.0601481
6:25745853:G:A	0.211385	-0.0751824	0.0601572
6:25746083:G:A	0.19849	-0.0770488	0.0599198
6:25746218:A:G	0.51302	-0.0719574	0.110003
6:25746495:G:A	0.802577	0.0247573	0.0990238
6:25746598:CTAAA:C	0.157863	-0.0848116	0.0600523
6:25747169:T:C	0.609738	-0.0341579	0.0669177
6:25747939:T:G	0.287175	-0.0908585	0.0853662
6:25748145:AT:A	0.882326	0.00848841	0.0573457
6:25749101:A:G	0.196881	-0.0773569	0.059944
6:25749125:C:G	0.201602	0.151078	0.118306
6:25749127:G:T	0.336419	-0.0363126	0.0377759
6:25749224:T:G	0.205063	-0.0759829	0.0599585
6:25749274:C:G	0.172375	-0.0736516	0.0539726
6:25749312:C:T	0.337842	-0.0361988	0.0377686
6:25749335:G:A	0.285373	-0.0911639	0.0853333
6:25749448:A:G	0.231486	-0.0716266	0.0598615
6:25749554:G:A	0.211454	-0.117303	0.0938744
6:25749599:T:C	0.196312	-0.0774652	0.0599515
6:25749720:T:TA	0.999673	1.83089e-05	0.0446447
6:25749911:A:T	0.984406	0.00337548	0.172701
6:25750134:A:C	0.816281	-0.0191585	0.0824619
6:25750354:G:A	0.224863	-0.073722	0.0607416
6:25750530:T:C	0.23319	-0.0729442	0.0611855
6:25750793:C:A	0.291847	0.0428972	0.0406964
6:25750861:C:G	0.415455	-0.141716	0.174027
6:25750873:G:GAA	0.479912	0.118666	0.167976
6:25750911:G:T	0.615819	0.0242099	0.0482476
6:25751037:T:A	0.924775	0.0053012	0.0561445
6:25751232:C:G	0.452413	-0.0282788	0.037635
6:25751383:A:T	0.589627	-0.0361739	0.0670661
6:25751446:C:G	0.482412	-0.0478325	0.0680959
6:25752031:T:C	0.819244	-0.0317558	0.138964
6:25752119:T:C	0.802033	0.0248271	0.0990248
6:25752757:T:A	0.123097	0.252842	0.163981
6:25752859:C:T	0.814496	-0.0193057	0.0822818
6:25752903:G:A	0.379641	-0.0592067	0.0673908
6:25752906:T:C	0.622912	-0.0329786	0.0670668
6:25753096:C:T	0.702924	0.0177693	0.0465925
6:25753187:C:A	0.223869	-0.169152	0.13907
6:25753187:CA:C	0.375995	-0.0603841	0.0682076
6:25753196:A:C	0.294387	-0.137411	0.131049
6:25753197:C:A	0.915556	0.00978741	0.0923055
6:25753197:CA:C	0.375967	-0.0603877	0.0682076
6:25753207:A:C	0.695944	0.0182159	0.0466117
6:25753450:T:C	0.805202	0.0180246	0.0730863
6:25753492:A:G	0.588185	-0.0363707	0.0671706
6:25753603:C:T	0.991767	0.000460629	0.0446411
6:25753640:C:T	0.206558	-0.0766567	0.0606901
6:25754460:A:G	0.208471	0.148407	0.117991
6:25754500:C:G	0.726382	0.0163069	0.0465989
6:25755101:G:C	0.891301	-0.00865735	0.0633504
6:25755264:G:C	0.917413	0.0131547	0.126862
6:25755276:T:C	0.733379	0.018959	0.0556579
6:25755338:C:CAGAG	0.182203	-0.0802905	0.0601877
6:25755375:G:A	0.931904	-0.00630245	0.0737566
6:25755583:A:G	0.991205	-0.000492881	0.0447158
6:25755788:CA:C	0.3358	-0.036412	0.0378307
6:25756592:A:G	0.182558	-0.0801499	0.060131
6:25756899:A:C	0.558958	-0.0607112	0.103888
6:25757017:A:G	0.181569	-0.0803498	0.0601447
6:25757788:C:G	0.807136	-0.0155014	0.0634985
6:25758024:T:C	0.230421	-0.0728775	0.0607679
6:25758253:T:A	0.18497	-0.0793008	0.0598222
6:25758477:C:T	0.599592	0.0606155	0.115461
6:25758580:C:T	0.466191	0.087322	0.119834
6:25758924:T:C	0.244476	-0.0662056	0.0568839
6:25758970:CT:C	0.976649	0.000996142	0.0340327
6:25758998:TTTTG:T	0.395476	0.0444553	0.052317
6:25759066:G:T	0.260048	0.0866251	0.0769128
6:25759075:TG:T	0.102835	0.260336	0.159591
6:25759078:TTTG:T	0.0795488	0.292476	0.166814
6:25759406:G:T	0.959637	0.00248442	0.04909
6:25759473:T:C	0.943054	-0.00307719	0.0430783
6:25759511:G:A	0.896178	0.00506824	0.0388398
6:25759553:G:T	0.541203	-0.0655095	0.107218
6:25759625:A:G	0.707071	-0.0338884	0.0901783
6:25759783:T:C	0.829843	-0.0100314	0.0466788
6:25759925:C:T	0.899977	0.00489568	0.0389504
6:25760012:CT:C	0.667854	-0.0188524	0.0439353
6:25760344:T:C	0.831824	-0.00989047	0.0465734
6:25760406:C:T	0.407951	-0.0517702	0.0625618
6:25760458:A:G	0.458705	-0.0768092	0.103659
6:25760539:G:A	0.854171	-0.00856917	0.0466225
6:25760591:G:A	0.856844	-0.00840808	0.0466097
6:25761198:A:G	0.26569	0.0814682	0.0731941
6:25761209:T:C	0.820017	-0.0112807	0.0495803
6:25761501:C:G	0.689375	0.0338215	0.0846163
6:25761732:G:A	0.381364	-0.0552953	0.0631668
6:25761963:C:G	0.895481	0.0051063	0.038869
6:25762646:C:T	0.46459	0.0918871	0.125647
6:25763010:A:T	0.845817	-0.00906231	0.0466028
6:25763154:T:C	0.840101	-0.00939745	0.0465764
6:25763192:A:G	0.481	0.0573004	0.0813122
6:25763299:T:C	0.669992	-0.0203749	0.0478105
6:25763391:T:C	0.457537	0.0382154	0.0514403
6:25763873:TG:T	0.230027	0.10304	0.0858461
6:25764130:A:G	0.72905	-0.015185	0.0438381
6:25764408:G:A	0.838196	-0.00951142	0.0465785
6:25764704:A:T	0.830907	-0.00998248	0.046748
6:25764830:G:A	0.451996	-0.0475643	0.0632428
6:25764833:G:T	0.838622	-0.00948598	0.0465784
6:25765377:G:A	0.835136	-0.00969898	0.046603
6:25765390:T:C	0.823906	-0.0104041	0.046755
6:25765532:T:C	0.324633	-0.0612246	0.0621582
6:25765943:A:G	0.838539	-0.00949124	0.0465798
6:25766113:C:G	0.825077	0.00854506	0.038662
6:25766310:TTTAA:T	0.231262	0.0943356	0.0788026
6:25766325:A:G	0.480367	0.0363925	0.0515685
6:25766410:TTA:T	0.860902	-0.00820001	0.0467967
6:25766467:C:G	0.822156	0.00868043	0.0386186
6:25766533:A:G	0.0285348	-0.287211	0.131155
6:25766976:C:T	0.455542	0.0383824	0.0514367
6:25767437:G:A	0.930461	-0.00386769	0.0443212
6:25767661:G:A	0.838893	-0.00947322	0.046595
6:25768085:T:C	0.336791	-0.0673803	0.0701494
6:25768106:G:A	0.832342	-0.00987659	0.046654
6:25768436:G:A	0.187894	-0.147479	0.111996
6:25768767:C:T	0.727317	-0.0315362	0.0904402
6:25768914:C:T	0.861903	-0.00810414	0.0465882
6:25768992:A:G	0.122405	0.151019	0.0977625
6:25769440:A:T	0.677997	-0.0196726	0.0473811
6:25769608:G:C	0.973685	0.00119606	0.036258
6:25769789:A:C	0.513948	0.0879259	0.134711
6:25769872:A:C	0.807297	-0.0113324	0.0464607
6:25770239:A:G	0.79387	0.0150802	0.0577147
6:25770707:G:A	0.797658	-0.0119115	0.0464604
6:25770760:G:C	0.684374	0.0156304	0.0384509
6:25770866:G:A	0.120261	0.150234	0.096696
6:25771490:A:T	0.340391	0.0490266	0.0514233
6:25771620:G:A	0.727424	-0.0320768	0.0920281
6:25771806:G:A	0.881083	0.023026	0.15392
6:25771806:GA:G	0.635518	0.0200289	0.0422573
6:25771806:GA:GAA	0.500143	-0.0302065	0.0447991
6:25771900:T:C	0.385928	-0.0604383	0.0697076
6:25771929:A:G	0.58849	0.028655	0.0529642
6:25772146:G:T	0.868822	-0.00808217	0.048937
6:25772639:G:C	0.754681	0.0131611	0.0421193
6:25773321:C:T	0.385116	0.0658339	0.0758011
6:25773998:C:T	0.483453	-0.0307679	0.0439065
6:25774130:C:T	0.73468	-0.0167892	0.0495392
6:25774172:T:C	0.818109	-0.0209251	0.0909871
6:25774183:T:C	0.692217	-0.0187263	0.0473069
6:25775273:G:C	0.336435	-0.0595011	0.0619008
6:25775438:T:C	0.127409	0.1891	0.124049
6:25775508:C:T	0.41128	0.0592358	0.0720943
6:25775559:T:TA	0.711625	-0.0184236	0.0498374
6:25775568:AAT:A	0.7777	-0.0143076	0.0506791
6:25775570:T:A	0.711673	-0.0184204	0.0498373
6:25775729:T:C	0.909252	0.00818137	0.0717776
6:25775967:T:C	0.411163	0.0592505	0.0720941
6:25776059:T:C	0.708876	0.0143243	0.0383654
6:25776290:T:C	0.945221	-0.00318868	0.0464085
6:25776376:C:CA	0.437701	0.0629353	0.0810938
6:25776620:C:G	0.730812	0.013199	0.038364
6:25776624:G:T	0.740795	-0.0422694	0.127779
6:25777299:G:A	0.627251	0.0186341	0.0383733
6:25777452:T:A	0.410777	0.0593003	0.0720952
6:25777481:G:A	0.862685	-0.00801173	0.046322
6:25777497:A:T	0.939153	0.00335443	0.043944
6:25777652:C:G	0.888974	-0.00683548	0.0489637
6:25777792:A:AAAC	0.16625	0.0578051	0.0417559
6:25777827:AC:A	0.0823274	0.136112	0.0783452
6:25777828:C:A	0.70379	0.0592906	0.155942
6:25777831:C:A	0.408223	0.0821826	0.0993713
6:25777834:C:A	0.436828	0.0666247	0.0856842
6:25777837:A:C	0.692283	0.0561266	0.14182
6:25778780:A:T	0.501996	-0.0294031	0.0437968
6:25778924:T:C	0.89695	-0.00599671	0.0463011
6:25779066:A:G	0.376208	-0.0545057	0.0615949
6:25779121:T:C	0.502805	-0.0293494	0.0437996
6:25779162:C:T	0.580321	0.029297	0.0529863
6:25779392:A:G	0.438709	-0.0735931	0.0950356
6:25780503:C:T	0.503184	-0.0293226	0.0437985
6:25781098:C:T	0.671785	0.0283014	0.0667958
6:25781259:C:T	0.652132	0.026841	0.0595404
6:25781435:A:G	0.422765	0.0552621	0.0689368
6:25781465:C:G	0.144621	0.127799	0.0876054
6:25781466:AAAG:A	0.363927	0.0341635	0.0376288
6:25781477:GAA:G	0.726055	0.0133084	0.0379831
6:25781477:G:T	0.772897	-0.026175	0.0907001
6:25781853:T:G	0.399517	0.0683948	0.0811823
6:25781938:A:G	0.438868	-0.0343104	0.0443227
6:25781950:A:G	0.311347	-0.0898779	0.0887772
6:25781983:C:T	0.596492	-0.0573881	0.108392
6:25782314:T:G	0.93049	0.00316719	0.0363092
6:25783022:T:C	0.307284	0.0353718	0.0346464
6:25783622:C:T	0.326745	0.038793	0.0395568
6:25783909:C:T	0.124326	0.149732	0.0974267
6:25784045:C:T	0.314723	0.0853877	0.0849323
6:25784227:T:TG	0.529994	-0.021737	0.0346123
6:25784461:A:G	0.208124	-0.103443	0.0821801
6:25784800:A:C	0.113431	0.153017	0.0966651
6:25784804:G:A	0.85585	-0.00888856	0.0489299
6:25784839:C:T	0.517166	-0.0887601	0.137035
6:25785143:C:A	0.320022	0.100199	0.100762
6:25785304:T:C	0.0969045	-0.0640918	0.0386084
6:25785689:A:G	0.671533	-0.0362798	0.0855564
6:25785909:T:C	0.612071	0.0328136	0.0647058
6:25785925:C:T	0.668358	0.0163483	0.0381611
6:25785935:G:A	0.476783	0.0910822	0.128017
6:25785991:C:T	0.128491	0.147538	0.0970593
6:25786095:T:C	0.36043	0.0872222	0.0953721
6:25786226:T:C	0.799149	-0.0285418	0.112171
6:25786430:A:G	0.123229	-0.130163	0.0844469
6:25786993:C:T	0.666955	0.0164791	0.0382941
6:25787269:GAAATAAAT:GAAATAAATAAATAAAT	0.888119	0.0056909	0.0404513
6:25787269:GAAAT:G	0.543077	0.0270786	0.0445249
6:25787269:G:T	0.234853	0.127157	0.107039
6:25787299:A:AATAA	0.746106	0.0116032	0.0358368
6:25787551:CT:C	0.057391	0.136375	0.0717644
6:25787554:T:A	0.0990006	0.121284	0.0735178
6:25787554:T:TA	0.515851	-0.0286906	0.0441561
6:25787650:C:T	0.47901	-0.0318426	0.044982
6:25787959:G:A	0.607617	0.0370184	0.0720935
6:25788364:A:T	0.973872	0.00116616	0.035605
6:25788542:T:TAACA	0.558423	0.064746	0.110642
6:25788711:TTA:T	0.48829	0.112243	0.161959
6:25788714:GA:G	0.468754	0.120492	0.166308
6:25788722:G:GT	0.467925	0.120719	0.166312
6:25788898:A:AGGTTGCCTT	0.125482	0.0718373	0.0468862
6:25788901:T:TTG	0.0662087	0.083033	0.0452001
6:25789021:T:C	0.468399	0.0535609	0.0738683
6:25789061:A:G	0.264499	0.0638214	0.0571968
6:25789132:A:G	0.914439	-0.00415006	0.0386262
6:25789189:G:C	0.23957	0.0407024	0.034609
6:25789199:A:ATAGG	0.485746	0.0240361	0.0344806
6:25789212:T:TAGGT	0.606654	0.0178872	0.0347422
6:25789224:T:TAGGT	0.606237	0.0179111	0.0347483
6:25789390:T:A	0.586979	0.0186245	0.0342855
6:25790314:T:C	0.874158	-0.0213806	0.134996
6:25790356:A:T	0.587924	0.0185756	0.0342821
6:25790378:T:C	0.858983	-0.0146084	0.0822228
6:25790599:T:C	0.457678	0.0548526	0.0738582
6:25791175:A:T	0.436073	0.0734757	0.0943396
6:25791354:C:T	0.699319	0.0132551	0.0343184
6:25791534:C:A	0.539259	0.0443653	0.072264
6:25791743:G:A	0.43994	0.0728549	0.0943357
6:25791745:A:T	0.222349	-0.0421506	0.0345411
6:25791927:C:T	0.304173	-0.130944	0.127437
6:25792126:C:T	0.993297	-0.00128696	0.153187
6:25792200:A:G	0.31741	-0.103579	0.1036
6:25792250:A:G	0.210529	-0.043241	0.0345344
6:25792292:T:C	0.652707	0.0154348	0.0342992
6:25792376:A:G	0.797647	0.0194884	0.0760097
6:25792455:T:C	0.280262	0.0657517	0.0608964
6:25792548:A:G	0.622791	0.0240285	0.0488485
6:25792631:G:A	0.456005	0.0550494	0.0738481
6:25792711:TTG:T	0.197929	-0.0444433	0.0345198
6:25792768:C:T	0.69292	0.0260433	0.0659498
6:25792978:T:C	0.197428	-0.0444924	0.0345193
6:25793559:G:T	0.884008	-0.0151811	0.104058
6:25793673:G:A	0.799984	-0.0108639	0.0428778
6:25793683:C:G	0.729904	-0.0312678	0.090565
6:25793941:G:A	0.841463	0.0155563	0.0777725
6:25794135:A:G	0.919153	0.00360047	0.0354724
6:25794439:C:A	0.798234	0.0194237	0.0759828
6:25794922:C:A	0.541588	-0.0563517	0.0923172
6:25795087:C:T	0.142741	0.149959	0.102315
6:25795278:A:G	0.942401	0.00346296	0.0479284
6:25795418:C:T	0.583321	-0.0467327	0.0851947
6:25795577:A:T	0.335823	-0.033299	0.0345981
6:25795743:AT:A	0.563142	0.0658686	0.113924
6:25795800:C:A	0.542313	0.0440304	0.0722617
6:25795971:ACACACC:A	0.124461	-0.0916969	0.0596862
6:25796370:C:T	0.554919	0.067249	0.113903
6:25796969:T:C	0.580942	-0.046872	0.0849117
6:25797140:C:T	0.472561	0.0663178	0.0923237
6:25797971:G:A	0.302103	-0.0357393	0.0346333
6:25797985:G:A	0.831098	0.024	0.112521
6:25798556:C:G	0.835718	0.0229259	0.110553
6:25798932:G:A	0.164707	-0.0835866	0.0601596
6:25799581:A:G	0.159997	-0.072841	0.0518411
6:25799676:G:A	0.164153	-0.0836649	0.060137
6:25800666:T:C	0.897944	-0.00747568	0.058286
6:25800725:CAT:C	0.731236	0.0207129	0.0603027
6:25800731:C:G	0.158747	-0.073032	0.0518215
6:25800922:T:C	0.316153	-0.0346519	0.0345691
6:25801319:G:A	0.163943	-0.0836874	0.0601232
6:25801428:AT:A	0.458253	0.0550556	0.0742263
6:25801518:T:C	0.304135	-0.130955	0.127437
6:25801971:C:T	0.84122	0.00686959	0.0342907
6:25802083:C:T	0.966939	0.0035455	0.0855416
6:25802159:TGAA:T	0.273669	-0.0378433	0.0345711
6:25802401:A:G	0.458859	0.0717172	0.09682
6:25803110:TA:T	0.528369	-0.0902751	0.143181
6:25803235:C:T	0.920291	-0.00353492	0.0353253
6:25803712:A:G	0.700403	0.0254249	0.0660772
6:25803904:G:A	0.316141	-0.0346776	0.0345939
6:25804617:G:T	0.692474	0.0302596	0.0765097
6:25804628:T:C	0.317123	0.0825563	0.0825244
6:25805002:A:T	0.868885	0.00566469	0.034316
6:25805083:C:T	0.336622	-0.103805	0.108033
6:25805331:A:T	0.705174	0.0228272	0.0603343
6:25806114:CCAA:C	0.935588	-0.0135168	0.167252
6:25806576:T:C	0.816965	0.00796063	0.0343945
6:25806832:G:A	0.313147	0.0832192	0.0825062
6:25806966:G:A	0.645659	0.0573908	0.124817
6:25807603:A:G	0.200242	-0.0746594	0.0582883
6:25807680:G:A	0.336197	-0.103897	0.108034
6:25807812:A:G	0.157589	-0.0732299	0.0518175
6:25808474:C:T	0.839439	0.0191035	0.0942864
6:25808734:AT:A	0.775704	-0.0124284	0.0436204
6:25808743:A:T	0.818592	0.0151127	0.0658915
6:25808858:T:C	0.630597	-0.0371125	0.0771751
6:25809069:A:G	0.9329	0.00733033	0.0870616
6:25809087:C:T	0.932898	0.00733052	0.0870617
6:25809218:A:G	0.777513	0.0185889	0.0657871
6:25809477:G:A	0.680832	0.0265834	0.0646283
6:25809524:T:C	0.8182	0.00790936	0.0344094
6:25809716:C:A	0.200734	0.0745785	0.0582888
6:25809751:A:G	0.776752	0.0186573	0.0657982
6:25809896:ATGT:A	0.543344	0.0439315	0.0722838
6:25809909:G:A	0.870828	0.00629643	0.0387217
6:25810220:G:A	0.469785	0.0533718	0.0738374
6:25810797:G:C	0.813794	0.0081048	0.0344102
6:25810992:G:A	0.544377	-0.0559029	0.0922175
6:25811034:C:T	0.820379	0.00781001	0.0343966
6:25811331:A:G	0.839508	0.0121485	0.0599862
6:25811404:C:T	0.89584	0.00452969	0.0345994
6:25811596:G:GT	0.9478	0.00776608	0.118621
6:25811598:TA:T	0.828856	0.0187935	0.0869389
6:25812119:A:G	0.113514	-0.073581	0.0464939
6:25812336:C:T	0.572055	0.0708765	0.125439
6:25812437:T:C	0.44625	-0.0557282	0.0731648
6:25812459:G:A	0.822878	0.00770283	0.0344115
6:25812485:C:T	0.469195	0.053442	0.0738364
6:25812641:T:C	0.695451	0.0258618	0.0660637
6:25813810:T:C	0.823211	0.0251388	0.112519
6:25814172:A:G	0.564051	-0.049109	0.0851354
6:25814532:G:T	0.845068	0.00673117	0.0344455
6:25814559:A:G	0.14204	0.150192	0.102294
6:25814579:A:G	0.915267	0.00813014	0.0764128
6:25814873:T:C	0.565546	-0.0489234	0.0851398
6:25814939:T:C	0.939965	0.00259446	0.0344485
6:25815074:C:G	0.408465	-0.0594024	0.0718637
6:25815080:T:G	0.198551	-0.0750072	0.05834
6:25815117:G:A	0.402459	0.0624435	0.0745828
6:25815179:A:T	0.134728	-0.0710365	0.0474933
6:25815210:G:C	0.673523	0.0618973	0.146913
6:25815210:G:GTC	0.569884	-0.0238269	0.0419324
6:25815212:CACACAA:C	0.160127	0.0749228	0.0533394
6:25815213:A:T	0.622967	0.018539	0.0377077
6:25815214:CACAA:C	0.97826	0.00183001	0.067156
6:25815216:CAA:C	0.384438	-0.0598196	0.0687781
6:25815218:A:C	0.182056	-0.0730656	0.0547532
6:25815370:A:G	0.826364	0.00754774	0.0344069
6:25816156:TTG:T	0.8982	0.00594399	0.046461
6:25816430:C:T	0.624561	0.0322752	0.065949
6:25816860:T:C	0.473123	0.0661893	0.0922618
6:25817020:G:C	0.401742	-0.112489	0.134153
6:25817076:AT:A	0.984836	0.000810774	0.0426565
6:25817094:AG:A	0.208998	-0.17503	0.139319
6:25817216:T:C	0.261941	-0.0650527	0.0579888
6:25817297:G:A	0.792224	0.0172667	0.0655471
6:25817518:G:A	0.810298	0.00826173	0.0344179
6:25817705:A:G	0.901549	-0.00460716	0.0372433
6:25817789:A:G	0.262232	-0.0649973	0.0579748
6:25817796:AT:A	0.724821	0.0231814	0.065852
6:25818442:A:G	0.554892	-0.0432149	0.0731902
6:25818588:A:G	0.265201	-0.0646038	0.0579831
6:25818646:G:C	0.263922	-0.0647783	0.0579843
6:25818755:G:A	0.629734	0.0170033	0.0352692
6:25818766:A:G	0.265404	-0.0645771	0.0579838
6:25819085:A:T	0.838707	-0.0187042	0.0918909
6:25820167:C:T	0.57223	0.0372205	0.0659038
6:25820428:T:C	0.777188	0.00974284	0.0344288
6:25820481:T:A	0.934438	-0.00782259	0.0950929
6:25820891:G:A	0.773751	0.00989903	0.0344348
6:25821063:C:G	0.713437	0.0221324	0.0602663
6:25821580:C:T	0.710888	0.0243754	0.0657616
6:25821616:T:G	0.762608	0.0253438	0.0839036
6:25821807:T:A	0.302259	-0.0585453	0.0567519
6:25821992:TATACA:T	0.7689	0.0185852	0.0632549
6:25822134:GA:G	0.759571	0.0193344	0.0631754
6:25822363:C:T	0.480442	-0.0238393	0.0337862
6:25822414:T:C	0.328234	-0.107111	0.109556
6:25822620:C:T	0.431754	-0.0468899	0.0596416
6:25822753:C:A	0.809059	-0.0332722	0.137693
6:25823170:A:AT	0.511758	-0.0607143	0.0925378
6:25823444:A:T	0.437836	-0.0463167	0.0596977
6:25823986:G:A	0.169721	0.140162	0.102077
6:25824756:A:G	0.831267	-0.00865722	0.0406295
6:25824809:C:T	0.8212	0.00780469	0.0345338
6:25825390:T:A	0.506885	-0.0223951	0.033743
6:25825547:G:A	0.5325	0.0507603	0.0813213
6:25825547:G:GGACAAAAATTGAAA	0.96341	-0.00163661	0.0356758
6:25825549:A:ACAAAAATTGAAAGT	0.463054	0.0689711	0.0939883
6:25826119:C:T	0.82311	0.00771713	0.0345213
6:25826347:A:T	0.434221	-0.046596	0.0595865
6:25826514:C:T	0.427799	-0.0472746	0.0596176
6:25826986:T:A	0.816066	0.00803157	0.0345284
6:25827484:A:G	0.825547	0.00760723	0.0345131
6:25827516:A:G	0.610815	0.0432471	0.08498
6:25827864:C:G	0.964927	-0.00411607	0.0936061
6:25828242:G:C	0.508183	-0.039672	0.0599574
6:25828649:CATAA:C	0.470433	0.0677842	0.0939133
6:25828782:A:T	0.80804	0.0153705	0.0632648
6:25828828:G:A	0.909226	0.00453929	0.0398132
6:25829633:A:T	0.967796	0.00138887	0.0344013
6:25829659:T:A	0.507871	-0.0396907	0.0599417
6:25829811:T:C	0.179411	0.13679	0.101887
6:25830790:G:A	0.390575	-0.11506	0.134012
6:25831212:G:A	0.579281	0.0196792	0.0354942
6:25831264:A:G	0.179411	0.13679	0.101887
6:25831283:CT:C	0.470457	0.0665949	0.0922705
6:25831373:C:T	0.686635	-0.0190815	0.0472988
6:25831603:A:G	0.504752	-0.0399817	0.0599398
6:25832052:C:G	0.530025	0.0434143	0.0691346
6:25832684:C:CT	0.951228	-0.00282252	0.0461458
6:25832689:TTC:T	0.875956	-0.00778329	0.0498616
6:25832690:TC:T	0.698746	-0.0135512	0.035015
6:25832691:C:T	0.734796	-0.0119199	0.0351874
6:25832797:T:C	0.68709	-0.0190522	0.0472985
6:25832935:T:TA	0.389997	-0.0355884	0.0413999
6:25833010:T:C	0.818037	0.0145594	0.0632825
6:25833333:G:GT	0.865599	-0.00573629	0.0338921
6:25833333:G:GTT	0.966847	0.00494197	0.118904
6:25834035:C:G	0.532929	0.0431216	0.0691561
6:25834223:T:G	0.267358	0.0791927	0.0713984
6:25834277:C:T	0.687471	-0.0190275	0.0472981
6:25834428:T:A	0.498245	-0.0405907	0.0599342
6:25834548:A:G	0.497997	-0.0406139	0.0599339
6:25834658:T:C	0.497467	-0.0406635	0.0599332
6:25834895:A:G	0.497087	-0.0406991	0.0599327
6:25834966:GA:G	0.336367	-0.0454812	0.0473089
6:25835370:C:A	0.390019	-0.115161	0.133973
6:25835439:CA:C	0.954176	-0.00298007	0.0518603
6:25835440:AG:A	0.499052	-0.0405182	0.0599397
6:25835895:A:G	0.495044	-0.0408906	0.0599299
6:25836118:G:C	0.574966	-0.035413	0.0631527
6:25836120:G:C	0.134592	-0.12471	0.0833489
6:25836122:G:C	0.249767	-0.0952495	0.0827597
6:25836124:G:C	0.24731	-0.107535	0.0929502
6:25836257:C:G	0.26796	-0.0381995	0.0344831
6:25836281:G:A	0.880255	-0.0115484	0.0766595
6:25836380:A:G	0.494089	-0.04098	0.059928
6:25836524:C:T	0.389622	-0.11525	0.133965
6:25836563:T:C	0.537479	0.0426612	0.0691843
6:25836927:C:G	0.820582	0.0143567	0.0633022
6:25837428:GC:G	0.158541	0.0551584	0.0391196
6:25837681:A:AT	0.662409	0.0539126	0.123486
6:25837829:A:G	0.482019	-0.042133	0.0599281
6:25837966:G:T	0.718256	0.02844	0.0788271
6:25838054:A:G	0.675462	-0.019214	0.0458936
6:25838279:A:C	0.83137	0.0240361	0.112875
6:25838561:C:T	0.486569	0.0643487	0.0924848
6:25838654:TTATTAGATGTGTGATA:T	0.609742	-0.0251205	0.0492132
6:25838655:TATTAGATGTGTGATA:T	0.433551	-0.0404809	0.0516912
6:25838657:TTAGATGTGTGATATA:T	0.57037	-0.0280177	0.0493699
6:25838658:TAGATGTGTGATATATA:T	0.57037	-0.0280177	0.0493699
6:25838664:TG:T	0.531996	-0.0308852	0.0494193
6:25840208:C:T	0.870664	-0.0257872	0.158383
6:25840485:C:A	0.628643	0.019437	0.0401892
6:25840946:A:G	0.389646	-0.0295761	0.0343804
6:25841122:G:A	0.792254	-0.00951084	0.03611
6:25841138:TAA:T	0.554765	0.0409198	0.069281
6:25841359:A:T	0.409681	0.0581447	0.0705249
6:25841684:G:A	0.46936	0.0667645	0.0922772
6:25842032:C:T	0.465445	-0.0436754	0.0598367
6:25842952:T:TA	0.487504	0.0726785	0.104681
6:25843462:A:G	0.177119	-0.137967	0.102222
6:25843669:A:G	0.19564	-0.0765163	0.0591282
6:25843926:C:T	0.936392	0.00626772	0.0785374
6:25844710:G:T	0.804699	-0.00873404	0.0353219
6:25844969:G:C	0.781554	0.0231539	0.0834995
6:25845432:GA:G	0.491719	-0.0413513	0.0601406
6:25846372:TG:T	0.781723	0.0219771	0.0793183
6:25846373:G:T	0.882863	-0.0121706	0.0826019
6:25846380:TA:T	0.922803	0.00930123	0.0959841
6:25846381:A:T	0.914588	0.0102173	0.0952628
6:25847089:C:T	0.403072	-0.0456022	0.0545386
6:25847242:A:G	0.704509	0.0603345	0.159093
6:25847313:T:A	0.929096	0.0105705	0.118794
6:25847652:A:G	0.28423	-0.0576836	0.0538663
6:25847703:G:A	0.722116	0.0301926	0.0848983
6:25847730:C:T	0.500029	-0.0400465	0.059377
6:25847847:A:T	0.783997	-0.00967804	0.0353066
6:25848019:A:G	0.500029	-0.0400465	0.059377
6:25848025:T:C	0.874015	0.00967635	0.0610262
6:25848419:T:G	0.66591	-0.0214585	0.0496992
6:25848433:A:T	0.671826	0.0229123	0.054084
6:25849714:C:T	0.890331	0.0127308	0.0923287
6:25849764:A:T	0.782894	-0.0371906	0.134969
6:25849779:A:C	0.794549	-0.0092016	0.0353352
6:25849838:A:G	0.702938	-0.0148472	0.0389324
6:25849905:C:T	0.555644	0.0407989	0.06923
6:25851338:G:A	0.853884	0.0112242	0.0609464
6:25851369:T:C	0.783244	-0.00971785	0.0353256
6:25851469:ATT:A	0.926337	0.00560146	0.0605858
6:25851469:ATT:AT	0.795363	-0.0101312	0.0390632
6:25851484:G:T	0.604391	-0.0934873	0.180444
6:25851529:A:G	0.778083	-0.00995176	0.0353127
6:25851533:A:G	0.432276	-0.0466115	0.0593548
6:25852208:G:A	0.206535	0.128554	0.101772
6:25852839:T:C	0.450347	-0.104556	0.138515
6:25853521:T:C	0.610391	-0.0681151	0.133686
6:25853585:T:A	0.85366	-0.0178675	0.0968688
6:25853659:TTG:T	0.478793	0.0503734	0.0711242
6:25853662:GA:G	0.955133	-0.00375345	0.0667132
6:25853712:T:C	0.652239	0.0374503	0.0831021
6:25853717:C:T	0.450347	-0.104556	0.138515
6:25854644:C:A	0.872398	0.00980189	0.0610277
6:25854971:T:TTACTCAGGATGCCTTGCTCCTGTGC	0.458763	0.0675707	0.0912027
6:25856421:C:T	0.579824	0.0383136	0.0692029
6:25856881:T:C	0.835615	-0.00732277	0.0352894
6:25857072:CT:C	0.0488084	-0.156355	0.0793575
6:25857074:CAA:C	0.753572	0.011088	0.0353196
6:25857509:TA:T	0.320399	-0.0586326	0.0590081
6:25857829:C:T	0.840058	-0.0107362	0.0531972
6:25858060:G:A	0.951859	0.00474058	0.078522
6:25858313:G:A	0.951831	0.00474332	0.078522
6:25858346:C:T	0.853525	-0.00654827	0.0354683
6:25858405:AAAAAC:A	0.784336	-0.0100913	0.0368735
6:25858427:AAACAC:A	0.756012	-0.0111811	0.0359841
6:25858680:C:T	0.450347	-0.104556	0.138515
6:25858704:G:T	0.787576	-0.00954898	0.0354374
6:25858926:G:A	0.775704	-0.0384866	0.135077
6:25859286:T:G	0.857976	-0.00634607	0.0354625
6:25859413:A:G	0.94562	-0.00243934	0.0357631
6:25859433:T:C	0.859603	-0.00627275	0.0354634
6:25859508:A:C	0.943134	-0.00255114	0.0357643
6:25859554:T:C	0.857265	-0.00637858	0.0354648
6:25859621:T:A	0.957942	0.00208754	0.0395848
6:25859964:A:T	0.412246	-0.0759238	0.092596
6:25860529:G:GAT	0.874756	-0.00558836	0.0354545
6:25860539:C:T	0.279319	-0.0625333	0.0578021
6:25860580:G:A	0.830788	0.0135689	0.0634979
6:25860688:A:G	0.85818	-0.00633674	0.0354619
6:25860731:C:A	0.249876	-0.118302	0.102813
6:25861166:C:T	0.284535	-0.0565667	0.0528568
6:25861177:G:GGT	0.140573	-0.0766632	0.0520223
6:25861529:G:GA	0.284535	-0.0565667	0.0528568
6:25861701:C:T	0.278665	-0.0626188	0.0578025
6:25862835:T:G	0.674444	0.0227339	0.0541211
6:25863018:TGAAAA:T	0.951425	0.00391885	0.0643299
6:25863176:A:T	0.271105	-0.0583575	0.0530272
6:25863235:A:C	0.412066	-0.0759527	0.0925954
6:25863481:G:A	0.967877	0.0014355	0.0356455
6:25863487:G:C	0.985896	-0.000634383	0.0358873
6:25863495:T:C	0.538532	0.0738594	0.12009
6:25863605:C:T	0.896368	-0.00462963	0.0355439
6:25863766:G:A	0.722942	0.0294818	0.0831575
6:25864038:C:T	0.6721	0.0228823	0.0540609
6:25864170:A:C	0.722171	0.0223559	0.0628752
6:25864362:C:T	0.852625	-0.00658962	0.035472
6:25864456:A:G	0.48915	-0.0411311	0.0594671
6:25864856:C:CT	0.848697	-0.00678863	0.0355832
6:25864882:G:C	0.956527	-0.00195836	0.0359251
6:25864898:C:A	0.858343	-0.006346	0.0355549
6:25865266:T:C	0.487473	-0.0412833	0.0594573
6:25865302:A:G	0.596198	0.0337806	0.0637519
6:25866232:T:A	0.57968	-0.0461742	0.0833693
6:25866243:A:T	0.57968	-0.0461742	0.0833693
6:25866935:T:C	0.707711	-0.0394816	0.105303
6:25866957:T:C	0.285274	-0.056481	0.0528577
6:25867566:G:A	0.623678	-0.0279205	0.0569057
6:25868226:T:C	0.592912	-0.0332337	0.0621631
6:25868480:A:C	0.672202	0.0228747	0.0540609
6:25869371:G:C	0.427466	-0.0270586	0.0340987
6:25869848:A:G	0.45121	-0.0256838	0.0340905
6:25870205:C:T	0.666934	0.0233273	0.0542041
6:25870438:C:A	0.592693	0.0370105	0.0691865
6:25870542:T:A	0.65294	0.0373804	0.0831264
6:25870655:C:T	0.446485	-0.0259283	0.0340584
6:25870745:C:T	0.390772	-0.0291568	0.0339736
6:25871044:G:A	0.832429	-0.00827264	0.0390981
6:25871130:A:G	0.528816	0.0718574	0.114093
6:25871532:C:A	0.877609	0.00849204	0.0551427
6:25871649:T:C	0.452176	-0.0256081	0.0340628
6:25871804:A:G	0.965593	0.00502307	0.116445
6:25872196:G:T	0.234264	-0.12252	0.103006
6:25872557:C:A	0.968767	-0.00731832	0.18691
6:25872557:CA:C	0.618595	0.0217093	0.0436068
6:25872579:A:G	0.476861	-0.0309632	0.0435268
6:25872811:C:CAT	0.464207	0.0249287	0.0340586
6:25873157:C:T	0.598806	0.0364279	0.0692391
6:25873184:A:G	0.499546	-0.0326819	0.048403
6:25873243:T:C	0.996505	0.00052622	0.120132
6:25873883:T:C	0.43373	-0.0266366	0.0340262
6:25873892:A:T	0.288446	-0.0573325	0.054009
6:25874475:G:A	0.244888	-0.184441	0.158611
6:25874866:AT:A	0.251284	0.158038	0.137755
6:25875084:T:C	0.952578	-0.00479788	0.0806771
6:25875567:CTGTAT:C	0.701384	0.0237619	0.0619683
6:25876438:A:AT	0.604576	0.0629323	0.121531
6:25876476:T:G	0.217623	0.161264	0.130804
6:25876566:C:T	0.151557	-0.0772554	0.053872
6:25876602:AC:A	0.927085	-0.00592656	0.0647624
6:25876615:C:A	0.831045	-0.0120907	0.056668
6:25876867:T:TC	0.10909	0.164864	0.102893
6:25877502:A:C	0.661355	0.0150437	0.034343
6:25877619:T:A	0.11654	0.0916111	0.058371
6:25878273:A:G	0.713006	-0.0168484	0.045806
6:25878282:C:CA	0.478471	-0.0241438	0.0340646
6:25878379:C:T	0.493195	0.0273377	0.0398953
6:25878961:T:A	0.833993	-0.0160764	0.0767063
6:25879137:T:C	0.535334	-0.0885364	0.142827
6:25879330:T:C	0.604041	-0.0262477	0.0506128
6:25879345:T:C	0.593759	-0.101434	0.190166
6:25879370:ATAT:A	0.930948	-0.012125	0.139928
6:25880013:T:C	0.178612	-0.0910325	0.0676801
6:25880365:G:C	0.677235	0.0153994	0.0369965
6:25880907:A:T	0.315282	0.0519819	0.0517644
6:25881386:TAC:T	0.191014	-0.0827064	0.0632513
6:25881502:T:G	0.978471	-0.0012416	0.0460098
6:25881568:A:T	0.709256	-0.0213804	0.0573424
6:25881949:G:A	0.857555	-0.015389	0.0857384
6:25882642:C:G	0.396155	0.0622481	0.0733618
6:25882689:T:A	0.188866	0.316279	0.24071
6:25882690:T:C	0.83435	0.0193125	0.0923485
6:25882717:A:ACACC	0.825211	0.00845404	0.03828
6:25882977:T:A	0.621982	-0.0560132	0.113607
6:25883106:T:C	0.265017	-0.0457282	0.0410261
6:25883418:AAAC:A	0.43306	0.0424267	0.0541181
6:25883431:AAC:A	0.430435	0.0426475	0.0540905
6:25883432:AC:A	0.433908	0.0423462	0.0541151
6:25883433:CA:C	0.589524	-0.0305958	0.0567086
6:25883500:C:G	0.290085	0.0549286	0.0519205
6:25883548:G:A	0.280435	-0.101338	0.0938884
6:25883636:A:T	0.722556	0.0291357	0.082062
6:25883714:A:G	0.714753	-0.0209578	0.0573431
6:25883798:A:AAT	0.280901	0.0558363	0.0517819
6:25884148:C:T	0.715913	-0.0208687	0.0573432
6:25884664:A:C	0.675488	-0.0243288	0.0581154
6:25884785:T:C	0.271441	0.0568862	0.0517265
6:25885181:A:G	0.258568	-0.0463143	0.040994
6:25885552:T:C	0.25408	-0.0467889	0.0410251
6:25885582:C:T	0.965892	-0.00520572	0.12174
6:25885667:A:AC	0.720488	-0.0205177	0.0573428
6:25885814:C:T	0.704881	0.0145956	0.0385372
6:25886255:A:G	0.602833	0.0653677	0.125627
6:25886497:C:A	0.694074	-0.0225751	0.0573946
6:25886526:G:A	0.24762	-0.0473867	0.0409866
6:25886534:A:G	0.87753	-0.00707695	0.045924
6:25886577:T:C	0.873454	0.00806222	0.0506191
6:25887051:T:C	0.602833	0.0653677	0.125627
6:25887564:T:C	0.796154	-0.0119301	0.046182
6:25887681:G:A	0.305523	-0.0867456	0.0846578
6:25887813:G:A	0.718786	0.0264685	0.0735069
6:25887858:G:T	0.973669	0.00494462	0.149803
6:25887892:TAATAGCAAAAACAGTTTTTTTGCA:T	0.552704	0.0384146	0.0647023
6:25887895:TAGCAAAAAC:T	0.495774	0.0499784	0.0733731
6:25887906:GT:G	0.431194	0.0571211	0.072567
6:25887907:TTTTTTTGCAAATAGC:T	0.512728	0.048084	0.073456
6:25887916:A:AT	0.190743	0.112694	0.0861322
6:25888094:C:G	0.40391	0.0614116	0.0735769
6:25888333:A:C	0.427932	-0.0988547	0.124701
6:25888623:G:T	0.374066	0.0886821	0.0997681
6:25888639:TCTAC:T	0.714127	-0.0210646	0.0575033
6:25888832:G:GA	0.70332	-0.0219022	0.0575099
6:25889099:C:G	0.738659	-0.0158191	0.0474152
6:25889137:G:A	0.883659	-0.00672346	0.0459467
6:25889484:A:G	0.451326	0.0557161	0.073972
6:25889553:T:A	0.674953	-0.0241634	0.0576198
6:25889706:A:G	0.888488	0.00987384	0.0704178
6:25890509:CT:C	0.27411	-0.0379327	0.0346846
6:25890705:T:G	0.177396	-0.0845718	0.0627008
6:25890823:A:G	0.765023	-0.0137154	0.0458877
6:25891131:C:G	0.549709	0.0210834	0.0352449
6:25891354:A:AATGGTTGAG	0.511027	-0.0231673	0.0352495
6:25891355:CAA:C	0.787172	-0.0119067	0.0441014
6:25891355:C:T	0.71117	0.0741208	0.200172
6:25891356:A:T	0.394074	0.125173	0.146874
6:25891498:T:C	0.584178	-0.0353843	0.0646534
6:25892180:G:A	0.55983	0.0247457	0.0424386
6:25892478:CA:C	0.559281	0.0714416	0.12235
6:25892529:C:T	0.934466	-0.0037548	0.0456634
6:25892897:T:A	0.572017	0.0409477	0.0724631
6:25892904:T:C	0.204803	-0.0849391	0.0669874
6:25893045:T:C	0.348487	0.0944775	0.100773
6:25893402:G:A	0.806278	0.0229846	0.0937263
6:25893505:C:T	0.875142	-0.00719395	0.0457832
6:25893719:GT:G	0.878698	-0.00698057	0.0457384
6:25893769:A:AT	0.510599	-0.0309426	0.047032
6:25893784:C:T	0.875142	-0.00719395	0.0457832
6:25893986:T:C	0.878698	-0.00698057	0.0457384
6:25894617:A:G	0.236337	0.101377	0.0856087
6:25894899:G:A	0.569837	0.0688343	0.121125
6:25895046:T:C	0.875442	-0.00718212	0.0458188
6:25895095:T:C	0.875514	-0.00717235	0.0457833
6:25895355:A:C	0.881346	-0.00682728	0.0457398
6:25897501:C:G	0.595662	0.0325452	0.0613309
6:25897669:C:CTG	0.215163	-0.0838369	0.067638
6:25897776:A:G	0.514685	-0.0341576	0.0524243
6:25897954:T:C	0.837391	0.0190592	0.0928667
6:25898000:G:A	0.878889	-0.0069696	0.0457388
6:25898001:G:A	0.878889	-0.0069696	0.0457388
6:25898199:G:GA	0.407581	-0.0840287	0.101465
6:25898207:A:G	0.147318	0.122637	0.0846317
6:25898345:T:A	0.713982	0.068731	0.187527
6:25898751:G:T	0.881535	0.00906741	0.0608456
6:25899074:C:T	0.457867	-0.0271537	0.0365773
6:25899429:TCA:T	0.422878	-0.0281175	0.0350838
6:25899458:CAT:C	0.348894	0.0841145	0.0897951
6:25899665:G:T	0.878952	-0.00696575	0.0457376
6:25900345:T:C	0.85973	0.016866	0.0954402
6:25900416:T:C	0.272236	0.102354	0.0932252
6:25900893:A:G	0.314724	-0.0650103	0.0646637
6:25900979:A:C	0.209151	-0.0840577	0.06693
6:25901923:C:T	0.271563	0.102497	0.0932242
6:25902047:G:T	0.203936	-0.0945686	0.074439
6:25902047:GT:G	0.474238	-0.0370488	0.0517731
6:25902050:T:C	0.164593	-0.144334	0.103853
6:25902059:C:T	0.514957	-0.0621975	0.0955213
6:25902062:T:C	0.095781	0.160946	0.0966259
6:25902616:A:G	0.886414	0.00869518	0.0608723
6:25902626:T:C	0.854146	-0.00815585	0.0443662
6:25903014:C:T	0.686064	0.0148406	0.0367159
6:25903039:T:A	0.206565	-0.0850102	0.0673046
6:25903047:A:G	0.874498	0.00793599	0.0502446
6:25903180:G:T	0.212047	-0.083523	0.0669277
6:25903235:T:C	0.995142	-0.000225865	0.0370942
6:25903707:T:G	0.955649	-0.0103352	0.185836
6:25903728:C:A	0.332899	0.115368	0.119147
6:25903742:G:A	0.865955	0.0189461	0.11224
6:25904071:G:A	0.212047	-0.083523	0.0669277
6:25904085:G:C	0.188608	0.0972318	0.0739568
6:25904375:A:C	0.698093	-0.0519783	0.134001
6:25904652:A:C	0.47358	-0.0306733	0.0428001
6:25904981:A:G	0.423881	-0.052157	0.0652201
6:25905029:G:C	0.208795	-0.0841197	0.0669271
6:25905568:A:C	0.770093	0.030839	0.105521
6:25905947:C:T	0.723083	0.0279634	0.0789166
6:25906216:G:C	0.727294	-0.0471817	0.135297
6:25906792:G:A	0.915368	0.00656149	0.0617434
6:25906925:C:A	0.206198	-0.185413	0.146677
6:25906925:CA:C	0.886984	0.0113407	0.0797953
6:25907091:C:T	0.0876832	0.188851	0.110585
6:25907106:TTTTTTTTTTTTTTG:T	0.761719	-0.0306288	0.10101
6:25907116:TTTTG:T	0.68935	-0.0434313	0.108649
6:25907412:T:C	0.60198	0.0319849	0.0613258
6:25907768:G:T	0.260367	-0.104213	0.092591
6:25908975:A:G	0.795175	-0.011377	0.0438258
6:25909045:C:G	0.300407	-0.046101	0.0445179
6:25909090:C:A	0.641856	-0.0248492	0.053427
6:25909228:A:G	0.204949	-0.0848309	0.0669237
6:25909426:C:T	0.727294	-0.0471817	0.135297
6:25909497:A:G	0.301069	-0.0460395	0.0445195
6:25909547:T:C	0.956865	-0.00593426	0.109715
6:25909610:C:T	0.855927	-0.0178256	0.0981792
6:25909628:G:A	0.471772	0.0364219	0.0506142
6:25910868:G:A	0.453397	-0.0708638	0.0945149
6:25911178:A:G	0.919366	-0.00441063	0.0435692
6:25911502:A:G	0.172986	0.0982716	0.0721168
6:25912094:T:G	0.802912	-0.0109731	0.0439661
6:25913070:AATT:A	0.916476	0.00647537	0.0617447
6:25914008:T:G	0.384097	-0.133322	0.153178
6:25914008:T:TTTG	0.986987	-0.000595554	0.0365134
6:25914011:G:GTTT	0.739737	0.0132822	0.0399824
6:25914035:G:GT	0.939217	-0.00574266	0.0753091
6:25915018:T:A	0.549742	0.0707172	0.118227
6:25915134:C:T	0.973443	0.00146715	0.0440714
6:25915153:C:A	0.20497	-0.084855	0.0669458
6:25915405:A:G	0.276007	-0.0441449	0.0405246
6:25915635:G:T	0.549413	0.0707786	0.118232
6:25916165:G:A	0.203931	-0.0850398	0.0669377
6:25916166:A:C	0.5198	-0.105786	0.164352
6:25916176:A:C	0.203931	-0.0850398	0.0669377
6:25916742:AG:A	0.529541	-0.0792812	0.126102
6:25918027:A:C	0.817332	-0.0192483	0.0833336
6:25918310:G:C	0.256238	-0.105252	0.0927059
6:25918335:T:C	0.880071	0.00758025	0.0502406
6:25918428:C:G	0.877811	0.0113215	0.073638
6:25918584:G:A	0.799789	-0.0258869	0.102069
6:25919431:T:A	0.992538	-0.000738671	0.0789866
6:25919549:A:C	0.795175	-0.011377	0.0438258
[truncated: 74,781 more rows]

## Sheet: DT
RSID	PVALUE_FE	BETA_FE	STD_FE
6:25500577:A:G	0.68712	0.0193856	0.0481311
6:25500709:T:G	0.0890174	-0.0532418	0.0313076
6:25500948:A:G	0.235459	0.0940788	0.0792968
6:25500995:T:A	0.461876	0.0411725	0.0559591
6:25501030:T:C	0.439601	0.021991	0.0284538
6:25501260:A:T	0.933799	-0.0025022	0.0301232
6:25502111:T:C	0.493432	-0.0555063	0.0810476
6:25502220:T:A	0.396213	-0.0651707	0.0768156
6:25502220:T:TA	0.044796	-0.0629282	0.0313612
6:25502240:A:AAAC	0.770819	-0.041276	0.141694
6:25502492:C:A	0.459178	-0.0621714	0.0839926
6:25502779:C:A	0.391905	0.0895723	0.10462
6:25502779:C:CA	0.794393	-0.00783964	0.0300819
6:25503077:G:A	0.497288	-0.0550043	0.0810361
6:25503369:C:A	0.0268557	-0.095656	0.0432127
6:25503598:A:G	0.146181	0.0455591	0.0313518
6:25504437:T:C	0.687568	0.0191633	0.0476513
6:25505164:G:C	0.491811	-0.0908041	0.132092
6:25505352:A:G	0.564646	0.0310527	0.0539152
6:25505443:G:A	0.192222	0.0418961	0.0321281
6:25505699:G:T	0.492053	-0.0512472	0.0745905
6:25505703:C:T	0.0034361	-0.123032	0.0420512
6:25506072:T:G	0.75395	-0.00874053	0.0278863
6:25506088:T:TGAG	0.739094	-0.00928479	0.0278778
6:25506158:G:A	0.69951	-0.0107499	0.0278508
6:25506314:G:T	0.699365	-0.0107587	0.0278593
6:25506398:C:T	0.61845	0.0139633	0.0280361
6:25506415:A:G	0.0781027	-0.0669337	0.0379916
6:25506545:C:A	0.590832	-0.0587885	0.109347
6:25506555:G:A	0.701021	-0.0106991	0.0278665
6:25506616:C:A	0.695257	-0.0109396	0.0279263
6:25506768:TCAAA:T	0.590412	-0.0149803	0.0278319
6:25506803:G:A	0.603313	-0.0144552	0.0278177
6:25506972:A:T	0.601169	-0.0145451	0.0278257
6:25507009:C:T	0.59595	-0.0147542	0.0278259
6:25507260:C:A	0.616227	-0.0139677	0.0278683
6:25507440:G:A	0.559622	-0.0162533	0.0278595
6:25507500:T:C	0.584466	-0.0152207	0.0278322
6:25507584:G:A	0.59834	-0.014656	0.0278215
6:25507599:CTT:C	0.244235	-0.070972	0.0609481
6:25507624:A:G	0.999387	-2.15469e-05	0.0280552
6:25507639:T:G	0.0726717	-0.0682249	0.0380107
6:25507764:G:A	0.602984	-0.0144716	0.0278239
6:25507784:T:A	0.688767	-0.0111463	0.0278289
6:25507798:G:A	0.642093	-0.0129349	0.0278305
6:25507862:T:G	0.329886	-0.0673184	0.069091
6:25507986:CTT:C	0.620756	-0.0137698	0.0278302
6:25508115:A:ACTT	0.592245	-0.0149055	0.0278302
6:25508435:G:T	0.602975	-0.0144742	0.0278282
6:25508482:T:C	0.591886	-0.014923	0.027836
6:25508596:C:T	0.587734	-0.0150913	0.0278375
6:25508629:T:G	0.58244	-0.015316	0.0278561
6:25508868:T:C	0.581694	-0.0153517	0.027866
6:25508879:G:A	0.585782	-0.0151653	0.0278283
6:25508965:T:C	0.629289	-0.0134405	0.0278428
6:25509008:G:GAT	0.588525	-0.015054	0.0278276
6:25509012:G:C	0.490466	-0.0514237	0.0745738
6:25509356:AG:A	0.0871825	-0.0649523	0.0379738
6:25509583:G:A	0.206214	-0.0768221	0.0607749
6:25509660:T:C	0.589096	-0.0150367	0.0278381
6:25509976:T:C	0.673083	-0.011739	0.0278228
6:25510051:A:G	0.670657	-0.0118494	0.0278647
6:25510058:G:C	0.672239	-0.0117906	0.0278685
6:25510163:C:T	0.351873	-0.0262035	0.0281467
6:25510236:G:A	0.734961	-0.0148933	0.0439937
6:25510285:T:G	0.673448	-0.0117476	0.0278762
6:25510300:A:G	0.64567	-0.0127979	0.0278346
6:25510648:T:C	0.0944595	-0.169175	0.101161
6:25510649:A:G	0.655113	-0.0124221	0.0278105
6:25511008:C:CAT	0.680073	-0.0114736	0.0278239
6:25511170:T:TTAC	0.681965	-0.0114039	0.0278291
6:25511171:T:TAC	0.671847	-0.0117987	0.0278524
6:25511215:A:G	0.682014	-0.011402	0.0278291
6:25511309:G:A	0.108242	-0.0612494	0.0381344
6:25511324:T:A	0.792135	-0.007355	0.0279085
6:25511687:G:C	0.544484	-0.0168849	0.0278607
6:25511879:C:T	0.706019	-0.0105154	0.0278769
6:25511912:C:T	0.706422	-0.0105006	0.0278778
6:25511956:A:G	0.696951	-0.0108732	0.0279202
6:25511981:C:G	0.581274	-0.0604871	0.109672
6:25512007:A:G	0.607511	-0.0143177	0.0278755
6:25512238:T:G	0.670734	-0.0118867	0.0279595
6:25512246:G:A	0.673859	-0.0117608	0.0279449
6:25512320:A:G	0.675688	-0.0117024	0.0279724
6:25512366:G:A	0.675575	-0.0117051	0.0279686
6:25512402:G:A	0.672197	-0.0118394	0.0279802
6:25512465:A:G	0.683152	-0.0113969	0.0279221
6:25512608:A:G	0.696357	-0.0108862	0.027896
6:25512689:C:T	0.690991	-0.0110926	0.0279053
6:25512704:G:C	0.690991	-0.0110926	0.0279053
6:25512763:C:A	0.0273102	0.166329	0.0753623
6:25512924:A:G	0.701181	-0.0106853	0.027846
6:25512947:G:T	0.686051	-0.0112894	0.0279289
6:25512966:A:G	0.682423	-0.0114301	0.0279357
6:25513098:A:T	0.696368	-0.0108737	0.027865
6:25513147:T:C	0.69795	-0.010813	0.0278621
6:25513240:C:T	0.695927	-0.0108924	0.0278703
6:25513276:G:A	0.698934	-0.0107918	0.027903
6:25513344:C:T	0.699727	-0.0107585	0.0278944
6:25513735:A:G	0.69567	-0.0109215	0.0279199
6:25513969:C:T	0.782422	-0.00770549	0.0279018
6:25514216:A:C	0.657162	-0.0123817	0.0278972
6:25514488:C:T	0.699474	-0.0107515	0.0278514
6:25514532:T:G	0.134909	0.0431471	0.0288606
6:25514598:A:C	0.0247945	-0.0818643	0.0364718
6:25514602:C:T	0.798603	0.0363451	0.142443
6:25514609:T:A	0.440552	0.10512	0.136297
6:25514611:C:A	0.647238	0.0635244	0.13882
6:25514612:T:A	0.647238	0.0635244	0.13882
6:25514618:T:A	0.376276	0.11974	0.135333
6:25514620:C:A	0.408038	0.112334	0.135775
6:25514647:C:T	0.767117	-0.00826295	0.0279014
6:25514670:T:G	0.786775	-0.00754413	0.0278895
6:25514753:G:C	0.367313	-0.0488287	0.0541627
6:25514808:G:T	0.673998	-0.0117343	0.0278944
6:25515108:C:T	0.713001	-0.0102773	0.0279405
6:25515157:CAA:C	0.580453	0.0161111	0.0291486
6:25515157:CAA:CA	0.388991	-0.029124	0.0338082
6:25515174:T:A	0.783992	0.0207121	0.0755583
6:25515220:G:A	0.838704	0.0110716	0.054392
6:25515234:G:A	0.71975	-0.00999788	0.0278653
6:25515450:C:A	0.687156	-0.011231	0.027888
6:25515576:T:A	0.692122	-0.0110185	0.027826
6:25515586:T:TTA	0.696051	-0.0108669	0.027817
6:25515634:G:T	0.695882	-0.0108732	0.0278168
6:25516158:G:A	0.767891	-0.00823149	0.0278906
6:25516517:TCAAAACC:T	0.237812	0.0335016	0.0283798
6:25516615:A:G	0.910164	0.00605487	0.0536626
6:25516745:A:G	0.144532	0.041972	0.0287653
6:25517101:A:G	0.488413	0.0626546	0.0904321
6:25517150:G:C	0.465708	0.0595729	0.0816648
6:25517157:C:G	0.762873	-0.00837849	0.0277699
6:25517271:A:G	0.445856	-0.0406281	0.0532939
6:25517373:G:A	0.946797	-0.0018697	0.028019
6:25517832:A:G	0.0694518	0.126532	0.0696966
6:25517889:A:G	0.198647	0.0584701	0.0454874
6:25517923:G:C	0.704441	-0.010581	0.0278939
6:25518197:G:C	0.701454	-0.0106718	0.0278376
6:25518432:C:T	0.0260616	0.16676	0.0749384
6:25518567:A:T	0.702209	-0.0106433	0.0278372
6:25518733:A:T	0.919999	0.0053856	0.053623
6:25518759:C:T	0.13516	-0.147483	0.0987132
6:25519419:G:C	0.734794	-0.00940757	0.027771
6:25519539:G:A	0.875016	-0.00439663	0.0279523
6:25519901:C:T	0.118969	0.0691908	0.0443782
6:25520125:G:A	0.146974	0.0417044	0.0287556
6:25520205:CA:C	0.213887	0.0994146	0.0799829
6:25520210:T:C	0.731366	-0.00954963	0.0278164
6:25520772:A:G	0.740725	-0.00922222	0.0278706
6:25521384:G:A	0.271557	-0.0798217	0.0725992
6:25521598:GA:G	0.203542	0.0577599	0.0454257
6:25521868:G:A	0.49709	-0.0828093	0.121944
6:25521921:C:A	0.197722	-0.0550024	0.0427015
6:25521997:C:A	0.263271	-0.0684235	0.0611637
6:25521997:CA:C	0.831436	0.00851407	0.0399983
6:25522443:A:G	0.196467	0.0552792	0.0427963
6:25523038:C:CATTG	0.271441	0.0496954	0.0451879
6:25523550:G:A	0.437609	-0.0861973	0.111045
6:25524096:A:G	0.878097	0.00822095	0.053598
6:25524175:C:T	0.436663	-0.0863888	0.111062
6:25524718:C:T	0.540278	0.0431686	0.0704916
6:25525078:A:G	0.549572	0.0253831	0.0424181
6:25525120:T:C	0.23688	0.0342761	0.0289783
6:25525124:A:G	0.233788	0.0345065	0.028981
6:25525329:A:G	0.493789	0.0291098	0.0425399
6:25525369:C:G	0.128379	0.0471801	0.0310288
6:25525680:A:G	0.576389	0.0533933	0.0955725
6:25526053:G:A	0.531771	-0.0314561	0.0503053
6:25526122:A:G	0.604599	-0.0258721	0.0499656
6:25526150:AATAG:A	0.188859	0.11801	0.089812
6:25526556:A:G	0.594864	-0.0150094	0.0282237
6:25526643:T:TA	0.837827	-0.00588737	0.0287646
6:25526702:T:C	0.205765	0.054173	0.0428144
6:25526751:TC:T	0.0250891	0.168327	0.075145
6:25526774:C:T	0.382458	0.0715281	0.0818983
6:25526921:C:A	0.9858	-0.000914314	0.0513732
6:25527963:T:C	0.668222	-0.0119853	0.0279644
6:25528007:T:C	0.392792	-0.068648	0.080331
6:25528096:G:C	0.898988	-0.00647919	0.0510416
6:25528913:T:C	0.216376	0.0439714	0.0355692
6:25529414:A:C	0.197049	0.116382	0.0902182
6:25529649:A:G	0.189922	0.0561762	0.0428561
6:25529885:A:AT	0.540863	-0.0174704	0.0285693
6:25529918:G:A	0.398382	-0.0703264	0.0832743
6:25529952:C:T	0.0435881	0.151822	0.0752327
6:25530084:G:C	0.550587	-0.0167575	0.0280751
6:25530451:A:G	0.153608	0.090395	0.0633504
6:25530569:C:T	0.201354	0.0579265	0.0453364
6:25531133:T:C	0.967386	-0.0011646	0.0284836
6:25531278:T:C	0.853153	0.00990047	0.0534881
6:25531368:G:A	0.963807	0.00129179	0.028468
6:25532317:C:T	0.041224	0.259119	0.12694
6:25532529:G:A	0.771299	0.0157171	0.0540709
6:25533931:A:T	0.318141	-0.0676449	0.067761
6:25534410:T:C	0.124869	0.144683	0.0942774
6:25534754:AT:A	0.245467	-0.0819884	0.0705926
6:25534755:T:A	0.318575	-0.0675995	0.0677764
6:25534907:G:GA	0.0813806	0.0856623	0.0491541
6:25534912:T:A	0.215896	0.0439999	0.0355551
6:25535636:A:G	0.207965	0.0539235	0.0428243
6:25535929:G:A	0.239506	0.0418216	0.0355559
6:25536105:C:T	0.279961	0.0379648	0.0351394
6:25536471:A:G	0.394842	-0.0728679	0.0856394
6:25537194:C:T	0.669142	-0.011962	0.0279928
6:25537384:A:G	0.189293	0.0595117	0.0453363
6:25537934:T:C	0.692137	0.0117287	0.0296211
6:25538860:C:A	0.206367	0.0541383	0.0428439
6:25539139:A:G	0.611704	-0.0352908	0.0695189
6:25539211:G:A	0.490592	-0.0765916	0.111104
6:25539470:T:C	0.335674	0.0346893	0.0360316
6:25539845:CT:C	0.793383	-0.015143	0.0578152
6:25540927:G:A	0.840082	-0.00574614	0.028476
6:25542389:A:G	0.241529	0.094613	0.0807848
6:25543639:G:A	0.207716	0.0540223	0.0428792
6:25543721:A:G	0.649806	0.0126609	0.0278856
6:25544105:A:G	0.69156	-0.0284219	0.0716388
6:25544413:G:A	0.0151148	0.177387	0.0730104
6:25544424:T:C	0.422983	-0.0417267	0.0520766
6:25544632:T:A	0.326247	-0.0646916	0.0658975
6:25544864:CACACACACA:C	0.103403	-0.0913577	0.0560967
6:25544866:CACACACA:C	0.24689	-0.0617302	0.0533105
6:25544868:CACACA:C	0.086222	-0.0696447	0.0405933
6:25544870:CACA:C	0.501343	-0.0250868	0.0373106
6:25544872:CA:C	0.475451	0.0442912	0.062064
6:25544875:C:A	0.602593	-0.0512891	0.0985047
6:25545151:A:C	0.696432	0.0108277	0.0277534
6:25545645:CAT:C	0.665089	0.0120168	0.0277591
6:25545840:A:G	0.223595	0.0665966	0.0547208
6:25545934:G:A	0.477071	-0.0789213	0.110997
6:25545950:A:G	0.105424	0.0706195	0.0436163
6:25546029:A:G	0.608119	0.0142529	0.0277965
6:25546535:G:C	0.472839	0.0369374	0.0514543
6:25546782:G:A	0.625279	0.0266483	0.0545644
6:25546801:A:G	0.105894	0.0549657	0.033994
6:25546852:C:T	0.250053	0.0630661	0.0548295
6:25546897:CA:C	0.677205	0.0144331	0.0346716
6:25546901:A:C	0.977455	0.000956296	0.0338401
6:25546904:A:C	0.963916	0.00153152	0.0338532
6:25546907:A:C	0.578112	0.0182798	0.0328688
6:25546910:A:C	0.8925	-0.00499729	0.0369781
6:25546919:A:AAAT	0.0998024	0.217713	0.132283
6:25547240:G:A	0.693637	0.0109248	0.0277333
6:25548131:AAG:A	0.0151876	0.177049	0.0729235
6:25548573:A:G	0.690991	0.0110251	0.0277355
6:25548617:T:C	0.813438	0.0182303	0.0772493
6:25548955:A:G	0.127453	0.143927	0.0944267
6:25549050:G:C	0.816006	-0.00667287	0.0286777
6:25549069:G:A	0.220264	0.0670681	0.0547126
6:25550020:T:C	0.124008	0.0673111	0.0437606
6:25550504:G:A	0.0940446	0.0712417	0.0425467
6:25550878:G:T	0.80515	0.0183207	0.0742668
6:25551037:C:G	0.246517	0.0936494	0.0808123
6:25551411:ATGTGTTTAGG:A	0.121471	0.0662962	0.0428096
6:25551879:T:A	0.31479	-0.0817631	0.0813384
6:25551882:T:A	0.700538	0.0107147	0.0278596
6:25552143:G:C	0.189973	0.0564635	0.0430803
6:25552269:TTTTG:T	0.784646	0.0137213	0.0502117
6:25552421:C:T	0.476833	0.0365125	0.0513244
6:25553395:C:T	0.473442	0.0367774	0.0513013
6:25553716:G:A	0.626657	0.0135533	0.0278623
6:25554148:T:G	0.473038	-0.0365897	0.050993
6:25554180:C:G	0.185883	0.0570386	0.0431178
6:25555360:A:G	0.122254	0.0600942	0.0388863
6:25555900:C:T	0.367394	-0.0483098	0.0535962
6:25556381:T:A	0.116558	0.149543	0.0952876
6:25557132:G:T	0.36693	-0.0413779	0.0458614
6:25557148:T:TAA	0.813765	0.0152651	0.0648004
6:25557149:T:A	0.989162	-0.000818116	0.0602252
6:25557149:T:TAA	0.525047	0.0177825	0.0279781
6:25557150:A:T	0.344096	0.144944	0.153201
6:25557223:A:G	0.61444	0.0240741	0.0477901
6:25558426:A:G	0.346297	-0.0455454	0.0483601
6:25559552:A:G	0.389405	-0.0649151	0.0754215
6:25559799:CT:C	0.227385	0.0522796	0.0433093
6:25559898:A:G	0.654878	0.0125931	0.0281728
6:25560264:C:T	0.198846	-0.0479247	0.0372999
6:25560631:C:G	0.578151	0.0283815	0.0510379
6:25560771:A:G	0.346002	-0.0808319	0.0857749
6:25561888:G:C	0.230195	0.0610023	0.0508413
6:25562533:T:G	0.502826	0.10171	0.151795
6:25562821:G:T	0.46816	0.0371944	0.051269
6:25562825:G:T	0.229489	0.0611086	0.0508527
6:25562835:G:A	0.363625	-0.0487458	0.0536565
6:25564024:G:C	0.22837	0.0612757	0.0508694
6:25565013:A:T	0.18021	0.119456	0.0891391
6:25565337:C:T	0.30689	-0.0828651	0.0810997
6:25565691:C:T	0.296401	-0.0683937	0.0654998
6:25565846:G:A	0.36291	-0.0740191	0.0813545
6:25565870:C:T	0.0233268	0.168915	0.0744764
6:25566022:G:A	0.756459	-0.0176132	0.0567923
6:25566503:C:T	0.358503	-0.0463617	0.0504907
6:25566512:G:C	0.469143	0.0368482	0.0509041
6:25566528:A:G	0.187618	0.0569226	0.0431998
6:25567257:CT:C	0.06437	-0.158989	0.085958
6:25567499:G:A	0.651819	0.0480809	0.106554
6:25568581:G:A	0.845629	-0.0111182	0.0571045
6:25568616:G:A	0.338988	-0.0479446	0.0501425
6:25568942:T:C	0.431134	-0.0394002	0.0500477
6:25569105:C:T	0.356638	-0.0807279	0.0875773
6:25569537:T:TGGA	0.263115	-0.0932774	0.0833534
6:25569710:A:G	0.110784	0.0719939	0.0451463
6:25571333:T:G	0.383593	-0.0437776	0.0502443
6:25571426:A:G	0.111628	0.0718238	0.0451462
6:25572082:C:G	0.210885	0.0537559	0.0429657
6:25572245:A:G	0.579797	-0.0274996	0.0496668
6:25572530:A:C	0.126085	0.0691075	0.0451764
6:25572729:G:C	0.436529	-0.0387651	0.0498224
6:25572749:CA:C	0.0529955	-0.190509	0.0984565
6:25572800:G:A	0.0236307	-0.151715	0.0670392
6:25572945:A:G	0.027378	-0.143832	0.065198
6:25573378:G:C	0.21159	0.0536752	0.0429675
6:25573434:A:G	0.962359	-0.00300541	0.0636831
6:25573629:A:ACCT	0.175859	0.0583669	0.0431193
6:25573765:C:T	0.026036	-0.141624	0.0636318
6:25573799:C:T	0.455736	0.0378757	0.0507795
6:25573813:CT:C	0.839518	-0.0289951	0.143179
6:25573818:C:A	0.952669	0.00225122	0.0379275
6:25574262:C:G	0.0260269	-0.141632	0.0636317
6:25575053:A:C	0.541486	-0.0552745	0.0905298
6:25575402:A:G	0.210962	0.0537271	0.0429499
6:25576401:T:C	0.972178	-0.00500499	0.143507
6:25576656:C:CA	0.416427	-0.0333189	0.0410011
6:25577250:T:A	0.0839812	-0.106552	0.0616609
6:25577656:T:A	0.212738	0.0708968	0.0568962
6:25577839:T:A	0.0720149	0.0830631	0.0461712
6:25577840:A:T	0.00233593	0.0873401	0.0286942
6:25577905:G:C	0.103197	0.0741751	0.0455189
6:25579176:T:G	0.0408239	-0.0833933	0.0407729
6:25579203:C:T	0.212799	0.0528925	0.042453
6:25579337:TTA:T	0.136026	0.0776305	0.0520746
6:25579485:A:AG	0.147904	0.066154	0.0457188
6:25579487:G:GA	0.917645	-0.00327885	0.0317103
6:25579503:C:A	0.124672	-0.178723	0.116398
6:25579552:A:C	0.210528	0.113901	0.090967
6:25579846:A:G	0.793389	-0.00770041	0.0294007
6:25579853:A:G	0.085073	0.0659421	0.0382943
6:25580750:C:G	0.0259553	-0.141701	0.0636319
6:25580821:C:T	0.124716	0.0693221	0.0451528
6:25581439:CTGTTTTTT:C	0.101207	0.140892	0.0859604
6:25581880:T:C	0.0295837	-0.138225	0.0635335
6:25582757:C:G	0.17998	0.0419949	0.0313204
6:25583103:C:T	0.302512	0.0291753	0.0282964
6:25583297:G:T	0.0295606	-0.137815	0.0633361
6:25583385:G:C	0.0295682	-0.137809	0.0633363
6:25583402:T:C	0.0295682	-0.137809	0.0633363
6:25583606:A:ACT	0.0460922	-0.127764	0.0640568
6:25583622:TCA:T	0.360535	-0.0825007	0.0902293
6:25583627:CAG:C	0.0407431	-0.127742	0.0624309
6:25583706:C:T	0.0310875	-0.136666	0.0633903
6:25583752:C:T	0.0310853	-0.136669	0.0633905
6:25583790:A:T	0.0297201	-0.138535	0.0637293
6:25583791:T:C	0.0583667	-0.123561	0.0652747
6:25583824:C:A	0.0406206	-0.130738	0.0638564
6:25583914:A:G	0.0379835	-0.132509	0.0638587
6:25583954:A:C	0.0379809	-0.132511	0.063859
6:25584061:C:T	0.0411325	-0.144396	0.0707064
6:25584094:T:C	0.0310828	-0.136673	0.0633916
6:25584168:C:T	0.422456	-0.0403935	0.0503555
6:25584175:G:A	0.0274556	-0.140042	0.0635115
6:25584254:C:T	0.274859	0.0446934	0.0409302
6:25584257:T:TC	0.146281	-0.133797	0.0920963
6:25584258:T:C	0.149561	-0.132037	0.0916236
6:25584275:AG:A	0.819506	-0.0220711	0.0967265
6:25584407:T:G	0.0310785	-0.136679	0.0633926
6:25584441:T:C	0.460815	-0.0883424	0.119786
6:25584508:A:G	0.358697	-0.0968223	0.105488
6:25584656:C:G	0.0274569	-0.140044	0.063513
6:25585076:T:A	0.031071	-0.13669	0.0633949
6:25585296:A:G	0.0310684	-0.136693	0.0633953
6:25585379:G:A	0.0310548	-0.136717	0.0634014
6:25585385:A:G	0.0310548	-0.136717	0.0634014
6:25585424:ACAG:A	0.510639	0.0441073	0.0670483
6:25585517:A:G	0.237065	0.0502008	0.0424583
6:25585551:A:C	0.0362758	-0.133023	0.0635311
6:25585640:G:A	0.0310618	-0.136701	0.0633965
6:25585763:A:AT	0.230218	0.0508896	0.0424151
6:25585775:A:T	0.0310574	-0.136705	0.063397
6:25585809:A:G	0.0217897	-0.146407	0.0638212
6:25585844:T:C	0.297509	-0.0374914	0.0359874
6:25585851:A:G	0.256362	0.0576473	0.0507892
6:25585860:G:A	0.0217929	-0.14663	0.0639202
6:25586025:TGCACC:T	0.0573891	-0.145155	0.076384
6:25586088:TG:T	0.0438763	-0.145829	0.0723619
6:25586148:G:C	0.0387362	-0.135236	0.0654267
6:25586182:A:C	0.0233927	-0.146711	0.0647169
6:25586264:T:G	0.869764	0.00892842	0.0544553
6:25586311:C:T	0.040647	-0.182711	0.0892529
6:25586335:C:T	0.359065	-0.0966864	0.105421
6:25586392:G:A	0.132318	0.0677293	0.0450021
6:25586427:G:A	0.116546	0.0533193	0.0339735
6:25586588:T:C	0.902545	-0.00368649	0.0301067
6:25586592:A:G	0.203692	0.054512	0.0428856
6:25586603:A:G	0.854775	-0.0100812	0.0550798
6:25586636:A:G	0.495088	0.0349808	0.0512736
6:25586671:C:G	0.697775	0.0375334	0.0966544
6:25586820:A:G	0.793308	-0.00766521	0.0292546
6:25586901:T:C	0.0464496	-0.100527	0.0504834
6:25586946:C:T	0.120645	0.0527549	0.03399
6:25586966:C:T	0.517086	0.0339466	0.0523994
6:25587005:AC:A	0.114996	0.152528	0.0967735
6:25587051:G:A	0.470475	0.0370573	0.0513467
6:25587230:CAGAGGG:C	0.0171819	-0.275843	0.115765
6:25587251:A:ACCG	0.00782011	-0.318985	0.119931
6:25587259:T:C	0.0670772	-0.118617	0.0647769
6:25587265:A:G	0.030555	-0.137754	0.0636916
6:25587272:A:G	0.792535	0.0200081	0.0760705
6:25587272:AGGGAGG:A	0.47522	0.0366372	0.0513118
6:25587283:GGGGGA:G	0.617035	0.0298392	0.0596716
6:25587295:G:A	0.0356195	-0.140216	0.06673
6:25587487:CTTAAT:C	0.0293379	-0.132291	0.0607141
6:25587558:T:C	0.0354753	-0.133769	0.0636118
6:25587593:C:A	0.24324	-0.0952712	0.0816428
6:25587644:G:GT	0.0296341	-0.137641	0.0632849
6:25587736:T:C	0.0309339	-0.136826	0.0634065
6:25587740:A:T	0.0309339	-0.136826	0.0634065
6:25587820:T:C	0.0309827	-0.136779	0.0634032
6:25588780:C:T	0.131607	0.0679127	0.0450411
6:25588958:G:A	0.029393	-0.138339	0.0635113
6:25589110:T:C	0.0309564	-0.13681	0.0634073
6:25589519:T:G	0.132104	0.0678143	0.0450337
6:25589572:A:T	0.359317	-0.0965781	0.105358
6:25589592:G:A	0.353314	0.040811	0.0439689
6:25590098:A:G	0.15517	0.0644227	0.0453201
6:25590851:G:C	0.265822	0.0473583	0.0425603
6:25590852:A:T	0.265822	0.0473583	0.0425603
6:25591041:C:G	0.319745	0.0336042	0.0337736
6:25591471:G:A	0.379355	-0.0917739	0.104397
6:25592274:T:G	0.0696989	0.0944428	0.0520672
6:25592489:A:G	0.157468	0.0396076	0.0280182
6:25592547:T:G	0.30253	0.0415503	0.0403001
6:25592651:A:C	0.284321	-0.0383954	0.0358613
6:25593237:G:C	0.210639	0.0711056	0.0568023
6:25595497:C:CT	0.165278	0.0388704	0.0280139
6:25595984:A:G	0.447312	0.0389249	0.0512235
6:25596318:G:A	0.472685	0.0368451	0.0513079
6:25596383:G:GGGTAAATTTTTGGTAAATTTTT	0.198848	0.0588559	0.045808
6:25596383:G:T	0.484523	0.0410383	0.0587061
6:25596393:T:TTG	0.11641	0.0775871	0.0494178
6:25596410:AT:A	0.255434	0.052272	0.0459635
6:25596653:G:C	0.592075	0.0311359	0.0581076
6:25597043:A:T	0.134426	0.0671987	0.0448926
6:25597070:A:AACACAC	0.1911	-0.138907	0.106252
6:25597074:C:G	0.402402	0.118215	0.141179
6:25597148:T:C	0.933928	0.00594284	0.0716837
6:25597201:AC:A	0.131822	0.0677518	0.0449594
6:25597401:A:G	0.0170368	0.164415	0.0689106
6:25597517:T:A	0.506424	0.0281074	0.0423039
6:25597874:C:T	0.458983	0.0383691	0.0518135
6:25598482:T:A	0.029514	-0.138247	0.0635163
6:25598751:A:G	0.611312	0.030385	0.0597892
6:25599138:T:C	0.403765	-0.0514084	0.0615732
6:25599217:T:C	0.953742	-0.00444696	0.0766603
6:25599220:A:G	0.797182	0.00967363	0.0376411
6:25600191:T:C	0.365284	0.0389271	0.042997
6:25600229:T:TTA	0.847156	0.0184821	0.0958869
6:25600288:C:A	0.0387814	-0.121559	0.0588238
6:25600467:T:C	0.575015	0.0333634	0.0595052
6:25601125:T:A	0.270348	0.0313396	0.0284321
6:25601275:G:C	0.275076	0.0310423	0.0284415
6:25601365:G:A	0.275664	0.0310108	0.0284474
6:25601434:T:C	0.788934	-0.0314992	0.117668
6:25601702:A:G	0.259266	0.0487032	0.0431718
6:25601960:C:A	0.135362	0.0484039	0.0324143
6:25601994:T:C	0.133835	0.0485904	0.032412
6:25602477:C:G	0.813794	-0.0091947	0.0390376
6:25602561:G:A	0.131398	0.0489098	0.0324203
6:25602702:A:G	0.133725	0.0486038	0.0324118
6:25602775:T:C	0.26913	0.0376625	0.0340816
6:25602777:C:A	0.197964	0.0669438	0.0520003
6:25602926:T:G	0.138451	0.0477947	0.0322592
6:25602984:G:T	0.0558409	-0.13154	0.0687869
6:25603622:G:A	0.673168	-0.0135144	0.0320395
6:25603721:A:G	0.12606	0.0496045	0.032425
6:25604228:C:A	0.0276218	-0.118704	0.0538922
6:25604324:AG:A	0.51428	0.048285	0.0740354
6:25604462:T:C	0.103633	-0.140198	0.0861438
6:25604493:A:G	0.167929	0.0697356	0.0505738
6:25604715:G:A	0.133893	0.0485831	0.032412
6:25605091:G:A	0.705764	-0.0120861	0.0320119
6:25605171:G:T	0.0739172	-0.105819	0.0592118
6:25605176:C:T	0.521964	0.0472857	0.0738469
6:25605313:A:T	0.136519	0.0483128	0.0324491
6:25605373:T:G	0.133731	0.048609	0.0324157
6:25605586:TAATAA:T	0.814903	0.0127398	0.054419
6:25606025:A:C	0.0241656	-0.118839	0.0527124
6:25606181:G:A	0.0619849	0.0614859	0.0329435
6:25606678:CTTT:TTTT	0.154123	0.0461469	0.0323811
6:25607013:T:A	0.778888	0.0223081	0.0794538
6:25607365:C:T	0.806131	0.00813861	0.0331619
6:25607390:CCAAA:C	0.789314	-0.0193633	0.0724671
6:25607442:GTT:G	0.813856	0.00781026	0.0331711
6:25607443:T:G	0.422915	0.0387723	0.0483823
6:25607454:T:A	0.299741	0.0512702	0.0494415
6:25607571:A:G	0.80544	0.00816785	0.0331605
6:25607876:A:G	0.817421	0.00761868	0.0330008
6:25607908:A:G	0.814826	0.00772876	0.033
6:25607968:A:G	0.885218	0.00444952	0.0308229
6:25608009:C:T	0.814822	0.00772892	0.0329999
6:25608215:T:C	0.799391	0.00842878	0.0331665
6:25608359:T:C	0.848646	0.00576546	0.03021
6:25608370:G:A	0.80417	0.0082223	0.0331606
6:25609278:T:G	0.0325838	0.0603628	0.0282442
6:25609477:G:A	0.273599	0.036999	0.0337949
6:25609643:G:A	0.263823	0.0367651	0.0329024
6:25609693:C:A	0.526584	0.0452427	0.0714476
6:25609693:C:CA	0.734523	-0.00962703	0.0283887
6:25609738:A:G	0.263257	0.0367546	0.0328539
6:25609756:C:T	0.250851	0.0377322	0.0328596
6:25609763:T:G	0.524403	-0.0663196	0.104182
6:25609921:T:C	0.420626	-0.0828003	0.102815
6:25610029:A:G	0.651197	0.0309444	0.0684459
6:25610203:A:T	0.199378	0.0421737	0.0328628
6:25612515:A:C	0.394338	-0.10135	0.118986
6:25612562:C:T	0.0375584	0.129506	0.0622733
6:25612683:A:C	0.320431	0.0326658	0.0328771
6:25613852:G:GA	0.032985	-0.112327	0.0526797
6:25614511:A:G	0.953002	0.00828551	0.140583
6:25614595:C:G	0.244517	0.038193	0.0328183
6:25615202:T:C	0.896034	-0.00740562	0.0566727
6:25615588:T:C	0.921759	-0.00351293	0.0357668
6:25615756:G:A	0.66176	-0.0326224	0.0745682
6:25616045:A:G	0.423508	-0.0822282	0.10274
6:25616072:G:GA	0.714003	0.0135291	0.0369159
6:25616232:C:G	0.265659	0.0364474	0.0327436
6:25616238:A:G	0.423524	-0.0822242	0.102739
6:25616275:A:G	0.0557533	-0.131556	0.068771
6:25616652:A:G	0.217432	0.0438431	0.035547
6:25616687:T:C	0.379249	0.0261327	0.0297206
6:25616688:G:A	0.257832	0.0370866	0.0327756
6:25616836:C:T	0.593751	0.0307975	0.0577372
6:25617291:G:A	0.94646	-0.00430654	0.0641309
6:25617445:A:G	0.0540798	0.0544133	0.0282491
6:25617544:T:G	0.249073	0.0379441	0.0329203
6:25618103:A:C	0.425053	-0.0819308	0.102711
6:25618191:G:C	0.265331	0.0364798	0.0327502
6:25618485:T:TG	0.541458	0.0387603	0.0634781
6:25619251:C:T	0.975667	-0.00172399	0.0565209
6:25619443:C:A	0.797171	0.0222115	0.0864226
6:25619517:G:C	0.260884	0.0609386	0.0542012
6:25619581:C:A	0.251655	0.0504554	0.0440143
6:25619939:CG:C	0.515511	0.0772775	0.118837
6:25619994:AG:A	0.919085	-0.00625484	0.0615718
6:25621396:A:C	0.0403446	-0.107292	0.0523323
6:25621838:TG:T	0.533521	-0.0256554	0.0412043
6:25622105:A:G	0.385918	-0.0338334	0.0390216
6:25622116:C:T	0.120533	0.0465489	0.0299824
6:25622558:A:G	0.24778	0.0475833	0.0411707
6:25622571:G:T	0.916601	-0.00375865	0.0358939
6:25623060:G:A	0.0927534	-0.0915648	0.0544688
6:25624350:C:T	0.173452	0.0647143	0.0475423
6:25624400:A:T	0.793952	0.023249	0.0890145
6:25624440:A:AG	0.247394	0.0380789	0.0329202
6:25624800:T:C	0.167816	0.046295	0.0335652
6:25625595:A:C	0.135245	0.0448726	0.0300405
6:25625647:G:A	0.31174	-0.0868646	0.0858705
6:25626639:A:G	0.273824	0.0450428	0.0411613
6:25626846:T:A	0.124368	0.0461758	0.0300488
6:25626967:T:C	0.233587	0.0494893	0.0415467
6:25627088:T:C	0.26684	0.0600671	0.0540965
6:25627216:T:G	0.144738	0.0437199	0.0299786
6:25627658:C:T	0.548911	0.0217192	0.0362353
6:25627687:C:T	0.129013	0.0455986	0.0300384
6:25627819:GA:G	0.977244	-0.00102416	0.0359045
6:25628252:G:C	0.984428	-0.00109031	0.0558619
6:25628445:G:A	0.122559	0.0463412	0.0300114
6:25628688:G:A	0.305741	0.0338969	0.033096
6:25628696:A:G	0.377941	-0.0925722	0.104993
6:25628852:T:A	0.304227	0.0306775	0.0298591
6:25628924:C:A	0.266986	0.0331214	0.0298383
6:25629213:C:T	0.788364	0.0171479	0.0638809
6:25630091:G:A	0.289892	0.0315652	0.0298247
6:25630136:T:C	0.270192	0.0328698	0.0298106
6:25630231:A:C	0.2703	0.0328636	0.0298117
6:25630479:C:T	0.265254	0.0603643	0.0541841
6:25630549:C:T	0.617552	0.0163781	0.0328006
6:25631053:G:C	0.399932	0.0251415	0.0298684
6:25631179:C:T	0.377803	0.0263053	0.0298262
6:25631716:A:G	0.109483	-0.120089	0.0750313
6:25632041:G:A	0.196263	-0.0433822	0.0335705
6:25632153:A:T	0.235366	0.0429171	0.0361666
6:25632195:C:T	0.374048	-0.0589316	0.066296
6:25632342:T:C	0.186645	-0.044146	0.0334295
6:25632751:A:G	0.18631	-0.044177	0.0334276
6:25632768:GT:G	0.123769	-0.0896339	0.0582361
6:25632788:C:T	0.121806	-0.0901015	0.0582337
6:25632819:G:A	0.120597	-0.0904623	0.0582773
6:25633052:T:C	0.18639	-0.0441679	0.0334267
6:25633096:CAA:C	0.362079	-0.0265054	0.0290818
6:25633135:A:C	0.112604	0.19861	0.12518
6:25633152:C:T	0.350386	0.0415261	0.044468
6:25633432:C:T	0.599649	0.0160007	0.0304831
6:25633592:A:G	0.561572	0.0399256	0.0687771
6:25633891:A:G	0.121806	-0.0901015	0.0582337
6:25634033:A:G	0.185882	-0.0443798	0.0335484
6:25634038:G:A	0.78758	-0.027085	0.100518
6:25634110:G:A	0.504368	-0.0197833	0.0296321
6:25634119:TC:T	0.123445	0.087119	0.0565534
6:25634122:CA:C	0.341211	0.0326941	0.0343507
6:25634139:AG:A	0.353806	0.0404919	0.0436697
6:25634367:C:T	0.198655	0.0628723	0.0489129
6:25634402:T:C	0.121806	-0.0901015	0.0582337
6:25634440:T:C	0.197671	-0.0430155	0.0333915
6:25634472:A:T	0.381964	0.0715807	0.0818735
6:25635317:AT:A	0.278036	-0.0366975	0.0338307
6:25635730:A:T	0.378201	-0.0583955	0.0662671
6:25636504:G:T	0.367464	0.0678401	0.0752747
6:25636915:T:C	0.209401	-0.0421741	0.0335992
6:25636978:C:CTACCTGTGAACAAATCA	0.481955	-0.0512131	0.0728325
6:25637117:A:G	0.209753	-0.0422896	0.0337172
6:25637208:T:C	0.192018	0.0470304	0.0360487
6:25637468:C:T	0.210059	-0.0421131	0.033599
6:25637632:G:A	0.176657	-0.0457424	0.0338552
6:25637633:T:TC	0.176659	-0.0457406	0.0338541
6:25637708:C:T	0.209181	-0.0421903	0.0335958
6:25637929:G:A	0.752743	-0.0130026	0.041275
6:25637935:T:C	0.239861	-0.107388	0.0913677
6:25638067:G:A	0.43896	0.0359843	0.0464942
6:25638211:A:G	0.214195	-0.0417309	0.0335967
6:25638356:G:A	0.121806	-0.0901015	0.0582337
6:25638464:A:T	0.540774	0.0277697	0.0454019
6:25639374:G:T	0.497587	0.068631	0.101182
6:25639441:C:A	0.239913	-0.107377	0.0913688
6:25639771:GT:G	0.972008	-0.00195394	0.0556839
6:25640166:C:T	0.20887	-0.0422197	0.0335963
6:25640202:C:A	0.622061	0.0241895	0.0490727
6:25640625:AAAAC:A	0.665514	0.0300567	0.0695253
6:25640674:A:G	0.209069	-0.0422018	0.0335967
6:25640727:C:T	0.208934	-0.0422147	0.033597
6:25641199:G:A	0.59605	0.0368446	0.0695063
6:25641287:C:A	0.559137	0.040203	0.0688263
6:25641636:A:T	0.209495	-0.0421656	0.0335993
6:25641864:TC:T	0.487697	-0.030181	0.0434899
6:25641865:C:A	0.636455	0.0144111	0.0304893
6:25641923:C:G	0.403255	0.0267106	0.0319572
6:25641925:G:GC	0.87803	0.0120535	0.0785413
6:25641926:G:C	0.740356	0.0214621	0.0647655
6:25641928:G:GC	0.327325	-0.0677196	0.0691358
6:25641928:G:GGC	0.370307	-0.0333057	0.0371757
6:25642051:T:C	0.594664	0.0309805	0.0582242
6:25642100:A:G	0.206852	-0.0424625	0.0336399
6:25642243:A:G	0.206736	-0.0424713	0.0336382
6:25642244:T:C	0.748791	0.0104612	0.0326673
6:25643463:C:T	0.612975	-0.0368138	0.0727788
6:25643804:C:G	0.797174	-0.00795121	0.0309377
6:25644203:C:T	0.900245	-0.00397023	0.0316727
6:25644559:GAT:G	0.190245	0.137327	0.104841
6:25644597:CACACAT:C	0.395953	-0.0454557	0.0535484
6:25644599:C:T	0.0761826	-0.0906292	0.0511083
6:25644601:C:T	0.933399	0.00272774	0.0326404
6:25644798:C:G	0.0521303	0.0906092	0.0466563
6:25645314:A:C	0.811627	-0.00738507	0.0309871
6:25645362:C:T	0.998827	4.75297e-05	0.0323327
6:25645463:A:G	0.174839	0.0566074	0.0417206
6:25645803:A:C	0.124623	0.0821546	0.053498
6:25645832:CTT:C	0.124832	0.0820618	0.0534673
6:25645986:A:T	0.996139	0.000396726	0.0819932
6:25646126:GC:G	0.534874	0.0195717	0.0315376
6:25646260:G:GACAA	0.218798	0.0525137	0.0427034
6:25646447:G:A	0.125364	0.08191	0.0534437
6:25646768:T:C	0.682165	-0.03419	0.0834899
6:25646796:C:T	0.999927	-2.72182e-06	0.0299466
6:25646839:T:A	0.812977	-0.00733193	0.0309904
6:25646943:G:A	0.271315	0.0391911	0.035627
6:25647151:G:T	0.887356	-0.00463155	0.032697
6:25647168:T:A	0.753985	-0.0372632	0.118904
6:25647280:C:T	0.940538	0.00257316	0.0344959
6:25647315:A:T	0.648607	0.0176788	0.038795
6:25647354:A:T	0.691638	0.0153191	0.0386228
6:25647375:C:CA	0.172552	0.0454674	0.0333327
6:25647506:C:T	0.0808055	0.168715	0.0966275
6:25647572:G:A	0.527426	-0.0211791	0.0335144
6:25647584:C:T	0.665973	0.0418575	0.0969638
6:25647709:T:TA	0.379267	-0.0306123	0.0348165
6:25648264:C:T	0.304038	0.0956632	0.0930746
6:25648568:G:A	0.12088	-0.0898681	0.0579387
6:25649507:GT:G	0.489724	-0.0369479	0.0534896
6:25649507:GT:GTT	0.168287	0.0570154	0.0413836
6:25649715:A:T	0.903058	0.00665131	0.0546086
6:25649998:A:G	0.120808	-0.0898858	0.0579387
6:25650096:C:T	0.584663	0.0172174	0.0314999
6:25650324:T:C	0.795594	0.016859	0.0650792
6:25650865:ATATG:A	0.893824	-0.0041373	0.0309986
6:25651197:C:G	0.541365	0.0192427	0.0315068
6:25651263:A:G	0.510056	0.0207688	0.0315276
6:25651372:A:C	0.124832	0.0820618	0.0534673
6:25651602:G:C	0.38161	0.052483	0.059985
6:25651650:C:G	0.540616	0.0192782	0.0315064
6:25651703:G:T	0.447496	0.0398483	0.0524598
6:25651723:A:T	0.124821	0.0820641	0.0534673
6:25651977:TC:T	0.124827	0.082063	0.0534673
6:25651992:A:C	0.590735	0.0313143	0.0582298
6:25652568:AG:A	0.97503	-0.0010981	0.0350825
6:25652727:G:A	0.140757	0.108455	0.0736296
6:25653080:TCA:T	0.248138	-0.0696677	0.0603245
6:25653090:G:T	0.808208	-0.00752034	0.0309812
6:25653275:C:T	0.124832	0.082062	0.0534674
6:25653401:A:G	0.342707	0.0519333	0.0547341
6:25653436:T:G	0.320862	0.0604093	0.0608543
6:25653464:T:G	0.684893	0.0201215	0.0495854
6:25653566:T:TA	0.815503	-0.00723277	0.0309976
6:25653608:AG:A	0.980022	0.00229821	0.0917751
6:25653825:T:C	0.511982	-0.0465208	0.0709424
6:25653842:T:G	0.816709	-0.00718223	0.0309873
6:25654089:C:G	0.875789	-0.00662456	0.0423811
6:25654228:T:A	0.241952	0.0573643	0.0490243
6:25654265:T:A	0.277488	0.0389805	0.0358944
6:25654348:C:T	0.714582	-0.0341748	0.093448
6:25654987:C:T	0.577413	0.0175522	0.0315026
6:25655059:C:T	0.521593	-0.0455506	0.0710737
6:25655061:G:T	0.251991	-0.0689489	0.0601897
6:25655104:T:C	0.820598	-0.00702972	0.0309985
6:25655178:A:T	0.121733	-0.0897577	0.0580002
6:25655289:C:A	0.593493	0.0310817	0.0582292
6:25655675:G:A	0.566007	0.0180654	0.031476
6:25655839:T:G	0.830697	-0.00662688	0.0309946
6:25655886:G:GAATT	0.461474	0.0394742	0.0536027
6:25655891:A:AAT	0.515309	0.0358739	0.0551403
6:25655893:A:AT	0.873843	0.00561128	0.0353402
6:25655923:C:G	0.483883	0.0374687	0.0535213
6:25656095:T:G	0.700624	-0.0350573	0.0911815
6:25656661:C:G	0.779398	0.0121733	0.0434601
6:25656975:G:A	0.0120262	-0.157804	0.0628356
6:25657403:A:T	0.258192	0.0603532	0.053378
6:25657540:A:G	0.359536	0.0396585	0.0432836
6:25657562:A:G	0.119154	-0.0902925	0.0579417
6:25657909:G:A	0.630977	-0.0405812	0.0844821
6:25657913:A:G	0.662365	0.0330113	0.0756012
6:25657927:ATG:A	0.0039161	-0.294894	0.102222
6:25658050:G:A	0.779413	0.0182524	0.0651677
6:25658111:C:T	0.500298	-0.0572528	0.0849421
6:25658229:TC:T	0.757606	0.0091213	0.0295546
6:25658231:C:T	0.7666	0.0090557	0.0305085
6:25658414:C:T	0.962984	-0.00149834	0.0322853
6:25658425:G:A	0.316981	0.0425741	0.0425451
6:25658458:G:A	0.32069	-0.0827119	0.0832915
6:25658495:C:A	0.597219	0.0307613	0.0582154
6:25658580:T:C	0.806011	-0.00932371	0.0379668
6:25658633:T:C	0.455621	0.039462	0.0528927
6:25658718:G:A	0.592848	0.0341911	0.063943
6:25658907:T:C	0.764584	0.0105991	0.0353935
6:25659021:CA:C	0.68293	-0.0120334	0.0294599
6:25659040:A:G	0.791	0.0173047	0.0652979
6:25659172:G:A	0.900202	-0.00484903	0.0386666
6:25659259:G:A	0.375934	0.0479513	0.054157
6:25659772:AT:A	0.683431	-0.0378653	0.0928558
6:25659837:T:C	0.598056	0.0306902	0.0582139
6:25659953:C:A	0.453623	0.0396354	0.0528902
6:25660053:G:C	0.598128	0.0306842	0.0582138
6:25660491:C:A	0.59882	-0.0446911	0.0849482
6:25660510:G:A	0.725389	0.0104441	0.0297327
6:25660808:C:T	0.0682964	0.0720523	0.039523
6:25660972:A:G	0.68326	-0.0120203	0.0294602
6:25661064:G:A	0.683282	-0.0120195	0.0294603
6:25661368:A:C	0.724947	0.0104541	0.0297113
6:25661549:T:C	0.359328	0.0551928	0.0602117
6:25661887:A:T	0.233009	-0.0386062	0.0323703
6:25662332:G:C	0.226996	-0.0390971	0.0323616
6:25662686:G:A	0.722375	-0.0117643	0.033112
6:25662753:G:A	0.558036	-0.0425406	0.0726245
6:25662913:A:G	0.396191	-0.0665119	0.078393
6:25663123:A:G	0.120725	-0.0899108	0.057942
6:25663351:G:A	0.120713	-0.0899145	0.0579425
6:25663508:A:G	0.598813	0.0306265	0.0582133
6:25663524:A:G	0.120029	-0.0901733	0.0580023
6:25663610:T:G	0.706844	0.011172	0.0297052
6:25663903:A:G	0.720363	-0.0118505	0.0331045
6:25664148:T:G	0.323582	-0.0913742	0.0925661
6:25664185:T:C	0.602004	0.0165378	0.0317106
6:25664679:C:T	0.240582	-0.0380238	0.0324011
6:25664981:T:A	0.298211	0.0444341	0.0427137
6:25665041:C:T	0.793111	0.00741869	0.0282861
6:25665091:C:T	0.558419	-0.0425012	0.0726279
6:25665562:A:G	0.558496	-0.042494	0.0726297
6:25666064:AT:A	0.707695	0.011145	0.0297236
6:25666164:G:A	0.70405	0.0112848	0.0297079
6:25666172:T:A	0.926664	-0.00758372	0.0823929
6:25666175:T:C	0.26929	0.0520601	0.0471261
6:25666267:ATTT:A	0.826932	0.00907322	0.0414988
6:25666405:TAA:T	0.644157	0.0137836	0.0298414
6:25666532:T:C	0.728566	0.0103096	0.0297078
6:25666684:T:G	0.684814	-0.011959	0.0294626
6:25666814:C:T	0.915727	-0.0040744	0.0385041
6:25667010:A:T	0.372433	0.0377355	0.0423079
6:25667067:T:C	0.120391	-0.0900275	0.0579651
6:25667867:G:A	0.0666029	0.141306	0.0770333
6:25667937:C:T	0.765294	0.0194907	0.0652878
6:25668031:A:G	0.96041	0.00209118	0.0421282
6:25668075:C:A	0.732219	-0.011347	0.0331614
6:25668126:A:G	0.402283	0.0677232	0.0808586
6:25668137:A:T	0.591946	0.0342898	0.0639714
6:25668159:G:A	0.762876	0.0197013	0.0652997
6:25668218:C:G	0.762099	0.0197686	0.0653021
6:25668624:C:T	0.602324	-0.0442775	0.0849754
6:25668700:T:C	0.611001	-0.0409313	0.0804712
6:25668928:A:AGATATACTTGGGACAGGCT	0.914419	-0.00794083	0.073891
6:25668928:A:T	0.899265	0.0106473	0.0841082
6:25668931:C:T	0.737083	0.0282947	0.0842813
6:25668991:A:G	0.331565	-0.0781891	0.0805271
6:25669157:G:A	0.40174	0.0244958	0.0292132
6:25669183:C:T	0.640154	-0.018271	0.0390837
6:25669278:G:T	0.638067	-0.0184599	0.0392427
6:25669305:G:C	0.589142	0.0159031	0.0294458
6:25669338:C:A	0.954174	0.00352712	0.061378
6:25669338:C:CA	0.480421	0.021068	0.0298572
6:25669496:A:G	0.630074	0.0140572	0.0291872
6:25669636:A:T	0.573427	0.0163692	0.0290744
6:25669669:G:A	0.630613	-0.0188061	0.0391089
6:25670351:C:A	0.636292	-0.020802	0.043989
6:25670792:T:C	0.513677	0.0196393	0.0300698
6:25670825:C:T	0.162935	0.0670797	0.0480765
6:25670946:A:G	0.772026	0.0124692	0.0430377
6:25671033:C:G	0.436388	0.0414889	0.0533065
6:25671223:C:G	0.294706	-0.0975545	0.0930993
6:25671626:CT:C	0.492235	0.0208424	0.0303489
6:25671799:G:A	0.385019	0.0478038	0.05503
6:25671846:A:T	0.755316	0.0104138	0.0334165
6:25671873:C:T	0.524069	0.019176	0.0300995
6:25672897:A:G	0.931506	0.00248473	0.028909
6:25673273:A:G	0.217516	-0.100732	0.0816858
6:25673280:T:C	0.466361	0.0396637	0.0544522
6:25673761:G:A	0.974427	0.00121985	0.0380533
6:25673945:A:G	0.291865	-0.105515	0.100105
6:25674543:C:A	0.0996941	-0.104354	0.0633857
6:25674735:G:A	0.242485	0.0432508	0.0370045
6:25674919:A:G	0.409654	0.0240296	0.0291444
6:25675034:T:C	0.467794	0.0394568	0.0543428
6:25675368:C:T	0.41437	0.0237884	0.0291442
6:25675680:C:T	0.465264	-0.0351422	0.0481264
6:25675764:T:G	0.292482	0.0439865	0.0417847
6:25675854:C:T	0.220217	0.045095	0.0367836
6:25676114:T:C	0.286819	0.0445285	0.0418059
6:25676273:C:G	0.101762	-0.10308	0.062993
6:25676740:T:C	0.284695	0.0447377	0.0418175
6:25676897:T:C	0.468029	0.0394409	0.0543495
6:25676969:A:C	0.87257	0.00529598	0.0330185
6:25676996:TTTCCATCCCCTC:T	0.0341375	0.0781932	0.0369107
6:25677017:CCT:C	0.652382	-0.023419	0.0519897
6:25677315:G:A	0.280243	0.0451051	0.0417728
6:25677336:C:G	0.761539	-0.00898304	0.0296021
6:25677933:A:G	0.208432	0.0461888	0.0367193
6:25678678:C:T	0.208942	0.04621	0.0367774
6:25678911:A:T	0.099101	0.0785529	0.0476301
6:25679044:A:G	0.255853	0.0474409	0.0417523
6:25679096:C:T	0.296515	-0.0862078	0.0825797
6:25679658:A:G	0.875903	0.00516166	0.0330527
6:25679711:GGT:G	0.102644	0.0588616	0.0360635
6:25680127:AAAT:A	0.469122	0.0305453	0.0421951
6:25680273:CAA:C	0.0930136	0.0605476	0.0360464
6:25680410:A:C	0.127824	0.12815	0.0841576
6:25681141:C:T	0.12254	0.0560606	0.036304
6:25682441:G:A	0.111045	0.0983141	0.0616964
6:25682578:G:A	0.1008	-0.10341	0.0630173
6:25682614:C:CA	0.240236	0.0488187	0.0415692
6:25682625:G:GCACTTCAAGAA	0.108453	0.0990736	0.061721
6:25682734:A:C	0.870171	-0.0107439	0.0657355
6:25682735:A:T	0.870843	-0.0106913	0.0657569
6:25682765:C:T	0.980144	-0.00171729	0.0690004
6:25682929:C:G	0.601774	0.017744	0.034002
6:25683414:G:A	0.0760184	0.111323	0.062743
6:25683428:C:T	0.0761805	0.111286	0.0627569
6:25683858:G:GT	0.516927	0.0209239	0.0322855
6:25684150:G:T	0.0708651	0.0875094	0.0484457
6:25684606:C:T	0.400033	-0.0697898	0.0829289
6:25684735:G:A	0.758072	-0.0146188	0.0474615
6:25684936:G:A	0.281192	0.0544783	0.0505531
6:25684953:G:A	0.0835348	-0.0577171	0.0333522
6:25685311:T:C	0.13617	0.0904593	0.0607025
6:25685400:A:G	0.792154	-0.0180373	0.0684489
6:25685492:G:C	0.657209	-0.0140757	0.0317185
6:25685716:A:G	0.961516	-0.00300105	0.0621959
6:25685757:G:A	0.969283	0.00239622	0.0622267
6:25685878:G:GTATAAT	0.394654	-0.0719883	0.0845719
6:25685889:A:G	0.714274	-0.0153955	0.0420502
6:25686033:G:T	0.649505	0.0134142	0.0295175
6:25687579:T:C	0.714103	-0.0154043	0.0420479
6:25687625:C:A	0.624581	0.0394752	0.0806657
6:25687895:T:C	0.714355	-0.0153902	0.0420481
6:25688078:AT:A	0.695191	0.0185669	0.0473863
6:25689029:C:A	0.0345626	0.180515	0.0854127
6:25689373:C:T	0.278324	-0.064836	0.0598067
6:25689456:A:T	0.528563	-0.0297813	0.0472568
6:25689487:G:C	0.621681	-0.0156259	0.0316654
6:25690451:A:G	0.795366	-0.0177081	0.0682789
6:25691898:G:A	0.44781	0.0336469	0.0443263
6:25692151:C:A	0.914283	-0.00459676	0.042706
6:25693581:T:G	0.62324	0.0155569	0.0316671
6:25693675:G:A	0.594682	0.0168646	0.0316966
6:25693884:GATT:G	0.701106	-0.0161738	0.0421381
6:25693902:TTAAC:T	0.700202	-0.0249361	0.064761
6:25694106:C:T	0.307316	0.0556361	0.0544986
6:25694802:A:G	0.646349	-0.0297404	0.0648165
6:25695004:C:T	0.80067	0.0112637	0.0446121
6:25695441:G:T	0.734262	0.0194567	0.0573163
6:25695545:T:C	0.970967	0.00177262	0.0487048
6:25695820:T:C	0.567186	0.0181036	0.0316386
6:25696611:T:A	0.606548	0.0163526	0.0317522
6:25697576:C:G	0.970853	0.00177959	0.0487051
6:25697628:A:G	0.842364	0.0170815	0.0858926
6:25698481:C:T	0.735251	0.0193808	0.0573144
6:25698794:A:T	0.840596	0.00895119	0.0445043
6:25699123:C:T	0.952055	0.00375488	0.0624496
6:25699219:G:A	0.282812	0.0655993	0.0610781
6:25699283:C:A	0.807578	0.00790245	0.0324467
6:25699473:A:G	0.138276	-0.0844408	0.0569683
6:25699651:T:A	0.48255	-0.0661432	0.0941933
6:25699652:ACTG:A	0.48255	-0.0661432	0.0941933
6:25699662:T:A	0.482623	-0.0661324	0.0941935
6:25699664:C:A	0.482488	-0.0661531	0.0941942
6:25699817:C:A	0.446218	0.0457988	0.0601243
6:25700010:G:A	0.391852	-0.068886	0.0804496
6:25700342:G:A	0.850184	-0.0109629	0.0580404
6:25700408:A:G	0.589249	0.0170847	0.0316427
6:25700469:C:CAA	0.0656899	-0.0702541	0.0381705
6:25700491:T:A	0.934709	-0.00677269	0.0826722
6:25701667:T:C	0.0925981	-0.110475	0.0656865
6:25701691:C:G	0.969912	0.0018373	0.0487104
6:25701698:G:T	0.733956	-0.0230832	0.0679183
6:25701857:T:TG	0.333728	0.0522309	0.0540339
6:25701967:A:AT	0.91968	0.00489548	0.0485488
6:25702448:G:A	0.677695	0.0122371	0.0294437
6:25702723:T:C	0.734724	-0.0230095	0.0679051
6:25702769:C:T	0.140516	0.0901812	0.0611866
6:25703011:C:G	0.123265	-0.0872255	0.0565953
6:25703065:A:G	0.142906	0.0896362	0.0611828
6:25703081:A:T	0.0931073	-0.124108	0.0739074
6:25703084:T:TA	0.979645	0.00178116	0.0698097
6:25703091:T:A	0.989765	0.000956744	0.0745802
6:25703095:T:A	0.993209	0.000631978	0.0742529
6:25703188:G:A	0.302832	0.045254	0.0439198
6:25703286:T:G	0.404053	0.0363905	0.0436126
6:25703529:A:C	0.328512	0.0644072	0.0659157
6:25703656:A:T	0.694523	0.0135413	0.0344803
6:25703732:T:C	0.801761	0.0112005	0.0446113
6:25704067:A:G	0.143254	0.089557	0.0611819
6:25704126:T:G	0.701508	0.0132088	0.034462
6:25704190:C:A	0.0662968	0.0719166	0.0391615
6:25705172:C:A	0.20096	-0.0569485	0.044532
6:25705406:G:C	0.180467	0.121078	0.0904025
6:25705718:C:G	0.193558	0.0470897	0.0362194
6:25705968:T:G	0.941606	-0.00457962	0.0625192
6:25706056:G:A	0.676588	0.0122806	0.0294412
6:25706174:T:A	0.745492	-0.0132974	0.0409669
6:25706366:T:C	0.77892	0.00924878	0.0329459
6:25706452:T:C	0.802189	0.0111866	0.0446544
6:25706649:AT:A	0.887283	-0.00869852	0.0613681
6:25707636:T:A	0.779643	0.00921894	0.0329502
6:25707687:G:C	0.805445	0.0109876	0.0446094
6:25707723:C:G	0.581203	0.0152635	0.0276699
6:25708007:CA:C	0.717796	0.0207449	0.0574005
6:25708116:C:T	0.65805	-0.0186251	0.0420804
6:25708197:AACTT:A	0.935119	-0.006453	0.0792691
6:25708714:G:T	0.266281	0.0381246	0.034295
6:25708801:A:T	0.354152	0.063486	0.0685175
6:25709010:C:CT	0.176845	0.0418364	0.0309777
6:25709042:G:C	0.238805	0.033113	0.02811
6:25709066:A:G	0.816963	0.0103155	0.0445684
6:25709084:C:T	0.732802	-0.0233292	0.0683336
6:25709168:A:G	0.503851	0.0232162	0.0347318
6:25709177:AT:A	0.437491	0.0270173	0.0347965
6:25709203:T:C	0.544997	0.0210752	0.0348193
6:25709214:C:T	0.657724	-0.0142582	0.0321813
6:25709223:C:T	0.452957	0.0260778	0.0347474
6:25709714:G:A	0.674669	-0.0176961	0.0421589
6:25709935:C:T	0.886147	-0.0061302	0.0428144
6:25709970:GTAGAGAT:G	0.718115	0.0207239	0.0574104
6:25710087:C:G	0.148346	0.0405733	0.0280706
6:25710112:TAC:T	0.782722	0.0123329	0.0447212
6:25710191:G:T	0.889639	-0.00594168	0.0428195
6:25710324:G:A	0.394527	-0.105694	0.124136
6:25710351:G:A	0.287991	0.0579778	0.0545654
6:25710381:A:G	0.937574	-0.00393064	0.0501871
6:25710410:C:T	0.534248	0.0210219	0.0338226
6:25710439:T:C	0.333292	0.0334025	0.0345244
6:25710456:C:G	0.893721	-0.00572969	0.0428877
6:25710523:TAAAGCTCTGAACGA:T	0.923341	-0.00420508	0.0437001
6:25710548:C:T	0.27676	0.0388733	0.0357414
6:25710555:C:T	0.257564	0.033933	0.0299717
6:25710556:G:C	0.513789	0.048662	0.0745265
6:25710613:A:G	0.877325	0.00834365	0.054053
6:25710614:A:C	0.855151	0.00987099	0.0540726
6:25710615:G:C	0.855244	0.00986455	0.0540726
6:25710616:G:T	0.856072	0.0098092	0.0540818
6:25710631:ACCTTT:A	0.671902	-0.0177447	0.0418962
6:25710635:TTGGTCA:T	0.530014	0.0358278	0.057052
6:25710640:C:CT	0.504791	0.039433	0.0591225
6:25710641:A:T	0.52348	0.0363416	0.0569626
6:25710763:C:G	0.256657	0.0340405	0.0300094
6:25711243:G:A	0.272759	0.0393467	0.0358763
6:25711273:G:A	0.673281	-0.0176612	0.041886
6:25711287:C:A	0.719097	0.028119	0.0781807
6:25711338:A:G	0.673415	-0.017653	0.0418849
6:25712236:G:C	0.600527	-0.0407413	0.0778036
6:25712243:A:G	0.465552	0.0375427	0.051447
6:25712433:C:A	0.596371	-0.0160378	0.0302814
6:25712879:G:A	0.983044	-0.000945633	0.0444948
6:25712894:G:A	0.640029	0.026793	0.0572918
6:25713233:A:G	0.795048	-0.0160906	0.0619441
6:25713301:G:A	0.677006	-0.0174284	0.0418395
6:25713367:A:G	0.581967	0.0291469	0.0529449
6:25713568:A:T	0.534736	0.0264657	0.0426321
6:25713669:AAAAAC:A	0.508501	0.0190522	0.0288158
6:25714047:G:A	0.902871	-0.00783816	0.0642285
6:25714071:A:C	0.887675	-0.00907787	0.0642697
6:25714596:G:C	0.738359	0.0195914	0.058652
6:25714785:AACTG:A	0.88985	-0.0059302	0.0428193
6:25714959:A:G	0.80748	-0.0185674	0.0761965
6:25715023:G:A	0.728137	0.0199536	0.0574032
6:25715484:G:A	0.478462	0.0364816	0.051471
6:25715583:C:G	0.888446	0.00634295	0.0452193
6:25715599:A:G	0.220816	-0.0544314	0.0444569
6:25716262:C:T	0.583938	-0.0300134	0.0548047
6:25717251:A:G	0.178135	-0.0791145	0.0587549
6:25717292:A:G	0.190287	-0.0772667	0.0589943
6:25717585:CA:C	0.208405	-0.0512938	0.0407752
6:25717843:C:T	0.693596	-0.0164736	0.0418134
6:25718219:T:C	0.974031	-0.00140859	0.0432699
6:25718273:A:G	0.969894	-0.00163564	0.0433389
6:25718466:A:G	0.286205	0.0381077	0.0357321
6:25718762:T:A	0.670059	0.0122868	0.0288378
6:25719210:T:C	0.301325	0.0669512	0.064775
6:25719256:A:G	0.697727	-0.0162406	0.0418151
6:25719280:T:A	0.697785	-0.0162373	0.0418152
6:25719814:C:T	0.698503	-0.0161967	0.041815
6:25719819:C:G	0.818577	0.00726735	0.0316832
6:25720135:T:C	0.912032	-0.00548848	0.0496802
6:25720198:T:A	0.648495	0.0290104	0.0636397
6:25720215:C:G	0.699364	-0.0161484	0.0418158
6:25720613:GGGA:G	0.558645	0.0204656	0.0349926
6:25720614:GGA:G	0.396986	0.030117	0.0355566
6:25720615:GA:G	0.351073	-0.0307907	0.0330192
6:25720620:G:C	0.357588	0.0496335	0.0539512
6:25720812:A:G	0.691353	0.0228197	0.0574776
6:25721209:T:G	0.217565	-0.0548252	0.0444638
6:25721344:G:C	0.799669	-0.0172206	0.0678574
6:25721354:G:A	0.206779	-0.0562479	0.0445538
6:25721477:T:A	0.993807	0.000357377	0.0460427
6:25721594:TGACA:T	0.424041	0.0522892	0.0654081
6:25721866:ATAT:A	0.778031	-0.0174289	0.0618299
6:25721913:G:A	0.815418	0.0104345	0.0446985
6:25722059:A:C	0.702083	-0.015995	0.041816
6:25722154:AT:A	0.183616	-0.05441	0.0409189
6:25722154:AT:ATT	0.7599	0.00972148	0.0318099
6:25722306:T:C	0.939338	-0.00331529	0.0435639
6:25722395:GT:G	0.335359	-0.0386856	0.0401562
6:25722527:T:C	0.802199	-0.0170005	0.067866
6:25722838:G:A	0.97522	-0.00134412	0.0432728
6:25722873:G:A	0.15111	0.087851	0.0611937
6:25723034:T:C	0.969957	-0.00163141	0.0433164
6:25723384:C:A	0.143371	0.0575187	0.0393061
6:25723384:C:CA	0.752136	0.0101961	0.0322842
6:25723407:G:A	0.680169	-0.0173242	0.0420252
6:25723527:G:A	0.219039	0.0343632	0.0279583
6:25723564:CA:C	0.295977	-0.0433543	0.0414834
6:25723779:G:A	0.215029	-0.0550943	0.0444361
6:25724278:C:T	0.178161	-0.0786171	0.0583888
6:25725118:T:TCAAGGGATGA	0.551899	-0.0183335	0.0308168
6:25725119:C:CAAGGG	0.859227	0.00705028	0.0397517
6:25725120:A:T	0.25531	0.0814356	0.0715887
6:25725207:C:T	0.75915	-0.012964	0.0422834
6:25725213:G:A	0.0923911	0.146408	0.0869968
6:25725223:G:GT	0.316663	0.0281079	0.0280703
6:25725223:G:T	0.855595	0.0135071	0.0742209
6:25725246:A:AT	0.220931	0.0417018	0.0340686
6:25725246:A:T	0.7503	-0.0247649	0.0778174
6:25725481:A:G	0.716899	-0.0152069	0.0419378
6:25725638:G:C	0.269303	0.0674747	0.0610813
6:25725686:T:C	0.335419	0.0333831	0.0346565
6:25725833:A:C	0.871148	0.00644244	0.039719
6:25726074:G:C	0.0660501	-0.0651902	0.0354664
6:25726213:G:A	0.247128	-0.0591763	0.0511308
6:25726214:G:A	0.879262	0.00680608	0.0448049
6:25726329:C:CTT	0.24037	-0.0598945	0.0510147
6:25726675:G:A	0.288263	-0.0546414	0.0514544
6:25726786:A:C	0.360762	0.0480159	0.0525388
6:25727057:C:T	0.2552	-0.0582581	0.0512019
6:25727527:T:A	0.196501	-0.0574403	0.0444727
6:25727627:G:T	0.941077	-0.00853331	0.115445
6:25727627:GTT:GT	0.774664	-0.0199352	0.0696356
6:25727627:GTT:GTTT	0.891048	-0.00528204	0.0385611
6:25727627:GTT:GTTTT	0.0732139	0.0777993	0.043427
6:25727627:GTT:TTT	0.717735	-0.0243862	0.0674606
6:25727652:C:T	0.861861	0.00777786	0.0446988
6:25727718:C:A	0.265919	-0.0567397	0.0510016
6:25727921:C:T	0.325365	0.0433331	0.0440604
6:25727987:C:G	0.70675	-0.028837	0.0766484
6:25727996:C:T	0.752629	0.00903468	0.0286656
6:25728029:T:C	0.993307	0.000407455	0.0485724
6:25728098:C:T	0.267438	-0.0565929	0.0510314
6:25728176:C:T	0.773305	0.00947305	0.0328863
6:25729103:C:G	0.320525	0.061079	0.0614861
6:25729229:G:C	0.272174	-0.0561165	0.0511046
6:25729968:A:AT	0.791528	-0.0109427	0.0413986
6:25729968:A:ATT	0.529972	0.0307089	0.0488957
6:25730027:T:G	0.275685	-0.0557478	0.0511417
6:25730255:T:C	0.272855	-0.0561529	0.0512105
6:25730438:C:T	0.277562	-0.055546	0.0511562
6:25730857:A:G	0.861925	0.00777422	0.044699
6:25731069:T:A	0.861852	0.00778189	0.044719
6:25731342:A:G	0.28028	-0.055258	0.0511795
6:25731358:T:C	0.280348	-0.0552504	0.0511797
6:25731783:C:T	0.117333	-0.120304	0.0768194
6:25731971:C:T	0.9735	-0.00224499	0.0675826
6:25732302:G:C	0.655055	-0.0122822	0.0274923
6:25732330:C:T	0.349564	0.0575459	0.0615178
6:25732662:G:T	0.286608	-0.0545381	0.0511811
6:25732777:G:A	0.663682	-0.0335613	0.0771816
6:25733558:G:C	0.288226	-0.0543941	0.0512175
6:25734010:CTG:C	0.31486	-0.0282991	0.0281561
6:25734034:A:G	0.978108	0.00087263	0.0318004
6:25734036:G:GTA	0.264033	0.0545116	0.0488057
6:25734073:A:G	0.348409	0.0336275	0.0358625
6:25734339:C:T	0.312518	-0.0524508	0.0519339
6:25734470:C:A	0.48682	-0.0200962	0.0288998
6:25734558:A:G	0.289979	-0.0542367	0.0512553
6:25734626:A:G	0.68254	-0.0262991	0.0643009
6:25734645:A:G	0.361468	0.047946	0.0525395
6:25734800:T:C	0.311415	0.043834	0.0433032
6:25734969:A:G	0.291512	-0.0540651	0.0512557
6:25735451:C:T	0.164064	0.0576714	0.0414445
6:25735816:C:G	0.29369	-0.0538265	0.0512603
6:25735874:A:G	0.274516	-0.056498	0.051704
6:25736456:G:A	0.302342	0.0357074	0.0346196
6:25736564:T:C	0.311205	-0.0525366	0.0518779
6:25737696:C:T	0.924816	-0.00633461	0.0671258
6:25738008:G:A	0.284328	-0.0551503	0.0515111
6:25738015:C:T	0.834947	-0.0127501	0.0611925
6:25738020:C:T	0.777906	0.0125485	0.0444905
6:25738342:T:C	0.967682	-0.00273747	0.0675656
6:25738558:T:G	0.607905	0.0206515	0.0402512
6:25738562:AATAG:A	0.607905	0.0206515	0.0402512
6:25738619:T:C	0.283914	-0.0551949	0.0515085
6:25738807:C:T	0.905011	0.00484979	0.0406406
6:25738828:C:T	0.897823	-0.0111756	0.0870293
6:25739080:C:T	0.283914	-0.0551949	0.0515085
6:25739119:T:C	0.283914	-0.0551949	0.0515085
6:25739187:C:A	0.283914	-0.0551949	0.0515085
6:25739228:A:G	0.283666	-0.055228	0.0515128
6:25739343:TAAAC:T	0.260387	-0.057979	0.051515
6:25739518:C:T	0.283914	-0.0551949	0.0515085
6:25739611:TG:T	0.283914	-0.0551949	0.0515085
6:25739644:T:G	0.887133	0.00560843	0.0395146
6:25739670:T:C	0.262783	-0.0575461	0.051388
6:25740241:C:G	0.935507	-0.00688759	0.0851183
6:25740273:C:T	0.29325	-0.0547737	0.0521149
6:25740611:AT:A	0.916023	-0.00634629	0.0601862
6:25740822:A:T	0.30066	-0.0533654	0.0515598
6:25740827:T:C	0.80076	0.00740368	0.0293373
6:25741027:G:C	0.328949	0.0349268	0.0357771
6:25741033:A:T	0.296603	-0.0538802	0.051622
6:25741110:C:T	0.79894	0.00745098	0.0292517
6:25741216:G:A	0.320772	-0.0515104	0.0518801
6:25741293:AAAAT:A	0.295942	-0.0544245	0.0520721
6:25741408:A:G	0.294572	-0.0541128	0.0516272
6:25741434:A:G	0.294572	-0.0541128	0.0516272
6:25741643:C:A	0.646486	0.0336503	0.0733682
6:25741664:A:C	0.29906	-0.0535628	0.0515795
6:25741665:G:A	0.171471	-0.137402	0.100477
6:25741674:G:A	0.82184	0.00700444	0.031106
6:25741684:G:T	0.439828	-0.0404782	0.0524001
6:25741743:G:T	0.297843	-0.0466584	0.0448177
6:25741809:C:G	0.398178	-0.0450833	0.0533607
6:25741954:G:A	0.29959	-0.053873	0.0519351
6:25741970:A:G	0.303036	-0.0534868	0.0519318
6:25742022:G:T	0.300701	-0.0533608	0.0515598
6:25742075:T:C	0.300701	-0.0533608	0.0515598
6:25742224:C:T	0.295483	-0.0541474	0.0517579
6:25742529:A:T	0.640254	0.0177188	0.0379139
6:25742699:A:G	0.302224	0.0369151	0.0357817
6:25742740:C:A	0.82542	-0.00787402	0.0356971
6:25742759:A:C	0.300701	-0.0533608	0.0515598
6:25742888:C:T	0.690517	0.0162625	0.0408448
6:25742918:C:G	0.239452	-0.0602868	0.0512487
6:25742960:A:G	0.862568	0.00506732	0.0292728
6:25743161:C:T	0.300715	-0.0533594	0.0515598
6:25743559:G:A	0.300715	-0.0533594	0.0515598
6:25743640:T:A	0.917483	0.0046085	0.0444814
6:25743645:C:T	0.358125	0.0404807	0.0440514
6:25743863:C:A	0.945413	0.00331248	0.0483797
6:25743917:T:TA	0.300715	-0.0533594	0.0515598
6:25743979:C:A	0.316142	-0.0448246	0.0447165
6:25743997:T:C	0.301134	-0.0533311	0.0515773
6:25744284:G:A	0.300887	-0.0533408	0.0515602
6:25744831:T:A	0.300778	-0.0533859	0.0515923
6:25744878:A:G	0.306931	-0.0526842	0.0515661
6:25745049:C:G	0.300715	-0.0533594	0.0515598
6:25745193:G:C	0.835222	-0.0127392	0.0612433
6:25745225:CAT:C	0.336448	-0.0497648	0.0517733
6:25745243:A:T	0.279168	-0.0560593	0.0518017
6:25745266:T:A	0.28173	-0.0556994	0.051744
6:25745579:A:G	0.300703	-0.0533604	0.0515595
6:25745600:A:G	0.836594	0.00816792	0.0396016
6:25745702:T:C	0.29936	-0.0535097	0.0515603
6:25745737:T:C	0.872079	0.00947054	0.0588167
6:25745852:A:T	0.30388	-0.0532055	0.0517488
6:25745853:G:A	0.300651	-0.0535687	0.0517553
6:25746083:G:A	0.300649	-0.0533673	0.0515606
6:25746218:A:G	0.0578651	0.174052	0.0917647
6:25746495:G:A	0.81644	-0.0176807	0.0761688
6:25746598:CTAAA:C	0.297766	-0.0537817	0.0516518
6:25747169:T:C	0.956654	0.00263532	0.0484849
6:25747939:T:G	0.852225	0.0121716	0.0653402
6:25748145:AT:A	0.900819	0.00554615	0.0445019
6:25749101:A:G	0.298938	-0.0535726	0.0515759
6:25749125:C:G	0.380977	0.0848412	0.09684
6:25749127:G:T	0.81544	0.0072116	0.0308963
6:25749224:T:G	0.297445	-0.053749	0.051586
6:25749274:C:G	0.318218	-0.0446623	0.0447462
6:25749312:C:T	0.816462	0.00716998	0.0308921
6:25749335:G:A	0.850682	0.0122977	0.065327
6:25749448:A:G	0.368193	-0.0463118	0.0514654
6:25749554:G:A	0.742733	-0.0262411	0.079946
6:25749599:T:C	0.298477	-0.0536288	0.0515809
6:25749720:T:TA	0.284346	0.0383278	0.0358
6:25749911:A:T	0.798813	0.0362205	0.142106
6:25750134:A:C	0.966177	-0.00288993	0.0681531
6:25750354:G:A	0.295719	-0.0545742	0.0521913
6:25750530:T:C	0.334316	-0.0506599	0.0524725
6:25750793:C:A	0.803301	0.00821223	0.0329707
6:25750861:C:G	0.311332	-0.142254	0.140507
6:25750873:G:GAA	0.277652	-0.139017	0.128054
6:25750911:G:T	0.55441	0.0230478	0.0389872
6:25751037:T:A	0.96773	0.00177524	0.0438811
6:25751232:C:G	0.83328	-0.00638106	0.0303143
6:25751383:A:T	0.947837	0.00317226	0.0484884
6:25751446:C:G	0.504072	0.0340022	0.0508943
6:25752119:T:C	0.816286	-0.0176958	0.0761684
6:25752757:T:A	0.206849	0.16909	0.133957
6:25752859:C:T	0.975141	0.00212369	0.0681529
6:25752903:G:A	0.116204	-0.0925726	0.0589293
6:25752906:T:C	0.959509	0.00246269	0.0485066
6:25753096:C:T	0.65575	0.0169169	0.0379483
6:25753187:CA:C	0.462835	-0.0430878	0.0586877
6:25753196:A:C	0.807383	-0.0273865	0.11233
6:25753197:C:A	0.648675	0.0363861	0.0798635
6:25753197:CA:C	0.462797	-0.0430914	0.0586878
6:25753207:A:C	0.646294	0.0174228	0.0379652
6:25753450:T:C	0.802694	-0.015325	0.0613338
6:25753492:A:G	0.892429	0.00656182	0.0485231
6:25753603:C:T	0.273358	0.0392112	0.0357974
6:25753640:C:T	0.316164	-0.0523048	0.052181
6:25754460:A:G	0.428856	0.0764689	0.0966552
6:25754500:C:G	0.671244	0.0161104	0.0379568
6:25755101:G:C	0.455395	0.038649	0.051777
6:25755264:G:C	0.808034	-0.0254447	0.104727
6:25755276:T:C	0.427894	0.0357091	0.0450417
6:25755338:C:CAGAG	0.288281	-0.0549824	0.0517774
6:25755375:G:A	0.750458	0.0165154	0.0519295
6:25755583:A:G	0.273129	0.0392776	0.0358409
6:25755788:CA:C	0.81786	0.00712638	0.0309441
6:25756592:A:G	0.28701	-0.055045	0.0516998
6:25756899:A:C	0.0518979	-0.164091	0.0844101
6:25757017:A:G	0.286564	-0.0551066	0.0517098
6:25757788:C:G	0.334051	0.0521463	0.0539825
6:25758024:T:C	0.294609	-0.0546676	0.0521605
6:25758253:T:A	0.269374	-0.0569842	0.0515926
6:25758477:C:T	0.986061	-0.00167407	0.0958218
6:25758580:C:T	0.544961	-0.0549582	0.0907908
6:25758924:T:C	0.161231	-0.0691956	0.0493922
6:25758970:CT:C	0.180048	0.036978	0.027583
6:25758998:TTTTG:T	0.278058	0.0467673	0.0431157
6:25759066:G:T	0.315011	0.05761	0.0573369
6:25759075:TG:T	0.859711	-0.0234843	0.132874
6:25759078:TTTG:T	0.947533	-0.00901816	0.137042
6:25759406:G:T	0.706917	0.0151818	0.040377
6:25759473:T:C	0.357897	0.0328475	0.035728
6:25759511:G:A	0.578768	0.0173882	0.0313197
6:25759553:G:T	0.970874	-0.00298382	0.0817224
6:25759625:A:G	0.763724	-0.0230524	0.0766892
6:25759783:T:C	0.558794	0.0223213	0.0381799
6:25759925:C:T	0.999454	2.14301e-05	0.0313422
6:25760012:CT:C	0.40805	0.0296572	0.0358469
6:25760344:T:C	0.548288	0.0228832	0.0381178
6:25760406:C:T	0.154471	-0.0794499	0.0557967
6:25760458:A:G	0.0701005	-0.153829	0.084929
6:25760539:G:A	0.510615	0.025094	0.0381437
6:25760591:G:A	0.504856	0.0254313	0.0381354
6:25761198:A:G	0.398994	0.0501383	0.0594465
6:25761209:T:C	0.963791	-0.00177179	0.0390291
6:25761501:C:G	0.538908	-0.0443103	0.072112
6:25761732:G:A	0.152414	-0.0804755	0.056235
6:25761963:C:G	0.976571	0.000919037	0.031294
6:25762646:C:T	0.641629	0.041024	0.0881435
6:25763010:A:T	0.537476	0.0235193	0.0381414
6:25763154:T:C	0.513802	0.0248788	0.0381034
6:25763192:A:G	0.466074	-0.0453217	0.0621797
6:25763299:T:C	0.202287	-0.0483398	0.0379117
6:25763391:T:C	0.120619	0.0659487	0.0424878
6:25763873:TG:T	0.650339	0.0324048	0.071488
6:25764130:A:G	0.350157	0.0334243	0.0357753
6:25764408:G:A	0.543818	0.0231398	0.0381186
6:25764704:A:T	0.554508	0.0225899	0.0382219
6:25764830:G:A	0.175748	-0.0762284	0.0563002
6:25764833:G:T	0.544414	0.0231058	0.0381188
6:25765377:G:A	0.533741	0.0237353	0.0381409
6:25765390:T:C	0.732505	0.0131025	0.0383343
6:25765532:T:C	0.117183	-0.0864097	0.0551536
6:25765943:A:G	0.543993	0.0231305	0.0381196
6:25766113:C:G	0.953644	0.00180845	0.0311097
6:25766310:TTTAA:T	0.470901	0.0476203	0.0660463
6:25766325:A:G	0.127043	0.065045	0.0426282
6:25766410:TTA:T	0.47444	0.027374	0.0382707
6:25766467:C:G	0.940205	0.00233183	0.0310859
6:25766533:A:G	0.0708868	-0.148068	0.0819777
6:25766976:C:T	0.120389	0.065983	0.0424835
6:25767437:G:A	0.621682	0.0173081	0.0350744
6:25767661:G:A	0.537971	0.0234854	0.0381329
6:25768085:T:C	0.787344	0.0148914	0.055202
6:25768106:G:A	0.547788	0.0229433	0.0381703
6:25768436:G:A	0.980422	0.00223976	0.0912707
6:25768767:C:T	0.822002	-0.0172914	0.0768604
6:25768914:C:T	0.559908	0.0222074	0.0380931
6:25768992:A:G	0.31473	0.0767185	0.0763106
6:25769440:A:T	0.111527	-0.0592034	0.0372029
6:25769608:G:C	0.448001	0.0221622	0.0292087
6:25769789:A:C	0.409401	0.0801436	0.09715
6:25769872:A:C	0.606269	0.0195388	0.0379095
6:25770239:A:G	0.358139	0.0416687	0.0453454
6:25770707:G:A	0.638369	0.0178088	0.0378927
6:25770760:G:C	0.850856	-0.00574924	0.0305769
6:25770866:G:A	0.196637	0.0978578	0.0757887
6:25771490:A:T	0.099954	0.0692535	0.0420974
6:25771620:G:A	0.975776	-0.00236414	0.0778574
6:25771806:G:A	0.671919	0.0571357	0.134908
6:25771806:GA:G	0.644111	0.0156372	0.0338498
6:25771806:GA:GAA	0.582039	0.020047	0.036422
6:25771900:T:C	0.796222	0.0141034	0.0546135
6:25771929:A:G	0.180651	0.0581279	0.0434194
6:25772146:G:T	0.566365	0.0229641	0.0400481
6:25772639:G:C	0.713898	0.0124167	0.0338673
6:25773321:C:T	0.84001	0.0128652	0.0637269
6:25773998:C:T	0.446225	0.0272659	0.035795
6:25774130:C:T	0.815713	-0.00909318	0.0390161
6:25774172:T:C	0.966681	-0.00322976	0.0773197
6:25774183:T:C	0.0927933	-0.0621467	0.0369735
6:25775273:G:C	0.122322	-0.0847228	0.0548331
6:25775438:T:C	0.423797	0.0851935	0.106512
6:25775508:C:T	0.349383	0.0542815	0.0580063
6:25775559:T:TA	0.748693	-0.0125624	0.039213
6:25775568:AAT:A	0.837433	-0.00822464	0.0400853
6:25775570:T:A	0.748691	-0.0125625	0.039213
6:25775729:T:C	0.298554	-0.0641577	0.0617174
6:25775967:T:C	0.349321	0.0542885	0.0580062
6:25776059:T:C	0.819619	-0.00695111	0.0304827
6:25776290:T:C	0.577114	0.0211117	0.0378613
6:25776376:C:CA	0.794509	-0.0160157	0.0614899
6:25776620:C:G	0.836464	-0.00629203	0.0304819
6:25776624:G:T	0.278901	-0.0953078	0.0880204
6:25777299:G:A	0.877259	-0.00470844	0.0304863
6:25777452:T:A	0.349178	0.0543051	0.0580067
6:25777481:G:A	0.615033	0.0190088	0.0377982
6:25777497:A:T	0.538414	0.0213753	0.0347444
6:25777652:C:G	0.575701	0.0224211	0.040061
6:25777792:A:AAAC	0.526604	0.0224585	0.0354684
6:25777827:AC:A	0.319448	0.0628312	0.0631094
6:25777828:C:A	0.484502	0.0958628	0.137127
6:25777831:C:A	0.510419	0.0541836	0.0823227
6:25777834:C:A	0.333718	0.0682888	0.0706446
6:25777837:A:C	0.0835116	0.199028	0.115001
6:25778780:A:T	0.451553	0.0268944	0.0357245
6:25778924:T:C	0.600753	0.019779	0.0377954
6:25779066:A:G	0.122942	-0.0843298	0.0546694
6:25779121:T:C	0.449881	0.0269952	0.0357262
6:25779162:C:T	0.173775	0.0590262	0.0433961
6:25779392:A:G	0.87832	0.0117601	0.0768137
6:25780503:C:T	0.451312	0.0269106	0.0357269
6:25781098:C:T	0.968028	0.00215502	0.0537657
6:25781259:C:T	0.867421	0.00840592	0.0503545
6:25781435:A:G	0.0158135	0.139346	0.0577434
6:25781465:C:G	0.112363	0.118859	0.0748642
6:25781466:AAAG:A	0.227014	0.0366471	0.0303348
6:25781477:GAA:G	0.142747	0.0448385	0.0305932
6:25781477:G:T	0.963512	-0.00352401	0.0770331
6:25781853:T:G	0.980247	-0.0015238	0.0615434
6:25781938:A:G	0.535397	-0.0216796	0.034979
6:25781950:A:G	0.917307	0.00756156	0.0728286
6:25781983:C:T	0.925163	-0.00796394	0.084784
6:25782314:T:G	0.45089	0.0220921	0.0293024
6:25783022:T:C	0.226144	0.0334624	0.0276469
6:25783622:C:T	0.442233	0.0247996	0.0322731
6:25783909:C:T	0.12527	0.11834	0.0771937
6:25784045:C:T	0.777625	0.0202641	0.0717528
6:25784227:T:TG	0.559002	0.0162831	0.0278666
6:25784461:A:G	0.465106	-0.0517688	0.0708711
6:25784800:A:C	0.142086	0.112151	0.0763936
6:25784804:G:A	0.591875	0.0214688	0.0400447
6:25785143:C:A	0.625859	0.0405383	0.0831446
6:25785304:T:C	0.969183	0.00118557	0.030688
6:25785689:A:G	0.701423	-0.0283936	0.0740573
6:25785909:T:C	0.0815451	0.0956205	0.0548978
6:25785925:C:T	0.117331	0.0486524	0.0310665
6:25785935:G:A	0.234038	0.108609	0.0912664
6:25785991:C:T	0.131036	0.115705	0.0766244
6:25786095:T:C	0.159301	-0.113352	0.0805385
6:25786430:A:G	0.461019	-0.053615	0.0727308
6:25786993:C:T	0.183752	0.041522	0.0312362
6:25787269:GAAATAAAT:GAAATAAATAAATAAAT	0.820398	-0.00738208	0.0325155
6:25787269:GAAAT:G	0.438537	0.0280043	0.0361502
6:25787269:G:T	0.503898	-0.0553492	0.0828123
6:25787299:A:AATAA	0.970103	-0.00110159	0.0293922
6:25787551:CT:C	0.291722	0.0617291	0.0585471
6:25787554:T:A	0.533696	0.0364509	0.0585675
6:25787554:T:TA	0.723361	0.0126658	0.0357821
6:25787650:C:T	0.589812	0.0198406	0.0368026
6:25787959:G:A	0.561061	-0.0357229	0.0614571
6:25788364:A:T	0.789276	0.00785431	0.0293892
6:25788542:T:TAACA	0.617605	0.0414434	0.0830118
6:25788898:A:AGGTTGCCTT	0.668542	0.0162019	0.0378416
6:25788901:T:TTG	0.732727	0.0123604	0.0361945
6:25789021:T:C	0.781365	0.0157736	0.0568335
6:25789061:A:G	0.618178	0.0234297	0.0470065
6:25789132:A:G	0.200288	-0.0388174	0.0303088
6:25789189:G:C	0.151283	0.0395396	0.0275534
6:25789199:A:ATAGG	0.235916	0.0332724	0.0280719
6:25789212:T:TAGGT	0.280719	0.0303319	0.0281188
6:25789224:T:TAGGT	0.279852	0.0303901	0.028122
6:25789390:T:A	0.261836	0.0311983	0.0278045
6:25790356:A:T	0.259987	0.0313181	0.0278032
6:25790378:T:C	0.699206	0.028673	0.0742068
6:25790599:T:C	0.766754	0.0168573	0.0568306
6:25791175:A:T	0.171086	-0.109501	0.0800022
6:25791354:C:T	0.414321	0.0225336	0.0276041
6:25791534:C:A	0.527385	0.0340708	0.0539093
6:25791743:G:A	0.169149	-0.109994	0.0799993
6:25791745:A:T	0.161571	-0.0385009	0.0275044
6:25791927:C:T	0.439699	-0.0720999	0.0933088
6:25792126:C:T	0.924179	-0.0114087	0.119875
6:25792200:A:G	0.0240659	-0.193502	0.0857692
6:25792250:A:G	0.166226	-0.0380869	0.0275108
6:25792292:T:C	0.429802	0.0217955	0.0276056
6:25792376:A:G	0.0143339	-0.170298	0.0695437
6:25792455:T:C	0.93798	-0.00364335	0.0468242
6:25792548:A:G	0.722125	0.0151085	0.0424851
6:25792631:G:A	0.770062	0.01661	0.0568264
6:25792711:TTG:T	0.156906	-0.0389185	0.0274934
6:25792768:C:T	0.180948	0.0763869	0.0570971
6:25792978:T:C	0.165449	-0.0381399	0.0274986
6:25793559:G:T	0.0753489	0.163385	0.0918752
6:25793673:G:A	0.30074	-0.0343964	0.0332382
6:25793683:C:G	0.921402	0.00752858	0.0763028
6:25793941:G:A	0.938203	0.00439489	0.0566869
6:25794135:A:G	0.709886	0.0108802	0.0292471
6:25794439:C:A	0.0141727	-0.170519	0.0695187
6:25795087:C:T	0.62799	0.0406476	0.083886
6:25795278:A:G	0.826952	-0.00895257	0.0409518
6:25795418:C:T	0.5178	-0.0419976	0.0649374
6:25795577:A:T	0.318868	-0.0273939	0.0274822
6:25795743:AT:A	0.563065	0.0496951	0.0859338
6:25795800:C:A	0.521311	0.0345714	0.0539061
6:25795971:ACACACC:A	0.235785	-0.0594532	0.0501466
6:25796370:C:T	0.565769	0.0493451	0.085923
6:25796969:T:C	0.520241	-0.0416606	0.0647937
6:25797140:C:T	0.220629	-0.0944241	0.0770898
6:25797971:G:A	0.283628	-0.0294873	0.0275015
6:25797985:G:A	0.303952	-0.0836645	0.0813861
6:25798556:C:G	0.747043	0.0295754	0.0916951
6:25798932:G:A	0.265303	-0.0561708	0.0504251
6:25799581:A:G	0.669929	-0.0174767	0.0410015
6:25799676:G:A	0.26613	-0.0560599	0.0504128
6:25800666:T:C	0.169426	0.0661868	0.0481691
6:25800725:CAT:C	0.0277715	0.112723	0.0512261
6:25800731:C:G	0.666622	-0.0176588	0.0409917
6:25800922:T:C	0.313652	-0.0276756	0.0274672
6:25801319:G:A	0.26644	-0.0560136	0.0504037
6:25801428:AT:A	0.777951	0.016107	0.0571191
6:25801518:T:C	0.435768	-0.0727193	0.0933065
6:25801971:C:T	0.680568	0.011322	0.0275013
6:25802083:C:T	0.260145	-0.0794678	0.0705723
6:25802159:TGAA:T	0.29885	-0.0285436	0.0274748
6:25802401:A:G	0.183738	-0.109133	0.0820964
6:25803110:TA:T	0.247227	-0.136986	0.118387
6:25803235:C:T	0.886457	-0.00414523	0.0290305
6:25803712:A:G	0.18294	0.0761902	0.0572103
6:25803904:G:A	0.313769	-0.0276823	0.0274804
6:25804617:G:T	0.755087	-0.0178647	0.0572699
6:25804628:T:C	0.0900418	0.113834	0.0671516
6:25805002:A:T	0.763326	0.00828174	0.0275035
6:25805331:A:T	0.0269463	0.113367	0.0512441
6:25806114:CCAA:C	0.331813	0.133887	0.137961
6:25806576:T:C	0.57625	0.0154028	0.0275605
6:25806832:G:A	0.0890389	0.11417	0.0671395
6:25806966:G:A	0.911567	-0.0111723	0.100595
6:25807603:A:G	0.412489	-0.0403899	0.0492848
6:25807812:A:G	0.66461	-0.0177719	0.0409909
6:25808474:C:T	0.0114406	-0.217366	0.0859514
6:25808734:AT:A	0.50118	-0.0235711	0.0350429
6:25808743:A:T	0.204096	0.0713282	0.0561654
6:25808858:T:C	0.593412	-0.0347912	0.0651644
6:25809069:A:G	0.320712	-0.0709431	0.0714434
6:25809087:C:T	0.320761	-0.0709358	0.0714435
6:25809218:A:G	0.208745	0.0716407	0.0569923
6:25809477:G:A	0.243708	0.0650676	0.0558152
6:25809524:T:C	0.582698	0.0151472	0.027568
6:25809716:C:A	0.414252	0.0402383	0.0492854
6:25809751:A:G	0.2083	0.0717211	0.0570005
6:25809896:ATGT:A	0.523107	0.0344277	0.0539143
6:25809909:G:A	0.462693	-0.0222228	0.030259
6:25810220:G:A	0.769101	0.0166807	0.0568239
6:25810797:G:C	0.582206	0.0151671	0.0275682
6:25811034:C:T	0.578967	0.0152937	0.0275614
6:25811331:A:G	0.0326285	0.109111	0.0510668
6:25811404:C:T	0.499292	0.0187114	0.0276958
6:25811596:G:GT	0.627146	-0.0404972	0.0833708
6:25811598:TA:T	0.463642	0.0468772	0.0639644
6:25812119:A:G	0.706872	-0.014139	0.0375977
6:25812336:C:T	0.296215	0.10663	0.102079
6:25812437:T:C	0.729474	-0.0185046	0.0535086
6:25812459:G:A	0.588409	0.0149242	0.027579
6:25812485:C:T	0.766759	0.0168549	0.0568237
6:25812641:T:C	0.178392	0.076974	0.057199
6:25813810:T:C	0.303455	-0.083737	0.0813729
6:25814172:A:G	0.756711	-0.0225753	0.07287
6:25814532:G:T	0.553444	0.0163541	0.0275967
6:25814559:A:G	0.634721	0.0398475	0.083873
6:25814579:A:G	0.0119126	-0.176497	0.0701855
6:25814873:T:C	0.759228	-0.0223351	0.0728727
6:25814939:T:C	0.660692	0.012133	0.0276405
6:25815074:C:G	0.988058	0.000851441	0.0568856
6:25815080:T:G	0.43333	-0.0386675	0.0493519
6:25815117:G:A	0.747605	0.0184493	0.0573316
6:25815179:A:T	0.752404	-0.0121318	0.038456
6:25815210:G:C	0.381173	-0.107957	0.123276
6:25815210:G:GTC	0.477058	-0.0249462	0.0350839
6:25815212:CACACAA:C	0.615469	0.0219027	0.0436064
6:25815213:A:T	0.216122	0.0372523	0.0301173
6:25815214:CACAA:C	0.625698	-0.0263517	0.0540226
6:25815216:CAA:C	0.701977	-0.0223958	0.0585278
6:25815218:A:C	0.309288	-0.0473542	0.0465756
6:25815370:A:G	0.578261	0.0153274	0.0275709
6:25816156:TTG:T	0.510705	0.0250549	0.0380924
6:25816430:C:T	0.734739	0.0162704	0.0480196
6:25816860:T:C	0.220919	-0.0943242	0.0770567
6:25817076:AT:A	0.516698	-0.0213962	0.0329963
6:25817094:AG:A	0.888952	-0.0165981	0.118871
6:25817216:T:C	0.515642	-0.0318361	0.0489727
6:25817297:G:A	0.801006	0.0120286	0.0477238
6:25817518:G:A	0.524649	0.0175479	0.0275826
6:25817705:A:G	0.917502	0.00321342	0.0310232
6:25817789:A:G	0.518494	-0.0316147	0.0489643
6:25817796:AT:A	0.208728	0.0717167	0.0570507
6:25818442:A:G	0.323575	-0.0618333	0.0626389
6:25818588:A:G	0.519785	-0.0315074	0.0489492
6:25818646:G:C	0.530547	-0.0306995	0.0489491
6:25818755:G:A	0.290616	0.0297974	0.0281967
6:25818766:A:G	0.51992	-0.0314962	0.0489476
6:25819085:A:T	0.407497	-0.0563118	0.0679843
6:25820167:C:T	0.647274	0.02197	0.0480165
6:25820428:T:C	0.493959	0.0188757	0.0275951
6:25820481:T:A	0.00930198	-0.227431	0.0874481
6:25820891:G:A	0.481535	0.0194263	0.0276006
6:25821063:C:G	0.0283031	0.112367	0.0512376
6:25821580:C:T	0.231237	0.0682305	0.0569927
6:25821616:T:G	0.380389	-0.0597727	0.0681419
6:25821807:T:A	0.629045	-0.0231589	0.0479409
6:25821992:TATACA:T	0.283351	0.058914	0.054915
6:25822134:GA:G	0.287536	0.0583275	0.0548427
6:25822363:C:T	0.762427	0.00822421	0.0272059
6:25822620:C:T	0.743568	-0.016377	0.0500624
6:25822753:C:A	0.465425	-0.0795213	0.108942
6:25823444:A:T	0.749617	-0.0159958	0.0501209
6:25823986:G:A	0.683732	0.0340129	0.0834926
6:25824756:A:G	0.269887	-0.0374583	0.0339504
6:25824809:C:T	0.644311	-0.0128697	0.0278758
6:25825390:T:A	0.777026	0.00769524	0.0271728
6:25825547:G:A	0.89568	-0.00890725	0.0679316
6:25825547:G:GGACAAAAATTGAAA	0.973544	-0.00095184	0.0287015
6:25825549:A:ACAAAAATTGAAAGT	0.221397	-0.0968871	0.0792325
6:25826119:C:T	0.643357	-0.0129031	0.0278678
6:25826347:A:T	0.7496	-0.0159717	0.050042
6:25826514:C:T	0.73755	-0.0167778	0.0500682
6:25826986:T:A	0.618371	-0.0138911	0.0278848
6:25827484:A:G	0.639562	-0.013048	0.0278618
6:25827516:A:G	0.595187	-0.0371618	0.0699405
6:25827864:C:G	0.00956242	-0.221234	0.0853767
6:25828242:G:C	0.929062	-0.00452662	0.0508468
6:25828649:CATAA:C	0.237206	-0.0938233	0.0793767
6:25828782:A:T	0.333039	0.0531412	0.0548974
6:25828828:G:A	0.505047	0.0209844	0.0314811
6:25829633:A:T	0.619533	-0.0137983	0.0277905
6:25829659:T:A	0.929291	-0.00451146	0.0508412
6:25829811:T:C	0.696824	0.0324151	0.0831988
6:25831212:G:A	0.546471	0.0171194	0.0283876
6:25831264:A:G	0.696755	0.0324217	0.0831956
6:25831283:CT:C	0.221421	-0.0942333	0.0770661
6:25831373:C:T	0.708703	-0.0145479	0.03894
6:25831603:A:G	0.92623	-0.00470782	0.0508462
6:25832052:C:G	0.661634	0.0217632	0.0497265
6:25832684:C:CT	0.760197	-0.0116269	0.0380932
6:25832689:TTC:T	0.84348	-0.00785121	0.0397642
6:25832690:TC:T	0.344108	-0.0266456	0.0281642
6:25832691:C:T	0.362769	-0.0258573	0.0284115
6:25832797:T:C	0.708611	-0.0145526	0.0389398
6:25832935:T:TA	0.0699044	-0.0613261	0.0338346
6:25833010:T:C	0.339783	0.0524122	0.0549052
6:25833333:G:GT	0.436137	0.0213345	0.0273964
6:25833333:G:GTT	0.58365	-0.0457597	0.0834938
6:25834035:C:G	0.661604	0.0217693	0.0497358
6:25834223:T:G	0.583617	0.0305619	0.0557587
6:25834277:C:T	0.708474	-0.0145597	0.0389395
6:25834428:T:A	0.919356	-0.00514845	0.0508515
6:25834548:A:G	0.919062	-0.00516729	0.0508516
6:25834658:T:C	0.918473	-0.00520508	0.0508519
6:25834895:A:G	0.917953	-0.00523843	0.0508521
6:25834966:GA:G	0.680504	0.0168805	0.0409943
6:25835439:CA:C	0.506568	0.0290909	0.043799
6:25835440:AG:A	0.924976	-0.00478912	0.0508573
6:25835895:A:G	0.915836	-0.00537408	0.0508524
6:25836118:G:C	0.366023	0.0498741	0.0551736
6:25836120:G:C	0.424159	-0.0571024	0.071447
6:25836122:G:C	0.727989	-0.0240701	0.0692061
6:25836124:G:C	0.508215	-0.0535543	0.0809442
6:25836257:C:G	0.486394	-0.0196259	0.0281959
6:25836281:G:A	0.342099	-0.0615626	0.064801
6:25836380:A:G	0.914776	-0.00544204	0.0508522
6:25836563:T:C	0.664344	0.021587	0.0497483
6:25836927:C:G	0.34098	0.0522906	0.0549138
6:25837428:GC:G	0.794366	0.00785421	0.0301337
6:25837681:A:AT	0.496188	0.072878	0.107095
6:25837829:A:G	0.909262	-0.00579752	0.0508689
6:25837966:G:T	0.0347567	-0.151275	0.0716544
6:25838054:A:G	0.202022	0.0465468	0.0364841
6:25838279:A:C	0.370873	-0.070377	0.0786477
6:25838561:C:T	0.203557	-0.0987734	0.0776836
6:25838654:TTATTAGATGTGTGATA:T	0.685343	-0.0166308	0.0410451
6:25838655:TATTAGATGTGTGATA:T	0.545414	-0.0259597	0.0429336
6:25838657:TTAGATGTGTGATATA:T	0.682866	-0.016859	0.041265
6:25838658:TAGATGTGTGATATATA:T	0.682866	-0.016859	0.041265
6:25838664:TG:T	0.689253	-0.016513	0.041296
6:25840485:C:A	0.909333	0.00379518	0.0333263
6:25840946:A:G	0.846436	-0.00535293	0.0276398
6:25841122:G:A	0.528959	-0.0187825	0.0298327
6:25841138:TAA:T	0.661995	0.0217675	0.0497929
6:25841359:A:T	0.952255	-0.00309332	0.0516626
6:25841684:G:A	0.221269	-0.0942713	0.0770719
6:25842032:C:T	0.883612	-0.00743676	0.0508003
6:25842952:T:TA	0.93916	0.00650676	0.0852505
6:25843462:A:G	0.24699	-0.0831301	0.0718068
6:25843669:A:G	0.54931	-0.0294328	0.0491535
6:25843926:C:T	0.270575	0.0661911	0.0600787
6:25844710:G:T	0.15567	-0.0407648	0.028712
6:25844969:G:C	0.00323912	-0.226253	0.0768501
6:25845432:GA:G	0.700012	-0.0177043	0.0459487
6:25846372:TG:T	0.451169	0.0533242	0.0707716
6:25846373:G:T	0.945601	0.00506044	0.074165
6:25846380:TA:T	0.885547	-0.0123053	0.0854885
6:25846381:A:T	0.968411	-0.00336464	0.0849633
6:25847089:C:T	0.528708	0.0285385	0.0453008
6:25847242:A:G	0.515935	0.0834799	0.128505
6:25847313:T:A	0.587919	-0.0450564	0.0831523
6:25847652:A:G	0.93729	0.00351934	0.0447321
6:25847703:G:A	0.00429	-0.222151	0.0777835
6:25847730:C:T	0.777737	-0.0142396	0.0504468
6:25847847:A:T	0.165151	-0.0397841	0.0286638
6:25848019:A:G	0.777737	-0.0142396	0.0504468
6:25848025:T:C	0.286897	0.05658	0.0531291
6:25848419:T:G	0.313735	0.0405159	0.0402176
6:25848433:A:T	0.295928	0.0459943	0.044005
6:25849714:C:T	0.00937709	-0.219023	0.0843049
6:25849764:A:T	0.467597	-0.077747	0.107031
6:25849779:A:C	0.165007	-0.0398537	0.0287042
6:25849838:A:G	0.0829662	-0.0549919	0.0317188
6:25849905:C:T	0.872987	0.0076643	0.047942
6:25851338:G:A	0.24476	0.0617355	0.0530752
6:25851369:T:C	0.176493	-0.038765	0.0286801
6:25851469:ATT:A	0.437808	0.0400362	0.0515997
6:25851469:ATT:AT	0.147028	-0.0451695	0.031149
6:25851484:G:T	0.815719	-0.0332289	0.14258
6:25851529:A:G	0.161181	-0.0401724	0.0286719
6:25851533:A:G	0.779696	-0.0141122	0.0504522
6:25852208:G:A	0.729326	0.0287585	0.0831116
6:25853521:T:C	0.460265	-0.0841745	0.113994
6:25853585:T:A	0.746319	0.0261907	0.0809614
6:25853659:TTG:T	0.109647	0.087927	0.0549618
6:25853662:GA:G	0.0520633	0.0995273	0.0512338
6:25853712:T:C	0.527386	-0.0435182	0.0688578
6:25854644:C:A	0.279115	0.0574979	0.0531252
6:25854971:T:TTACTCAGGATGCCTTGCTCCTGTGC	0.187928	-0.100212	0.0761063
6:25856421:C:T	0.893771	0.00640068	0.047933
6:25856881:T:C	0.176027	-0.0387652	0.0286494
6:25857072:CT:C	0.664455	-0.0288545	0.0665201
6:25857074:CAA:C	0.291561	-0.0303426	0.0287688
6:25857509:TA:T	0.957247	0.00261966	0.0488661
6:25857829:C:T	0.167343	0.0587767	0.0425675
6:25858060:G:A	0.278793	0.0650585	0.0600705
6:25858313:G:A	0.278781	0.06506	0.0600705
6:25858346:C:T	0.177147	-0.0388029	0.0287516
6:25858405:AAAAAC:A	0.0629577	-0.0560787	0.0301581
6:25858427:AAACAC:A	0.0953669	-0.0484341	0.0290417
6:25858704:G:T	0.190458	-0.0376234	0.0287371
6:25858926:G:A	0.467613	-0.0777855	0.107088
6:25859286:T:G	0.181723	-0.0383914	0.0287475
6:25859413:A:G	0.251456	-0.0334827	0.0291961
6:25859433:T:C	0.181762	-0.0383886	0.028748
6:25859508:A:C	0.251358	-0.0334903	0.0291967
6:25859554:T:C	0.181595	-0.0384042	0.0287487
6:25859621:T:A	0.542992	0.0190418	0.0313036
6:25859964:A:T	0.963257	0.00334152	0.0725369
6:25860529:G:GAT	0.177008	-0.038804	0.0287432
6:25860539:C:T	0.941515	-0.00351638	0.047929
6:25860580:G:A	0.229223	0.0662061	0.0550633
6:25860688:A:G	0.18173	-0.0383902	0.0287471
6:25860731:C:A	0.306051	-0.0737555	0.0720591
6:25861166:C:T	0.971508	0.00157067	0.0439749
6:25861177:G:GGT	0.939571	0.00329797	0.0435038
6:25861529:G:GA	0.971508	0.00157067	0.0439749
6:25861701:C:T	0.940433	-0.00358155	0.0479293
6:25862835:T:G	0.269136	0.0486603	0.0440343
6:25863018:TGAAAA:T	0.265077	0.0620871	0.0557099
6:25863176:A:T	0.964323	-0.00197424	0.0441369
6:25863235:A:C	0.962944	0.00336998	0.0725366
6:25863481:G:A	0.21304	-0.0359756	0.0288902
6:25863487:G:C	0.234343	-0.0349032	0.029349
6:25863495:T:C	0.815676	0.0226804	0.0972952
6:25863605:C:T	0.184254	-0.0382352	0.0287966
6:25863766:G:A	0.863917	0.00995909	0.0581077
6:25864038:C:T	0.270656	0.0484523	0.0439855
6:25864170:A:C	0.859689	-0.00789046	0.044637
6:25864362:C:T	0.178938	-0.0386402	0.0287495
6:25864456:A:G	0.827207	-0.0110305	0.0505324
6:25864856:C:CT	0.184616	-0.0383224	0.028886
6:25864882:G:C	0.340835	-0.0279955	0.0293911
6:25864898:C:A	0.18675	-0.0381061	0.0288627
6:25865266:T:C	0.824812	-0.0111846	0.0505265
6:25865302:A:G	0.934616	-0.00369664	0.0450595
6:25866232:T:A	0.904359	-0.00900062	0.0749073
6:25866243:A:T	0.904359	-0.00900062	0.0749073
6:25866935:T:C	0.945008	0.0066294	0.0961105
6:25866957:T:C	0.964884	0.00193574	0.0439681
6:25867566:G:A	0.835972	0.00985323	0.0475891
6:25868226:T:C	0.959161	0.00268263	0.0523886
6:25868480:A:C	0.269892	0.0485293	0.0439852
6:25869371:G:C	0.362417	-0.0252374	0.02771
6:25869848:A:G	0.349609	-0.0259279	0.02772
6:25870205:C:T	0.279088	0.0477497	0.0441159
6:25870438:C:A	0.906987	0.00560004	0.047929
6:25870542:T:A	0.526245	-0.0436486	0.0688738
6:25870655:C:T	0.334567	-0.0267027	0.0276725
6:25870745:C:T	0.244969	-0.0318248	0.0273725
6:25871044:G:A	0.0938228	-0.0533579	0.0318447
6:25871130:A:G	0.770747	0.0270832	0.0929423
6:25871532:C:A	0.34266	0.0423617	0.0446419
6:25871649:T:C	0.33766	-0.0265327	0.0276728
6:25871804:A:G	0.579632	-0.0509936	0.0920591
6:25872196:G:T	0.288472	-0.0765728	0.0721378
6:25872557:C:A	0.0485738	0.313482	0.158941
6:25872557:CA:C	0.730384	-0.0119284	0.0346138
6:25872579:A:G	0.524523	0.0230894	0.0362819
6:25872811:C:CAT	0.224856	0.0333447	0.0274732
6:25873157:C:T	0.938931	0.00367355	0.0479488
6:25873184:A:G	0.154355	0.0559785	0.039302
6:25873243:T:C	0.617327	-0.041835	0.0837297
6:25873883:T:C	0.234102	-0.0326316	0.0274248
6:25873892:A:T	0.964794	0.00197861	0.0448274
6:25874866:AT:A	0.144439	0.161028	0.110334
6:25875084:T:C	0.706177	0.0272528	0.0722894
6:25875567:CTGTAT:C	0.331148	0.0516578	0.0531566
6:25876438:A:AT	0.936988	-0.00780063	0.0986714
6:25876476:T:G	0.122958	0.163182	0.105792
6:25876566:C:T	0.73441	0.0151361	0.0446144
6:25876602:AC:A	0.37499	0.0461503	0.05202
6:25876615:C:A	0.411833	-0.0371337	0.0452479
6:25876867:T:TC	0.330336	0.0701405	0.0720544
6:25877502:A:C	0.426537	0.0220712	0.0277579
6:25877619:T:A	0.0831867	0.0813005	0.046927
6:25878273:A:G	0.811481	-0.00898276	0.0376611
6:25878282:C:CA	0.760885	-0.00841904	0.0276652
6:25878379:C:T	0.357641	0.028858	0.0313718
6:25878961:T:A	0.883334	-0.00978174	0.0666583
6:25879330:T:C	0.557554	0.0228282	0.0389241
6:25879345:T:C	0.467439	-0.100166	0.137846
6:25880013:T:C	0.809244	-0.0131015	0.0542726
6:25880365:G:C	0.157659	0.0416644	0.0294867
6:25880907:A:T	0.605332	-0.0224832	0.043509
6:25881386:TAC:T	0.661905	-0.0224798	0.0514077
6:25881502:T:G	0.372278	0.0319762	0.0358392
6:25881568:A:T	0.664014	0.0216175	0.0497665
6:25881949:G:A	0.903426	-0.00746373	0.0615135
6:25882642:C:G	0.854761	0.0116681	0.0637434
6:25882690:T:C	0.925791	-0.00669464	0.0718763
6:25882717:A:ACACC	0.78657	0.00855126	0.0315816
6:25882977:T:A	0.329296	-0.0725914	0.0744121
6:25883106:T:C	0.397609	0.0295586	0.0349434
6:25883418:AAAC:A	0.557664	-0.0270845	0.0461946
6:25883431:AAC:A	0.563916	-0.0266394	0.0461661
6:25883432:AC:A	0.55493	-0.0272715	0.0461924
6:25883433:CA:C	0.78405	0.0134775	0.0491796
6:25883500:C:G	0.503761	-0.0294971	0.0441187
6:25883548:G:A	0.660216	0.0321716	0.0731815
6:25883636:A:T	0.698907	0.0271467	0.0701834
6:25883714:A:G	0.660156	0.0218823	0.0497667
6:25883798:A:AAT	0.467096	-0.032079	0.0441123
6:25884148:C:T	0.65933	0.021939	0.0497666
6:25884664:A:C	0.670412	0.0214013	0.0502871
6:25884785:T:C	0.515876	-0.0284499	0.0437883
6:25885181:A:G	0.404178	0.0291298	0.0349202
6:25885552:T:C	0.401484	0.0293262	0.0349549
6:25885582:C:T	0.745496	-0.0281706	0.08679
6:25885667:A:AC	0.656184	0.0221552	0.0497661
6:25885814:C:T	0.297592	0.0310209	0.0297816
6:25886255:A:G	0.933216	-0.00848127	0.101209
6:25886497:C:A	0.669009	0.0212907	0.0498019
6:25886526:G:A	0.418537	0.0282485	0.0349194
6:25886534:A:G	0.399474	0.0301383	0.0357699
6:25886577:T:C	0.892862	0.00523606	0.0388768
6:25887051:T:C	0.934243	-0.0083504	0.101208
6:25887564:T:C	0.422765	0.0287938	0.0359188
6:25887681:G:A	0.862015	-0.0117996	0.0678878
6:25887813:G:A	0.707721	0.0215494	0.0574776
6:25887858:G:T	0.831859	-0.0219306	0.103291
6:25887892:TAATAGCAAAAACAGTTTTTTTGCA:T	0.818686	-0.0124662	0.0543817
6:25887895:TAGCAAAAAC:T	0.528116	-0.0388035	0.0615066
6:25887906:GT:G	0.600988	-0.031605	0.0604324
6:25887907:TTTTTTTGCAAATAGC:T	0.534946	-0.0382875	0.0617069
6:25887916:A:AT	0.54975	-0.0420281	0.0702653
6:25888094:C:G	0.845373	0.0128633	0.0659573
6:25888333:A:C	0.566434	0.0625849	0.109164
6:25888623:G:T	0.72345	0.0267866	0.0757001
6:25888639:TCTAC:T	0.691113	0.0198254	0.0498945
6:25888832:G:GA	0.703035	0.0190185	0.0498876
6:25889099:C:G	0.986854	0.000647981	0.0393263
6:25889137:G:A	0.429852	0.0282513	0.0357862
6:25889484:A:G	0.990087	-0.000797488	0.0641847
6:25889553:T:A	0.759638	0.0152875	0.0499665
6:25889706:A:G	0.278531	0.0658228	0.0607432
6:25890509:CT:C	0.907809	-0.00320381	0.0276661
6:25890705:T:G	0.652384	-0.0229778	0.0510106
6:25890823:A:G	0.637873	0.016887	0.0358782
6:25891131:C:G	0.0692584	-0.0512672	0.0282195
6:25891354:A:AATGGTTGAG	0.676105	0.0118785	0.0284322
6:25891355:CAA:C	0.221655	0.0432201	0.0353643
6:25891355:C:T	0.746925	0.0555729	0.172214
6:25891356:A:T	0.339923	0.123445	0.129354
6:25891498:T:C	0.380201	0.0448022	0.0510552
6:25892180:G:A	0.479041	0.0236124	0.0333581
6:25892478:CA:C	0.189535	0.128661	0.0980685
6:25892529:C:T	0.921543	0.00351214	0.0356595
6:25892897:T:A	0.661958	0.0248716	0.0568869
6:25892904:T:C	0.751195	-0.0170304	0.0537127
6:25893045:T:C	0.551262	0.0497331	0.0834629
6:25893402:G:A	0.00664227	-0.2282	0.0840741
6:25893505:C:T	0.81565	0.00833005	0.0357292
6:25893719:GT:G	0.881631	0.00531251	0.0356778
6:25893769:A:AT	0.835462	-0.00744233	0.0358317
6:25893784:C:T	0.815518	0.00833608	0.0357291
6:25893986:T:C	0.881546	0.00531634	0.0356778
6:25894617:A:G	0.211653	-0.0917105	0.0734251
6:25894899:G:A	0.748878	-0.030218	0.094396
6:25895046:T:C	0.681912	0.0147115	0.0358944
6:25895095:T:C	0.660996	0.0157225	0.0358521
6:25895355:A:C	0.868077	0.00593127	0.0357088
6:25897501:C:G	0.223712	-0.063851	0.0524781
6:25897669:C:CTG	0.672246	-0.022944	0.0542325
6:25897776:A:G	0.159493	0.0602912	0.0428576
6:25897954:T:C	0.00652066	-0.226964	0.083431
6:25898000:G:A	0.87442	0.00564351	0.0357079
6:25898001:G:A	0.87442	0.00564351	0.0357079
6:25898199:G:GA	0.358055	-0.0708863	0.0771277
6:25898207:A:G	0.354761	0.0609845	0.0659011
6:25898751:G:T	0.862815	-0.00759262	0.043941
6:25899074:C:T	0.809546	-0.00695229	0.0288463
6:25899429:TCA:T	0.627939	0.0137617	0.0283963
6:25899458:CAT:C	0.119203	0.118536	0.0760757
6:25899665:G:T	0.874414	0.00564367	0.0357073
6:25900345:T:C	0.00615499	-0.233729	0.0853209
6:25900416:T:C	0.349835	-0.0722264	0.0772549
6:25900893:A:G	0.452387	0.0383713	0.0510636
6:25900979:A:C	0.741346	-0.0177154	0.0536713
6:25901923:C:T	0.349473	-0.0722811	0.0772555
6:25902047:G:T	0.373327	-0.0551809	0.061983
6:25902047:GT:G	0.284775	0.0449457	0.042019
6:25902050:T:C	0.336171	0.0915094	0.0951479
6:25902059:C:T	0.451159	0.0562165	0.0746088
6:25902062:T:C	0.353455	-0.0731494	0.0788325
6:25902616:A:G	0.832663	-0.0092763	0.0439038
6:25902626:T:C	0.91805	0.00375205	0.0364664
6:25903014:C:T	0.332292	0.0289371	0.0298472
6:25903039:T:A	0.698824	-0.0208872	0.053985
6:25903047:A:G	0.782514	0.0105342	0.0381612
6:25903180:G:T	0.759129	-0.0164562	0.0536688
6:25903235:T:C	0.768438	0.00872467	0.0296336
6:25903707:T:G	0.975735	-0.00444244	0.146053
6:25903728:C:A	0.459022	0.0671633	0.090705
6:25903742:G:A	0.714285	-0.0319045	0.0871453
6:25904071:G:A	0.759129	-0.0164562	0.0536688
6:25904085:G:C	0.356149	-0.0601437	0.0651804
6:25904375:A:C	0.379972	-0.0918089	0.104572
6:25904652:A:C	0.969454	0.00127554	0.0333101
6:25904981:A:G	0.388852	0.0442403	0.0513407
6:25905029:G:C	0.754506	-0.0167823	0.0536685
6:25905568:A:C	0.803196	0.0211126	0.084717
6:25905947:C:T	0.580544	0.0370069	0.06697
6:25906216:G:C	0.344257	-0.100424	0.10618
6:25906792:G:A	0.650333	-0.0201168	0.0443787
6:25906925:C:A	0.83772	-0.0227954	0.1113
6:25906925:CA:C	0.851202	-0.0131967	0.0703509
6:25907091:C:T	0.921115	-0.00991858	0.100158
6:25907106:TTTTTTTTTTTTTTG:T	0.162149	0.118575	0.0848249
6:25907116:TTTTG:T	0.0726096	0.167545	0.0933256
6:25907412:T:C	0.224878	-0.0636815	0.0524707
6:25907768:G:T	0.751619	0.0224451	0.0709155
6:25908975:A:G	0.855347	0.00659672	0.036186
6:25909045:C:G	0.31452	0.0382434	0.0380235
6:25909090:C:A	0.195446	-0.0557652	0.043074
6:25909228:A:G	0.542553	-0.0324212	0.0532405
6:25909426:C:T	0.344257	-0.100424	0.10618
6:25909497:A:G	0.314258	0.0382654	0.0380248
6:25909547:T:C	0.481145	-0.0609677	0.0865449
6:25909610:C:T	0.670199	-0.0299685	0.0703693
6:25909628:G:A	0.25353	0.0462277	0.0404861
6:25910868:G:A	0.0738057	-0.141642	0.0792261
6:25911178:A:G	0.727156	0.0125737	0.0360371
6:25911502:A:G	0.289491	-0.0652926	0.0616411
6:25912094:T:G	0.861348	0.00633432	0.0362668
6:25913070:AATT:A	0.65044	-0.0201103	0.0443788
6:25914008:T:G	0.805461	0.0286412	0.116293
6:25914008:T:TTTG	0.440428	0.0226066	0.0293033
6:25914011:G:GTTT	0.53445	0.019924	0.032072
6:25914035:G:GT	0.835663	0.0129672	0.0625095
6:25915018:T:A	0.78289	-0.0256082	0.092933
6:25915134:C:T	0.972714	0.00124192	0.0363092
6:25915153:C:A	0.749837	-0.0171162	0.0536804
6:25915405:A:G	0.728015	0.0113631	0.0326744
6:25915635:G:T	0.782766	-0.025624	0.0929359
6:25916165:G:A	0.748898	-0.0171809	0.0536746
6:25916166:A:C	0.299845	0.14331	0.138228
6:25916176:A:C	0.748928	-0.0171788	0.0536747
6:25916742:AG:A	0.801175	-0.019853	0.0788358
6:25918027:A:C	0.46812	0.0537455	0.0740764
6:25918310:G:C	0.475256	0.0515539	0.072209
6:25918335:T:C	0.778904	0.0107397	0.0382541
6:25918428:C:G	0.636509	0.0271595	0.05747
6:25918584:G:A	0.084543	0.157754	0.0914562
6:25919431:T:A	0.379357	0.0581326	0.0661288
6:25919549:A:C	0.855347	0.00659672	0.036186
6:25919776:A:C	0.899871	-0.00883524	0.0702191
6:25919866:T:C	0.601173	0.0189067	0.0361703
6:25919908:A:G	0.862939	0.00634275	0.036741
6:25919914:TG:T	0.549434	0.0716271	0.119656
6:25920386:T:C	0.819084	0.00837047	0.0365966
6:25920739:G:T	0.874535	-0.0162306	0.10279
6:25921816:TAGA:T	0.758003	0.0112769	0.036601
6:25921954:A:T	0.197822	-0.0677731	0.0526278
6:25922385:C:T	0.425211	-0.050745	0.0636369
6:25922920:G:A	0.748884	-0.0171902	0.0537006
6:25923189:C:T	0.512452	0.0184545	0.0281738
6:25923315:C:T	0.772462	0.00874369	0.0302387
6:25923417:A:AAAAC	0.538431	0.04383	0.0712466
6:25923708:T:G	0.508461	-0.0560521	0.0847687
6:25924513:G:C	0.774007	0.0105235	0.0366498
6:25925036:C:A	0.340235	0.155274	0.162812
6:25925036:CAA:C	0.934239	0.00239478	0.029023
6:25925092:G:A	0.593675	-0.046492	0.0871422
6:25925129:A:T	0.617723	-0.0223703	0.044823
6:25925496:C:T	0.27102	0.0722983	0.0656829
6:25925595:T:G	0.278027	0.0412586	0.0380347
6:25925634:G:A	0.693315	0.0151971	0.0385362
6:25925738:C:A	0.970931	0.00310278	0.085145
6:25925738:CA:C	0.506584	-0.0226194	0.0340568
6:25925823:A:G	0.858598	0.00649279	0.0364437
6:25925911:G:A	0.856528	0.0066288	0.0366646
6:25927388:C:T	0.686581	-0.0212295	0.0526135
6:25927588:C:T	0.610896	-0.0227018	0.0446188
6:25928099:C:A	0.748877	-0.0171931	0.0537083
6:25928483:A:G	0.339152	0.0397408	0.0415767
6:25928685:A:G	0.85357	0.0132119	0.0715839
6:25928750:C:T	0.668056	0.0290234	0.0676823
6:25928775:G:A	0.269554	0.0725685	0.0657269
6:25929404:C:T	0.633084	-0.0213356	0.0446922
6:25929640:C:T	0.796541	0.0147497	0.0572076
6:25929861:C:G	0.934729	-0.00688194	0.0840319
6:25929917:G:T	0.701152	0.0260087	0.0677725
6:25930116:G:A	0.860686	0.0064013	0.0364745
6:25931020:G:A	0.263109	0.0737243	0.0658798
6:25931482:C:G	0.487526	0.0508099	0.0731869
6:25931527:T:C	0.522886	-0.0542487	0.0849092
6:25932128:G:T	0.746399	-0.0175187	0.0541719
6:25932595:A:G	0.976723	-0.00199488	0.0683692
6:25932633:A:G	0.953327	0.00513547	0.087741
6:25932635:G:A	0.347545	0.100503	0.10699
6:25932638:AGAG:A	0.598706	0.034672	0.0658834
6:25932640:AG:A	0.0569076	-0.0744422	0.0390974
6:25932641:G:A	0.992394	0.000350322	0.036751
6:25932647:G:A	0.027647	-0.0981228	0.0445555
6:25932651:A:G	0.475828	-0.0433472	0.060793
6:25932669:G:A	0.0803839	-0.16065	0.091881
6:25933538:A:T	0.723763	0.0187383	0.0530178
6:25933686:T:C	0.0267021	0.198065	0.0893859
6:25933712:T:C	0.370099	0.0305945	0.0341346
6:25933810:G:T	0.579986	-0.0309677	0.0559585
6:25933898:T:A	0.825295	-0.00660631	0.029928
6:25934005:T:C	0.868222	0.00543222	0.0327406
6:25934018:A:T	0.865683	0.00553694	0.032735
6:25934034:G:A	0.457135	0.0211746	0.0284769
6:25934099:A:T	0.823001	0.0128082	0.0572595
6:25934106:C:T	0.0415364	0.0962982	0.0472482
6:25934362:A:AAATC	0.0748347	-0.14228	0.0798664
6:25934430:C:T	0.168611	-0.0868996	0.0631225
6:25934521:A:G	0.228309	-0.089073	0.0739363
6:25934524:G:A	0.31941	0.0324736	0.0326148
6:25934527:G:A	0.0601653	-0.150845	0.0802547
[truncated: 72,271 more rows]

## Sheet: HBsAg
RSID	PVALUE_FE	BETA_FE	STD_FE
6:25500577:A:G	0.419009	-0.0450405	0.0557335
6:25500709:T:G	0.468518	0.0259834	0.0358445
6:25500948:A:G	0.13159	0.137896	0.0914515
6:25500995:T:A	0.495615	0.0431006	0.0632526
6:25501030:T:C	0.223838	-0.0394595	0.03244
6:25501260:A:T	0.327244	0.0335087	0.0342037
6:25502111:T:C	0.451122	-0.0687539	0.0912405
6:25502220:T:A	0.825883	0.0197099	0.0895969
6:25502220:T:TA	0.958341	-0.00188331	0.0360545
6:25502240:A:AAAC	0.211051	0.202405	0.161835
6:25502492:C:A	0.102479	0.155132	0.0950008
6:25502779:C:A	0.578162	0.0690904	0.124247
6:25502779:C:CA	0.41181	0.0280104	0.0341293
6:25503077:G:A	0.444563	-0.0697432	0.091226
6:25503369:C:A	0.390013	-0.0423379	0.0492534
6:25503598:A:G	0.295179	0.0375432	0.0358638
6:25504437:T:C	0.4849	-0.0384969	0.0551182
6:25505352:A:G	0.259831	0.0703639	0.0624463
6:25505443:G:A	0.466324	0.0267109	0.036667
6:25505699:G:T	0.00747815	-0.228446	0.085408
6:25505703:C:T	0.0853787	-0.0813322	0.0472781
6:25506072:T:G	0.766332	-0.00948255	0.0319089
6:25506088:T:TGAG	0.761096	-0.00970054	0.0319052
6:25506158:G:A	0.740797	-0.0105412	0.0318661
6:25506314:G:T	0.784788	-0.0087054	0.0318781
6:25506398:C:T	0.560305	-0.0187925	0.032268
6:25506415:A:G	0.993613	-0.000353447	0.0441517
6:25506545:C:A	0.709865	-0.0472951	0.127125
6:25506555:G:A	0.745846	-0.0103331	0.0318804
6:25506616:C:A	0.786866	-0.00864785	0.0319837
6:25506768:TCAAA:T	0.769065	-0.00934791	0.0318391
6:25506803:G:A	0.758159	-0.00979688	0.0318184
6:25506972:A:T	0.780205	-0.00888251	0.031831
6:25507009:C:T	0.768034	-0.00938862	0.0318315
6:25507260:C:A	0.868465	-0.00527965	0.0318802
6:25507440:G:A	0.782527	-0.00880318	0.0318924
6:25507500:T:C	0.780934	-0.00885417	0.0318379
6:25507584:G:A	0.774454	-0.00911991	0.0318262
6:25507599:CTT:C	0.918581	0.00720828	0.0705162
6:25507624:A:G	0.715822	-0.0116967	0.0321296
6:25507639:T:G	0.981628	-0.00101734	0.0441783
6:25507764:G:A	0.805248	-0.00784988	0.0318375
6:25507784:T:A	0.855576	-0.00579407	0.031834
6:25507798:G:A	0.805863	-0.00782463	0.0318377
6:25507862:T:G	0.543941	-0.0488317	0.0804656
6:25507986:CTT:C	0.797482	-0.00817206	0.0318466
6:25508115:A:ACTT	0.763546	-0.00957773	0.031838
6:25508435:G:T	0.774118	-0.00913638	0.0318349
6:25508482:T:C	0.774187	-0.00913639	0.0318449
6:25508596:C:T	0.773421	-0.00916931	0.0318486
6:25508629:T:G	0.775922	-0.00907266	0.0318745
6:25508868:T:C	0.772725	-0.00920318	0.0318657
6:25508879:G:A	0.776724	-0.00902822	0.0318354
6:25508965:T:C	0.782046	-0.00881311	0.031856
6:25509008:G:GAT	0.78082	-0.00885801	0.0318346
6:25509012:G:C	0.00747696	-0.22842	0.0853966
6:25509356:AG:A	0.944857	-0.00305129	0.0441153
6:25509583:G:A	0.385578	0.0604344	0.0696519
6:25509660:T:C	0.792824	-0.00835914	0.0318267
6:25509976:T:C	0.77387	-0.00914151	0.0318169
6:25510051:A:G	0.750817	-0.0101231	0.0318775
6:25510058:G:C	0.752967	-0.0100345	0.0318829
6:25510163:C:T	0.588568	-0.0174076	0.0321819
6:25510236:G:A	0.769952	0.0145183	0.0496459
6:25510285:T:G	0.891336	-0.00435821	0.0319016
6:25510300:A:G	0.817427	-0.00735329	0.0318523
6:25510648:T:C	0.62842	-0.0557681	0.115235
6:25510649:A:G	0.785473	-0.00865534	0.0317985
6:25511008:C:CAT	0.779921	-0.00889071	0.0318182
6:25511170:T:TTAC	0.791915	-0.00839649	0.031826
6:25511171:T:TAC	0.775352	-0.00909	0.0318521
6:25511215:A:G	0.79189	-0.0083975	0.031826
6:25511309:G:A	0.951658	-0.00268567	0.0443001
6:25511324:T:A	0.808096	-0.00775376	0.0319238
6:25511687:G:C	0.816143	-0.00740914	0.0318661
6:25511879:C:T	0.91914	-0.00323732	0.0318893
6:25511881:T:G	0.614714	0.0375721	0.0746432
6:25511912:C:T	0.919192	-0.00323535	0.0318904
6:25511956:A:G	0.877375	-0.00492788	0.0319376
6:25511981:C:G	0.691079	-0.050723	0.12764
6:25512007:A:G	0.980913	-0.000763081	0.031895
6:25512238:T:G	0.897926	-0.00410191	0.0319757
6:25512246:G:A	0.898534	-0.0040748	0.0319559
6:25512320:A:G	0.906754	-0.00374691	0.0319883
6:25512366:G:A	0.946137	-0.00216121	0.0319902
6:25512402:G:A	0.945763	-0.00217726	0.0320055
6:25512465:A:G	0.93193	-0.0027274	0.0319304
6:25512608:A:G	0.915432	-0.00338672	0.031893
6:25512689:C:T	0.907264	-0.00371664	0.0319053
6:25512704:G:C	0.907264	-0.00371664	0.0319053
6:25512763:C:A	0.283118	0.0895587	0.0834391
6:25512924:A:G	0.993216	-0.000270677	0.0318336
6:25512947:G:T	0.908279	-0.00367924	0.031935
6:25512966:A:G	0.906816	-0.00373941	0.0319455
6:25513098:A:T	0.877253	-0.0049224	0.0318699
6:25513147:T:C	0.8843	-0.00463709	0.0318655
6:25513240:C:T	0.882816	-0.0046983	0.0318743
6:25513276:G:A	0.898491	-0.00407219	0.0319218
6:25513344:C:T	0.893541	-0.00427082	0.0319135
6:25513735:A:G	0.875809	-0.00499114	0.0319364
6:25513969:C:T	0.853434	-0.00589415	0.0319053
6:25514216:A:C	0.776422	-0.00907375	0.0319516
6:25514488:C:T	0.900223	-0.00399617	0.0318725
6:25514532:T:G	0.962685	0.00153888	0.0328933
6:25514598:A:C	0.788003	-0.0113668	0.0422706
6:25514602:C:T	0.532119	0.104322	0.166976
6:25514609:T:A	0.493182	0.108372	0.158148
6:25514611:C:A	0.497752	0.109928	0.162128
6:25514612:T:A	0.497752	0.109928	0.162128
6:25514618:T:A	0.44366	0.119962	0.156603
6:25514620:C:A	0.513751	0.102802	0.157429
6:25514647:C:T	0.893419	-0.00427861	0.0319348
6:25514670:T:G	0.883975	-0.00465876	0.0319242
6:25514753:G:C	0.103723	-0.102918	0.0632538
6:25514808:G:T	0.741437	-0.0105493	0.0319723
6:25515108:C:T	0.901541	-0.00395693	0.0319844
6:25515157:CAA:C	0.621922	-0.0164349	0.0333278
6:25515157:CAA:CA	0.537469	0.0238087	0.0386101
6:25515174:T:A	0.78507	-0.0239108	0.0876758
6:25515220:G:A	0.136361	-0.093953	0.0630778
6:25515234:G:A	0.871345	-0.00516483	0.0318916
6:25515450:C:A	0.73594	-0.0107786	0.0319616
6:25515576:T:A	0.850908	-0.00598551	0.0318447
6:25515586:T:TTA	0.859816	-0.00562138	0.0318297
6:25515634:G:T	0.859754	-0.00562386	0.0318295
6:25516158:G:A	0.997049	-0.000117954	0.0318923
6:25516517:TCAAAACC:T	0.84702	-0.00624661	0.032379
6:25516615:A:G	0.097803	-0.103025	0.0622282
6:25516745:A:G	0.985489	0.000595918	0.0327642
6:25517101:A:G	0.496696	-0.0696193	0.102427
6:25517150:G:C	0.111072	0.142491	0.0894262
6:25517157:C:G	0.870402	-0.00518436	0.031777
6:25517271:A:G	0.0929162	-0.1045	0.0621943
6:25517373:G:A	0.988764	-0.000452565	0.0321351
6:25517832:A:G	0.102047	0.132044	0.0807604
6:25517889:A:G	0.240909	0.061384	0.0523433
6:25517923:G:C	0.745507	-0.0103641	0.0319318
6:25518197:G:C	0.754708	-0.0099658	0.031897
6:25518432:C:T	0.290124	0.0877368	0.0829389
6:25518567:A:T	0.755591	-0.00992866	0.0318966
6:25518733:A:T	0.0937613	-0.104186	0.0621676
6:25518759:C:T	0.544789	-0.0688924	0.113761
6:25519419:G:C	0.814395	-0.00745884	0.0317721
6:25519539:G:A	0.974324	0.00102805	0.0319413
6:25519901:C:T	0.113266	0.0809138	0.0510921
6:25520125:G:A	0.977082	0.000940556	0.0327405
6:25520205:CA:C	0.13935	0.135947	0.0919672
6:25520210:T:C	0.889467	-0.00442339	0.031828
6:25520772:A:G	0.720789	-0.0113904	0.0318696
6:25521384:G:A	0.173564	-0.115234	0.0846785
6:25521598:GA:G	0.235394	0.061999	0.0522502
6:25521868:G:A	0.619291	-0.0687142	0.138298
6:25521921:C:A	0.750366	0.0158845	0.0499268
6:25521997:C:A	0.886598	0.00976943	0.0685044
6:25521997:CA:C	0.385581	0.0397221	0.0457808
6:25522443:A:G	0.684002	-0.0203758	0.0500626
6:25523038:C:CATTG	0.247111	0.0600236	0.0518609
6:25523550:G:A	0.652884	-0.0576412	0.12816
6:25524096:A:G	0.0894523	-0.105564	0.0621591
6:25524175:C:T	0.652814	-0.0576538	0.12816
6:25524718:C:T	0.857683	0.0147687	0.0823574
6:25525078:A:G	0.545862	0.0295073	0.0488554
6:25525120:T:C	0.678289	0.0136909	0.0330062
6:25525124:A:G	0.682273	0.0135124	0.0330082
6:25525329:A:G	0.5302	0.030749	0.0489867
6:25525369:C:G	0.44195	0.0270373	0.0351633
6:25525680:A:G	0.351017	-0.101414	0.108741
6:25526053:G:A	0.206699	-0.0732778	0.0580329
6:25526122:A:G	0.275639	-0.062841	0.0576435
6:25526150:AATAG:A	0.601729	0.0517585	0.0991703
6:25526556:A:G	0.975532	-0.000982206	0.0320245
6:25526643:T:TA	0.606673	0.0168017	0.0326355
6:25526702:T:C	0.705452	-0.0189231	0.0500651
6:25526751:TC:T	0.292678	0.0875234	0.0831762
6:25526774:C:T	0.0705522	0.168573	0.0932195
6:25526921:C:A	0.11926	-0.0925197	0.059388
6:25527963:T:C	0.869898	-0.00519562	0.0317216
6:25528007:T:C	0.00691837	-0.247627	0.0916882
6:25528096:G:C	0.118469	-0.092056	0.0589638
6:25528913:T:C	0.603533	0.0209709	0.040381
6:25529414:A:C	0.589261	0.0537893	0.0996269
6:25529649:A:G	0.683888	-0.0203961	0.0500931
6:25529885:A:AT	0.937995	-0.00251987	0.0323933
6:25529918:G:A	0.0106256	-0.244708	0.0957845
6:25529952:C:T	0.330889	0.081362	0.0836779
6:25530084:G:C	0.820322	-0.00723586	0.0318577
6:25530451:A:G	0.0690211	0.13369	0.0735256
6:25530569:C:T	0.2834	0.055932	0.0521407
6:25531133:T:C	0.752352	0.010201	0.0323287
6:25531278:T:C	0.0850044	-0.106826	0.0620232
6:25531368:G:A	0.750185	0.0102921	0.0323248
6:25532317:C:T	0.686412	0.0574051	0.142187
6:25532529:G:A	0.130383	-0.0948808	0.0627273
6:25533931:A:T	0.301705	-0.0816721	0.0790796
6:25534410:T:C	0.75662	0.0335208	0.108159
6:25534754:AT:A	0.123047	-0.126908	0.0822948
6:25534755:T:A	0.301483	-0.081731	0.0791003
6:25534907:G:GA	0.0342966	0.118976	0.056212
6:25534912:T:A	0.586427	0.0219552	0.0403572
6:25535636:A:G	0.698428	-0.0194015	0.0500757
6:25535929:G:A	0.583089	0.0221536	0.0403616
6:25536105:C:T	0.573468	0.0224403	0.039862
6:25536471:A:G	0.603682	-0.0511802	0.0985917
6:25537194:C:T	0.792309	-0.00835959	0.0317477
6:25537384:A:G	0.276396	0.0567481	0.0521366
6:25537934:T:C	0.850436	0.00639445	0.0339116
6:25538860:C:A	0.698523	-0.0193975	0.0500821
6:25539139:A:G	0.277973	-0.0882595	0.0813538
6:25539211:G:A	0.693437	-0.0501777	0.127292
6:25539470:T:C	0.534054	0.0254931	0.0409969
6:25539845:CT:C	0.749659	0.0212828	0.0666986
6:25540927:G:A	0.959569	0.00163731	0.0322977
6:25542389:A:G	0.122889	0.142575	0.0924154
6:25543639:G:A	0.69488	-0.0196537	0.0501063
6:25543721:A:G	0.838936	0.00643559	0.0316628
6:25544105:A:G	0.523321	0.0533671	0.0836167
6:25544413:G:A	0.250602	0.0928197	0.0807909
6:25544424:T:C	0.339564	-0.0580958	0.0608316
6:25544632:T:A	0.646458	0.0347513	0.0757624
6:25544864:CACACACACA:C	0.423515	-0.0506367	0.0632692
6:25544866:CACACACA:C	0.896308	0.00783499	0.060118
6:25544868:CACACA:C	0.94715	-0.00304109	0.0458786
6:25544870:CACA:C	0.393825	0.0359433	0.0421522
6:25544872:CA:C	0.464156	0.0515961	0.0704845
6:25544875:C:A	0.327051	-0.111017	0.113274
6:25545151:A:C	0.825063	0.00696738	0.0315212
6:25545645:CAT:C	0.769622	0.0092334	0.0315273
6:25545840:A:G	0.464661	0.0453595	0.0620348
6:25545934:G:A	0.668708	-0.0544168	0.127165
6:25545950:A:G	0.0416706	0.0998647	0.0490303
6:25546029:A:G	0.823819	0.00703059	0.0315789
6:25546535:G:C	0.0919857	-0.0994025	0.0589921
6:25546782:G:A	0.110876	0.0989361	0.0620573
6:25546801:A:G	0.888147	-0.00549299	0.0390546
6:25546852:C:T	0.531538	0.038872	0.0621297
6:25546897:CA:C	0.539133	0.0243779	0.0396953
6:25546901:A:C	0.8796	0.00583078	0.0384931
6:25546904:A:C	0.825727	0.00847298	0.0384812
6:25546907:A:C	0.830151	0.0080132	0.0373563
6:25546910:A:C	0.774419	-0.0121561	0.042415
6:25546919:A:AAAT	0.066521	0.267925	0.146016
6:25547240:G:A	0.813242	0.00744023	0.0314936
6:25548131:AAG:A	0.253407	0.0921605	0.080693
6:25548573:A:G	0.815414	0.00735213	0.0314938
6:25548617:T:C	0.796291	0.0225989	0.0875416
6:25548955:A:G	0.741727	0.035717	0.108376
6:25549050:G:C	0.627043	-0.0158304	0.03258
6:25549069:G:A	0.470754	0.0447357	0.062025
6:25550020:T:C	0.0485625	0.0969683	0.0491623
6:25550504:G:A	0.178869	0.0644023	0.0479097
6:25550878:G:T	0.824969	0.0186324	0.0842493
6:25551037:C:G	0.128858	0.140376	0.0924366
6:25551411:ATGTGTTTAGG:A	0.143548	0.0704752	0.0481814
6:25551879:T:A	0.0032212	-0.273783	0.09294
6:25551882:T:A	0.422603	0.0253681	0.0316345
6:25552143:G:C	0.694581	-0.0197065	0.050189
6:25552269:TTTTG:T	0.433302	0.0447388	0.0570972
6:25552421:C:T	0.0924482	-0.0991499	0.0589258
6:25553395:C:T	0.0926853	-0.0990295	0.058897
6:25553716:G:A	0.484276	0.0220977	0.0315934
6:25554148:T:G	0.909091	-0.00661248	0.0579099
6:25554180:C:G	0.690629	-0.0199764	0.0501917
6:25555360:A:G	0.294032	0.0459165	0.0437584
6:25555900:C:T	0.138649	-0.0927559	0.0626373
6:25556381:T:A	0.649243	0.0498075	0.109512
6:25557132:G:T	0.625917	-0.0258068	0.052939
6:25557148:T:TAA	0.31088	0.0756283	0.0746299
6:25557149:T:A	0.455648	0.0514337	0.068943
6:25557149:T:TAA	0.366661	0.0286787	0.0317683
6:25557150:A:T	0.553468	-0.105633	0.178261
6:25557223:A:G	0.638077	0.0255738	0.0543673
6:25558426:A:G	0.742079	-0.0181649	0.0551953
6:25559552:A:G	0.00424769	-0.247415	0.0865342
6:25559799:CT:C	0.704352	-0.0191214	0.0503922
6:25559898:A:G	0.369025	0.028788	0.0320472
6:25560264:C:T	0.191614	-0.0547546	0.0419312
6:25560631:C:G	0.0959068	-0.0973974	0.0584959
6:25560771:A:G	0.00793425	-0.259684	0.0978146
6:25561888:G:C	0.648287	0.026938	0.059056
6:25562533:T:G	0.526354	-0.107157	0.16913
6:25562821:G:T	0.0936956	-0.0986604	0.058859
6:25562825:G:T	0.646371	0.0271025	0.0590713
6:25562835:G:A	0.123081	-0.0964515	0.0625509
6:25564024:G:C	0.642776	0.0274089	0.0590937
6:25565013:A:T	0.57289	0.055573	0.0985687
6:25565337:C:T	0.00256949	-0.279304	0.0926371
6:25565691:C:T	0.626749	0.0366675	0.0753998
6:25565846:G:A	0.00250556	-0.281132	0.0930078
6:25565870:C:T	0.217395	0.101874	0.0825904
6:25566022:G:A	0.942434	-0.0046488	0.0643782
6:25566503:C:T	0.934794	-0.00469034	0.057329
6:25566512:G:C	0.0665481	-0.107075	0.0583605
6:25566528:A:G	0.735652	-0.0169864	0.0503126
6:25567257:CT:C	0.174753	-0.134054	0.0987802
6:25567499:G:A	0.0904064	0.204547	0.120801
6:25568581:G:A	0.947402	0.00426904	0.0647125
6:25568616:G:A	0.79033	-0.0151348	0.0569231
6:25568942:T:C	0.910198	-0.00640303	0.0567702
6:25569105:C:T	0.00860995	-0.263482	0.100291
6:25569537:T:TGGA	0.00549952	-0.26508	0.0954825
6:25569710:A:G	0.0480289	0.10036	0.0507608
6:25571333:T:G	0.904881	-0.00681474	0.057028
6:25571426:A:G	0.0485852	0.100114	0.0507624
6:25572082:C:G	0.904659	-0.00598905	0.0500014
6:25572245:A:G	0.873936	-0.00894073	0.0563509
6:25572530:A:C	0.0478915	0.100573	0.0508372
6:25572729:G:C	0.773013	-0.0162971	0.0565014
6:25572800:G:A	0.0775164	-0.13885	0.0786559
6:25572945:A:G	0.0522788	-0.148038	0.0762754
6:25573378:G:C	0.908648	-0.00573762	0.0500037
6:25573434:A:G	0.509078	0.0483102	0.0731669
6:25573629:A:ACCT	0.107317	0.078823	0.0489472
6:25573765:C:T	0.0607258	-0.139899	0.0745935
6:25573799:C:T	0.0792998	-0.102214	0.0582497
6:25573813:CT:C	0.292155	0.175629	0.166725
6:25573818:C:A	0.712553	0.0159269	0.0432293
6:25574262:C:G	0.060708	-0.139909	0.0745935
6:25575053:A:C	0.0570572	0.18996	0.0998281
6:25575402:A:G	0.921575	-0.00492043	0.049979
6:25576401:T:C	0.690649	0.0628035	0.157808
6:25576656:C:CA	0.0116672	-0.11985	0.047521
6:25577250:T:A	0.50862	0.0468429	0.070868
6:25577656:T:A	0.37122	0.0579216	0.0647754
6:25577839:T:A	0.0480197	0.102313	0.0517464
6:25577840:A:T	0.605522	0.0169609	0.0328396
6:25577905:G:C	0.0457273	0.10218	0.0511435
6:25579176:T:G	0.207807	-0.0588138	0.0466918
6:25579203:C:T	0.0857095	0.0825477	0.0480354
6:25579337:TTA:T	0.522302	-0.0379257	0.0592774
6:25579485:A:AG	0.0477466	0.101922	0.0514856
6:25579487:G:GA	0.0737055	-0.0644985	0.0360642
6:25579503:C:A	0.0402408	-0.263211	0.128316
6:25579552:A:C	0.63199	0.048183	0.100606
6:25579846:A:G	0.4613	-0.0246634	0.0334778
6:25579853:A:G	0.875081	0.0068405	0.0435125
6:25580750:C:G	0.0606408	-0.139946	0.0745938
6:25580821:C:T	0.0529667	0.0982536	0.050772
6:25581439:CTGTTTTTT:C	0.541645	0.059327	0.0972052
6:25581880:T:C	0.0612868	-0.139657	0.074626
6:25582757:C:G	0.715322	0.0129746	0.0355742
6:25583103:C:T	0.855769	-0.00587288	0.0323108
6:25583297:G:T	0.0507687	-0.145549	0.0745092
6:25583385:G:C	0.0507678	-0.145549	0.0745092
6:25583402:T:C	0.0507678	-0.145549	0.0745092
6:25583606:A:ACT	0.0711439	-0.136159	0.075453
6:25583622:TCA:T	0.0635671	-0.193505	0.104304
6:25583627:CAG:C	0.0607721	-0.137567	0.0733634
6:25583706:C:T	0.0605699	-0.139985	0.074594
6:25583752:C:T	0.0605699	-0.139985	0.074594
6:25583790:A:T	0.0636291	-0.139143	0.0750192
6:25583791:T:C	0.0890502	-0.130796	0.0769192
6:25583824:C:A	0.0636291	-0.139143	0.0750192
6:25583914:A:G	0.0708256	-0.135785	0.0751608
6:25583954:A:C	0.0708256	-0.135785	0.0751608
6:25584061:C:T	0.185193	-0.111495	0.0841511
6:25584094:T:C	0.0605882	-0.139975	0.074594
6:25584168:C:T	0.865969	-0.00964619	0.0571521
6:25584175:G:A	0.0605882	-0.139975	0.074594
6:25584254:C:T	0.201533	-0.0595931	0.0466594
6:25584257:T:TC	0.771174	0.0297114	0.102157
6:25584258:T:C	0.791915	0.026826	0.101681
6:25584275:AG:A	0.207279	-0.138784	0.110052
6:25584407:T:G	0.0605729	-0.139983	0.074594
6:25584441:T:C	0.289726	-0.144965	0.136925
6:25584508:A:G	0.382718	-0.106185	0.121646
6:25584656:C:G	0.0605716	-0.139984	0.0745939
6:25585076:T:A	0.0605739	-0.139982	0.0745939
6:25585296:A:G	0.0605814	-0.139978	0.0745938
6:25585379:G:A	0.0600775	-0.14027	0.0746029
6:25585385:A:G	0.0600775	-0.14027	0.0746029
6:25585424:ACAG:A	0.631111	0.0372671	0.0776133
6:25585517:A:G	0.0845053	0.0828885	0.0480479
6:25585551:A:C	0.0865771	-0.128202	0.0748086
6:25585640:G:A	0.0605779	-0.13998	0.0745937
6:25585763:A:AT	0.0874379	0.0820123	0.0479865
6:25585775:A:T	0.0605779	-0.13998	0.0745937
6:25585809:A:G	0.0356144	-0.158115	0.0752464
6:25585844:T:C	0.213151	-0.050356	0.0404482
6:25585851:A:G	0.985085	0.00107823	0.0576789
6:25585860:G:A	0.0344478	-0.159394	0.075371
6:25586025:TGCACC:T	0.0966134	-0.150635	0.0906621
6:25586088:TG:T	0.0358365	-0.177674	0.0846561
6:25586148:G:C	0.0240605	-0.172943	0.0766535
6:25586182:A:C	0.0298638	-0.164941	0.0759434
6:25586264:T:G	0.120504	0.095946	0.0617946
6:25586311:C:T	0.223499	-0.12772	0.104923
6:25586335:C:T	0.385082	-0.10559	0.121568
6:25586392:G:A	0.0545874	0.0972417	0.0505902
6:25586427:G:A	0.836118	0.00795956	0.0384777
6:25586588:T:C	0.8677	-0.00570536	0.0342498
6:25586592:A:G	0.965817	0.00213945	0.0499232
6:25586603:A:G	0.755319	0.0201729	0.0647325
6:25586636:A:G	0.105367	-0.0954191	0.0589236
6:25586671:C:G	0.900544	-0.013748	0.110007
6:25586820:A:G	0.645118	-0.0153297	0.0332854
6:25586901:T:C	0.945572	0.00389308	0.0570262
6:25586946:C:T	0.636904	0.018167	0.0384869
6:25586966:C:T	0.122892	-0.0926626	0.0600633
6:25587005:AC:A	0.582364	0.0612205	0.111323
6:25587051:G:A	0.104888	-0.0956124	0.0589616
6:25587230:CAGAGGG:C	0.646232	-0.0623803	0.135904
6:25587251:A:ACCG	0.79372	-0.0370479	0.141684
6:25587259:T:C	0.125835	-0.11637	0.0760226
6:25587265:A:G	0.0624965	-0.13937	0.0748192
6:25587272:A:G	0.265254	-0.0967749	0.086867
6:25587272:AGGGAGG:A	0.106022	-0.095226	0.0589147
6:25587283:GGGGGA:G	0.0808065	-0.120397	0.068955
6:25587295:G:A	0.136066	-0.118351	0.0793981
6:25587487:CTTAAT:C	0.112137	-0.112496	0.0708119
6:25587558:T:C	0.0629592	-0.139047	0.0747774
6:25587593:C:A	0.0179049	-0.220687	0.0932121
6:25587644:G:GT	0.059436	-0.140258	0.0744092
6:25587736:T:C	0.0605802	-0.139987	0.0745984
6:25587740:A:T	0.0605802	-0.139987	0.0745984
6:25587820:T:C	0.0605169	-0.140012	0.0745934
6:25588780:C:T	0.0508499	0.0988667	0.0506296
6:25588958:G:A	0.0605162	-0.140013	0.0745933
6:25589110:T:C	0.0605157	-0.140013	0.0745933
6:25589519:T:G	0.0509185	0.0988243	0.0506229
6:25589572:A:T	0.388183	-0.104792	0.121439
6:25589592:G:A	0.287552	0.0536433	0.05044
6:25590098:A:G	0.431034	0.041132	0.0522362
6:25590851:G:C	0.0793159	0.0845217	0.0481696
6:25590852:A:T	0.0793159	0.0845217	0.0481696
6:25591041:C:G	0.404973	-0.0322916	0.038776
6:25591471:G:A	0.311698	-0.121986	0.12058
6:25592274:T:G	0.308029	0.0608517	0.0596956
6:25592489:A:G	0.949991	0.00201146	0.0320718
6:25592547:T:G	0.361928	0.0422488	0.0463409
6:25592651:A:C	0.257179	-0.0456678	0.0403039
6:25593237:G:C	0.36357	0.0587306	0.0646398
6:25595497:C:CT	0.85604	0.0058211	0.0320868
6:25595984:A:G	0.115003	-0.0928411	0.0589055
6:25596318:G:A	0.107467	-0.0948428	0.0589201
6:25596383:G:GGGTAAATTTTTGGTAAATTTTT	0.396647	0.0447542	0.0527995
6:25596383:G:T	0.998232	0.000149315	0.0673697
6:25596393:T:TTG	0.54631	0.0346325	0.0574052
6:25596410:AT:A	0.428351	0.0420013	0.0530309
6:25596653:G:C	0.98114	-0.00160495	0.0678922
6:25597043:A:T	0.0406707	0.103433	0.0505324
6:25597070:A:AACACAC	0.287017	0.131175	0.123205
6:25597074:C:G	0.0158395	-0.395092	0.163762
6:25597148:T:C	0.694385	-0.0310533	0.0790338
6:25597201:AC:A	0.0579582	0.0959073	0.0505836
6:25597401:A:G	0.142569	0.117111	0.0798687
6:25597517:T:A	0.422644	0.0389988	0.0486364
6:25597874:C:T	0.0958894	-0.099149	0.0595448
6:25598482:T:A	0.0604854	-0.140042	0.0746002
6:25598751:A:G	0.765107	-0.0208909	0.0699204
6:25599138:T:C	0.369049	0.063123	0.0702729
6:25599220:A:G	0.308263	0.044408	0.0435854
6:25600191:T:C	0.846537	0.00967325	0.049981
6:25600229:T:TTA	0.741258	0.0370874	0.112322
6:25600288:C:A	0.0203529	-0.160237	0.0690744
6:25600467:T:C	0.670598	0.0291342	0.0684982
6:25601125:T:A	0.228887	0.0391976	0.032577
6:25601275:G:C	0.232472	0.0389135	0.0325904
6:25601365:G:A	0.22679	0.0393963	0.0325948
6:25601434:T:C	0.788356	-0.0368174	0.13715
6:25601702:A:G	0.361082	-0.0446796	0.0489208
6:25601960:C:A	0.434245	0.0289562	0.0370308
6:25601994:T:C	0.426528	0.029442	0.0370271
6:25602477:C:G	0.447858	0.0334623	0.0440878
6:25602561:G:A	0.425145	0.0295397	0.0370391
6:25602702:A:G	0.426191	0.0294632	0.0370269
6:25602775:T:C	0.993697	-0.000307847	0.0389695
6:25602777:C:A	0.473708	-0.0422908	0.0590276
6:25602926:T:G	0.358181	0.0338855	0.0368787
6:25602984:G:T	0.448419	-0.0586836	0.0774136
6:25603622:G:A	0.640927	-0.0171703	0.0368142
6:25603721:A:G	0.419351	0.0299192	0.0370495
6:25604228:C:A	0.723947	-0.0216673	0.0613479
6:25604324:AG:A	0.269639	0.0940246	0.0851754
6:25604462:T:C	0.206034	-0.125135	0.0989562
6:25604493:A:G	0.408537	-0.047359	0.0573027
6:25604715:G:A	0.426587	0.0294383	0.0370272
6:25605091:G:A	0.605854	-0.0189737	0.0367707
6:25605171:G:T	0.0190412	-0.162823	0.0694423
6:25605176:C:T	0.268082	0.0943314	0.0851757
6:25605313:A:T	0.42675	0.029428	0.0370273
6:25605373:T:G	0.427067	0.0294076	0.0370269
6:25605586:TAATAA:T	0.112849	0.0977717	0.0616656
6:25606025:A:C	0.736554	-0.0202207	0.0601056
6:25606181:G:A	0.520031	0.0242386	0.0376786
6:25606678:CTTT:TTTT	0.493756	0.0253117	0.0369866
6:25607013:T:A	0.744445	0.0293584	0.0900642
6:25607365:C:T	0.135616	-0.0559171	0.03747
6:25607390:CCAAA:C	0.588556	0.0448054	0.0828305
6:25607442:GTT:G	0.13188	-0.0564743	0.0374814
6:25607443:T:G	0.571883	0.0308831	0.0546332
6:25607454:T:A	0.545106	0.0338702	0.0559736
6:25607571:A:G	0.135587	-0.0559204	0.0374694
6:25607876:A:G	0.175268	-0.0505348	0.0372821
6:25607908:A:G	0.174587	-0.050613	0.0372809
6:25607968:A:G	0.184316	-0.0468803	0.0353125
6:25608009:C:T	0.174587	-0.050613	0.0372809
6:25608215:T:C	0.137131	-0.0557099	0.0374757
6:25608359:T:C	0.36539	-0.0312884	0.0345674
6:25608370:G:A	0.135058	-0.0559966	0.0374698
6:25609278:T:G	0.590911	-0.0175117	0.032579
6:25609477:G:A	0.0988302	-0.0629012	0.0381092
6:25609643:G:A	0.099453	-0.0612469	0.0371754
6:25609693:C:A	0.649736	-0.0372098	0.0819367
6:25609693:C:CA	0.231769	0.0385085	0.0322028
6:25609738:A:G	0.112399	-0.0589278	0.0371198
6:25609756:C:T	0.112428	-0.0589236	0.0371202
6:25609763:T:G	0.444433	-0.0911922	0.119248
6:25609921:T:C	0.379282	-0.103481	0.117696
6:25610029:A:G	0.687888	0.0320189	0.0797041
6:25610203:A:T	0.139265	-0.0548975	0.0371297
6:25612515:A:C	0.285947	-0.146099	0.136919
6:25612562:C:T	0.534017	0.0438782	0.0705566
6:25612683:A:C	0.10003	-0.0610914	0.0371442
6:25613852:G:GA	0.786648	-0.0162573	0.0600641
6:25614511:A:G	0.676042	0.0649988	0.155548
6:25614595:C:G	0.0778136	-0.0653695	0.0370677
6:25615202:T:C	0.793329	0.0168383	0.0642708
6:25615588:T:C	0.50843	0.0270243	0.0408664
6:25615756:G:A	0.742362	0.0279765	0.0851056
6:25616045:A:G	0.382013	-0.102797	0.117591
6:25616072:G:GA	0.223261	0.0511435	0.0419931
6:25616232:C:G	0.0876201	-0.0631443	0.0369678
6:25616238:A:G	0.381999	-0.102799	0.117589
6:25616275:A:G	0.448915	-0.0586049	0.0773944
6:25616652:A:G	0.933601	0.00339753	0.0407793
6:25616687:T:C	0.357742	-0.0313828	0.0341237
6:25616688:G:A	0.0839611	-0.0639574	0.0370092
6:25616836:C:T	0.112707	-0.104356	0.065792
6:25617291:G:A	0.706819	0.0277201	0.0736979
6:25617445:A:G	0.452793	-0.0244993	0.0326324
6:25617544:T:G	0.0628635	-0.0692078	0.0372054
6:25618103:A:C	0.382905	-0.102572	0.117553
6:25618191:G:C	0.0854222	-0.0635975	0.0369741
6:25618485:T:TG	0.76897	0.0208659	0.0710395
6:25619251:C:T	0.4648	0.0475525	0.0650544
6:25619443:C:A	0.969274	-0.00374793	0.0972999
6:25619517:G:C	0.398495	0.0519597	0.0615409
6:25619581:C:A	0.186045	0.067093	0.0507369
6:25619939:CG:C	0.807776	0.0318265	0.130814
6:25619994:AG:A	0.488483	-0.0484955	0.0700069
6:25621396:A:C	0.60694	-0.0306422	0.0595635
6:25621838:TG:T	0.501504	0.031368	0.0466698
6:25622105:A:G	0.582809	0.0242426	0.0441348
6:25622116:C:T	0.323338	-0.0336995	0.0341218
6:25622558:A:G	0.949148	0.00306052	0.0479883
6:25622571:G:T	0.260063	0.0464856	0.041275
6:25623060:G:A	0.728719	-0.0215808	0.062223
6:25624350:C:T	0.582619	0.0299691	0.0545326
6:25624400:A:T	0.0568891	0.185934	0.097646
6:25624440:A:AG	0.41965	-0.030291	0.037534
6:25624800:T:C	0.0863142	-0.0650972	0.0379538
6:25625595:A:C	0.330657	-0.033265	0.0341954
6:25625647:G:A	0.00822448	-0.260606	0.0986132
6:25626639:A:G	0.925052	0.00451525	0.0479976
6:25626846:T:A	0.346719	-0.0321872	0.0342063
6:25626967:T:C	0.953166	0.00284822	0.0484957
6:25627088:T:C	0.400813	0.0516263	0.0614474
6:25627216:T:G	0.355845	-0.0315026	0.0341192
6:25627658:C:T	0.802646	-0.010496	0.0419967
6:25627687:C:T	0.368266	-0.0307659	0.0341947
6:25627819:GA:G	0.244045	0.0480714	0.0412652
6:25628252:G:C	0.466154	-0.0467747	0.0641847
6:25628445:G:A	0.340156	-0.0325831	0.0341593
6:25628688:G:A	0.117295	-0.0586182	0.0374264
6:25628696:A:G	0.587286	-0.0652958	0.1203
6:25628852:T:A	0.321799	-0.0336555	0.0339691
6:25628924:C:A	0.349081	-0.0317786	0.033938
6:25629213:C:T	0.700115	0.0284207	0.0737883
6:25630091:G:A	0.319376	-0.0337801	0.0339246
6:25630136:T:C	0.340101	-0.0323464	0.0339072
6:25630231:A:C	0.34065	-0.0323107	0.0339084
6:25630479:C:T	0.433853	0.048182	0.0615654
6:25630549:C:T	0.120357	-0.0575627	0.0370589
6:25631053:G:C	0.385945	-0.0294509	0.033969
6:25631179:C:T	0.412877	-0.0277753	0.0339203
6:25631716:A:G	0.773225	-0.0253591	0.088004
6:25632041:G:A	0.167309	-0.0523448	0.0379062
6:25632153:A:T	0.443734	-0.0317983	0.0415174
6:25632195:C:T	0.785906	0.0204252	0.0751947
6:25632342:T:C	0.154405	-0.053743	0.0377371
6:25632751:A:G	0.153874	-0.0538086	0.0377345
6:25632768:GT:G	0.707143	-0.0250727	0.0667366
6:25632788:C:T	0.70489	-0.0252747	0.0667358
6:25632819:G:A	0.70383	-0.0253716	0.06674
6:25633052:T:C	0.153998	-0.053791	0.0377334
6:25633096:CAA:C	0.0861885	-0.0563194	0.0328229
6:25633135:A:C	0.0509689	0.274493	0.14064
6:25633152:C:T	0.305203	0.0520892	0.0508018
6:25633432:C:T	0.249436	0.0401513	0.034862
6:25633592:A:G	0.359567	0.073346	0.0800555
6:25633891:A:G	0.70489	-0.0252747	0.0667358
6:25634033:A:G	0.142493	-0.0554783	0.0378286
6:25634038:G:A	0.138731	0.162327	0.109641
6:25634110:G:A	0.600074	-0.0177001	0.0337599
6:25634119:TC:T	0.578984	0.0357991	0.0645181
6:25634122:CA:C	0.880808	0.00592759	0.0395319
6:25634139:AG:A	0.565675	-0.0284822	0.0495832
6:25634367:C:T	0.904659	0.0067143	0.056056
6:25634402:T:C	0.70489	-0.0252747	0.0667358
6:25634440:T:C	0.157266	-0.0533064	0.0376903
6:25634472:A:T	0.445319	-0.0685819	0.0898561
6:25635317:AT:A	0.211665	-0.0476962	0.0381876
6:25635730:A:T	0.776439	0.0213825	0.0753004
6:25636504:G:T	0.483521	0.0618113	0.0882199
6:25636915:T:C	0.12945	-0.0574379	0.0378809
6:25636978:C:CTACCTGTGAACAAATCA	0.329123	-0.0830475	0.0851
6:25637117:A:G	0.124035	-0.0584743	0.0380183
6:25637208:T:C	0.450853	-0.0312198	0.0414059
6:25637468:C:T	0.127629	-0.0577105	0.0378797
6:25637632:G:A	0.136804	-0.0567793	0.0381633
6:25637633:T:TC	0.136182	-0.0568685	0.0381627
6:25637708:C:T	0.128563	-0.0575638	0.0378761
6:25637929:G:A	0.797285	-0.0120471	0.046901
6:25637935:T:C	0.90998	-0.012006	0.106188
6:25638067:G:A	0.676674	0.0222561	0.0533713
6:25638211:A:G	0.127083	-0.0577842	0.0378738
6:25638356:G:A	0.70489	-0.0252747	0.0667358
6:25638464:A:T	0.176022	0.0691244	0.0510857
6:25639441:C:A	0.909794	-0.012031	0.106189
6:25639771:GT:G	0.585209	0.0353301	0.0647318
6:25640166:C:T	0.12875	-0.0575366	0.0378767
6:25640202:C:A	0.736278	-0.0186887	0.055491
6:25640625:AAAAC:A	0.3375	0.0775524	0.0808582
6:25640674:A:G	0.128696	-0.0575454	0.0378771
6:25640727:C:T	0.128691	-0.0575465	0.0378775
6:25641199:G:A	0.340836	0.0771388	0.0809844
6:25641287:C:A	0.359692	0.0733903	0.0801246
6:25641636:A:T	0.123658	-0.0583178	0.0378786
6:25641864:TC:T	0.400821	0.0422148	0.0502464
6:25641865:C:A	0.259021	0.0393861	0.0348948
6:25641923:C:G	0.525263	-0.0223376	0.0351632
6:25641925:G:GC	0.262171	0.104815	0.0934788
6:25641926:G:C	0.70239	0.0293625	0.0768459
6:25641928:G:GC	0.0264027	-0.169781	0.07647
6:25641928:G:GGC	0.645663	-0.0190526	0.0414371
6:25642051:T:C	0.114178	-0.10502	0.0664815
6:25642100:A:G	0.122912	-0.0585092	0.0379273
6:25642243:A:G	0.122911	-0.0585069	0.0379258
6:25642244:T:C	0.339937	0.0352552	0.0369439
6:25643463:C:T	0.0249437	-0.182429	0.0813591
6:25643804:C:G	0.316815	-0.0351251	0.0350892
6:25644203:C:T	0.162446	-0.0501694	0.035915
6:25644559:GAT:G	0.697971	0.0479314	0.123515
6:25644597:CACACAT:C	0.587185	0.0333284	0.0613873
6:25644599:C:T	0.618041	-0.0291973	0.0585552
6:25644601:C:T	0.793275	-0.00983559	0.0375319
6:25644798:C:G	0.151787	0.075821	0.0529016
6:25645314:A:C	0.370721	-0.0314747	0.0351624
6:25645362:C:T	0.265801	-0.0407207	0.0365935
6:25645463:A:G	0.964424	0.00215177	0.0482429
6:25645803:A:C	0.443609	0.0473314	0.0617812
6:25645832:CTT:C	0.447032	0.0469463	0.0617411
6:25645986:A:T	0.62433	0.0452921	0.0924852
6:25646126:GC:G	0.351444	-0.0333729	0.0358159
6:25646260:G:GACAA	0.179645	0.0658279	0.0490576
6:25646447:G:A	0.440487	0.0475943	0.0617009
6:25646768:T:C	0.0653516	-0.171853	0.0932539
6:25646796:C:T	0.622111	0.0169303	0.0343512
6:25646839:T:A	0.373678	-0.0312852	0.0351676
6:25646943:G:A	0.528773	-0.0258001	0.0409603
6:25647151:G:T	0.812119	-0.00880963	0.037063
6:25647168:T:A	0.475305	0.0980027	0.137283
6:25647280:C:T	0.691655	0.0156443	0.039445
6:25647315:A:T	0.141906	0.0636596	0.0433433
6:25647354:A:T	0.503684	0.0291322	0.0435652
6:25647375:C:CA	0.32985	0.036768	0.0377334
6:25647506:C:T	0.853819	0.0205883	0.111743
6:25647572:G:A	0.0492664	-0.0755067	0.0384008
6:25647584:C:T	0.59821	-0.0582105	0.110461
6:25647709:T:TA	0.39529	0.0337464	0.0396987
6:25648264:C:T	0.463691	-0.074388	0.101514
6:25648568:G:A	0.689583	-0.0264831	0.0663039
6:25649507:GT:G	0.891113	-0.00840326	0.0613843
6:25649507:GT:GTT	0.951039	0.00293524	0.0478036
6:25649715:A:T	0.0290984	-0.131277	0.0601596
6:25649998:A:G	0.691838	-0.0262806	0.0663043
6:25650096:C:T	0.314939	-0.0359359	0.0357601
6:25650324:T:C	0.786546	0.0208969	0.0771678
6:25650865:ATATG:A	0.426139	-0.027984	0.0351639
6:25651197:C:G	0.321001	-0.0354968	0.0357685
6:25651263:A:G	0.333392	-0.0346156	0.0357856
6:25651372:A:C	0.447032	0.0469463	0.0617411
6:25651602:G:C	0.220622	0.0837529	0.0683767
6:25651650:C:G	0.32158	-0.0354539	0.0357681
6:25651703:G:T	0.172788	0.081208	0.0595672
6:25651723:A:T	0.446985	0.0469511	0.0617411
6:25651977:TC:T	0.447048	0.0469447	0.0617412
6:25651992:A:C	0.116098	-0.104508	0.0665079
6:25652568:AG:A	0.112717	-0.0623696	0.0393226
6:25652727:G:A	0.339514	0.0817571	0.0855982
6:25653080:TCA:T	0.773185	-0.0198869	0.0690011
6:25653090:G:T	0.349327	-0.0328956	0.0351488
6:25653275:C:T	0.447111	0.0469382	0.0617413
6:25653401:A:G	0.520931	0.0403267	0.0628228
6:25653436:T:G	0.254606	0.0790974	0.0694304
6:25653464:T:G	0.781258	-0.0155959	0.056165
6:25653566:T:A	0.640039	0.0547571	0.117091
6:25653566:T:TA	0.401581	-0.0295043	0.0351744
6:25653608:AG:A	0.467519	0.0746865	0.1028
6:25653825:T:C	0.42918	0.0627867	0.079417
6:25653842:T:G	0.391208	-0.030148	0.0351609
6:25654089:C:G	0.39355	0.0410429	0.0481049
6:25654228:T:A	0.74045	0.0185555	0.0560155
6:25654265:T:A	0.477068	-0.02929	0.041194
6:25654348:C:T	0.273875	0.112361	0.10269
6:25654987:C:T	0.293531	-0.0375643	0.0357616
6:25655059:C:T	0.39184	0.0681102	0.0795414
6:25655061:G:T	0.771021	-0.0200398	0.0688558
6:25655104:T:C	0.382971	-0.0306843	0.0351708
6:25655178:A:T	0.672538	-0.0280577	0.0663826
6:25655289:C:A	0.115487	-0.104683	0.0665074
6:25655675:G:A	0.29446	-0.0374557	0.035727
6:25655839:T:G	0.384636	-0.0305743	0.0351676
6:25655886:G:GAATT	0.619478	0.0304028	0.0612231
6:25655891:A:AAT	0.705806	0.0237618	0.0629461
6:25655893:A:AT	0.0753374	-0.0705127	0.0396494
6:25655923:C:G	0.72036	0.0218781	0.0611157
6:25656095:T:G	0.761897	0.0322449	0.106422
6:25656661:C:G	0.514306	-0.0304947	0.0467605
6:25656975:G:A	0.310707	0.0724893	0.0715068
6:25657403:A:T	0.14204	0.0888653	0.0605252
6:25657540:A:G	0.585591	0.0274154	0.0502817
6:25657562:A:G	0.693949	-0.0260919	0.0663068
6:25657909:G:A	0.028603	-0.205702	0.0939742
6:25657913:A:G	0.176816	0.115713	0.0856737
6:25657927:ATG:A	0.215636	0.148665	0.120064
6:25658050:G:A	0.786476	0.0209322	0.0772719
6:25658111:C:T	0.419086	-0.0793683	0.0982271
6:25658229:TC:T	0.629004	-0.0162174	0.0335675
6:25658231:C:T	0.730747	-0.0119174	0.0346304
6:25658414:C:T	0.238299	-0.0430728	0.0365257
6:25658425:G:A	0.328248	0.0475031	0.0485891
6:25658458:G:A	0.552369	-0.0561053	0.0944194
6:25658495:C:A	0.112593	-0.105497	0.0664909
6:25658580:T:C	0.612337	0.0217324	0.0428867
6:25658633:T:C	0.54232	0.0367616	0.0603333
6:25658718:G:A	0.538899	0.0452089	0.0735727
6:25658907:T:C	0.0470312	-0.0786855	0.0396197
6:25659021:CA:C	0.548108	-0.0200661	0.0334102
6:25659040:A:G	0.746908	0.0249974	0.0774586
6:25659172:G:A	0.639423	0.0204302	0.0436071
6:25659259:G:A	0.637163	0.029132	0.0617637
6:25659772:AT:A	0.259938	0.11498	0.102065
6:25659837:T:C	0.112013	-0.105665	0.0664891
6:25659953:C:A	0.533002	0.0376118	0.0603303
6:25660053:G:C	0.112001	-0.105669	0.066489
6:25660491:C:A	0.0331402	-0.203222	0.0953926
6:25660510:G:A	0.462217	-0.024856	0.0338084
6:25660808:C:T	0.176149	0.0616327	0.0455625
6:25660972:A:G	0.549654	-0.0199889	0.0334107
6:25661064:G:A	0.549702	-0.0199865	0.0334107
6:25661368:A:C	0.444491	-0.0258138	0.0337598
6:25661549:T:C	0.213979	0.085337	0.0686707
6:25661887:A:T	0.272467	-0.040261	0.0366876
6:25662332:G:C	0.266579	-0.0407451	0.0366751
6:25662686:G:A	0.197374	-0.048354	0.0375108
6:25662753:G:A	0.0267219	-0.180228	0.0813467
6:25662913:A:G	0.570511	-0.0520162	0.091691
6:25663123:A:G	0.692632	-0.026211	0.0663089
6:25663351:G:A	0.692588	-0.0262153	0.0663097
6:25663508:A:G	0.111742	-0.105744	0.0664884
6:25663524:A:G	0.691748	-0.0263018	0.0663376
6:25663610:T:G	0.45692	-0.0251141	0.0337588
6:25663903:A:G	0.193829	-0.0487336	0.0375066
6:25664148:T:G	0.815816	-0.0251462	0.107956
6:25664185:T:C	0.360349	0.0329006	0.0359687
6:25664679:C:T	0.268022	-0.040669	0.0367171
6:25664981:T:A	0.607181	0.0254807	0.0495637
6:25665041:C:T	0.986785	-0.000535925	0.0323563
6:25665091:C:T	0.026732	-0.180227	0.0813515
6:25665562:A:G	0.0266905	-0.180317	0.0813702
6:25666064:AT:A	0.469846	-0.0244162	0.0337834
6:25666164:G:A	0.458569	-0.0250249	0.0337624
6:25666172:T:A	0.771777	0.0287465	0.0991084
6:25666175:T:C	0.502862	0.03605	0.0538066
6:25666267:ATTT:A	0.711822	0.0175204	0.0474281
6:25666405:TAA:T	0.223296	0.0406911	0.0334134
6:25666532:T:C	0.43264	-0.0264916	0.0337609
6:25666684:T:G	0.551831	-0.0198819	0.0334139
6:25666814:C:T	0.631655	0.0208117	0.0434121
6:25667010:A:T	0.693117	0.0192519	0.048785
6:25667067:T:C	0.690811	-0.0263882	0.066343
6:25667867:G:A	0.712034	0.0320858	0.0869235
6:25667937:C:T	0.847478	0.0148865	0.0773981
6:25668031:A:G	0.913253	0.0051993	0.0477279
6:25668075:C:A	0.207768	-0.0473392	0.037579
6:25668126:A:G	0.43786	-0.0688967	0.0888059
6:25668137:A:T	0.535389	0.045622	0.0736074
6:25668159:G:A	0.864606	0.0131994	0.0774093
6:25668218:C:G	0.869046	0.0127628	0.0774113
6:25668624:C:T	0.0335323	-0.203086	0.0955405
6:25668700:T:C	0.351126	0.0836083	0.0896694
6:25668928:A:AGATATACTTGGGACAGGCT	0.0158522	-0.201184	0.0833993
6:25668928:A:T	0.034881	-0.205576	0.0974413
6:25668931:C:T	0.0465933	-0.195129	0.0980561
6:25668991:A:G	0.383043	0.0785311	0.0900273
6:25669157:G:A	0.431312	-0.0262048	0.0332993
6:25669183:C:T	0.484483	0.0308122	0.0440735
6:25669278:G:T	0.466382	0.0321859	0.0441884
6:25669305:G:C	0.265055	-0.0372698	0.0334401
6:25669338:C:A	0.56766	0.0403022	0.0705198
6:25669338:C:CA	0.837032	-0.00692799	0.0336816
6:25669496:A:G	0.453033	-0.0249698	0.0332767
6:25669636:A:T	0.46914	-0.0240009	0.0331559
6:25669669:G:A	0.499382	0.0297756	0.0440819
6:25670351:C:A	0.794208	0.0129585	0.0496778
6:25670792:T:C	0.654779	-0.0152824	0.0341787
6:25670825:C:T	0.134032	0.0831009	0.0554602
6:25670946:A:G	0.740832	-0.0161439	0.0488097
6:25671033:C:G	0.618371	0.0302162	0.0606555
6:25671223:C:G	0.734084	-0.0369511	0.108776
6:25671626:CT:C	0.737607	-0.0115564	0.0344944
6:25671799:G:A	0.513953	0.0409564	0.0627496
6:25671846:A:T	0.340533	-0.0361341	0.0379116
6:25671873:C:T	0.681402	-0.0140463	0.0342133
6:25672897:A:G	0.943906	-0.00231508	0.0329027
6:25673273:A:G	0.336171	-0.0877213	0.0912092
6:25673280:T:C	0.494098	0.0424123	0.0620239
6:25673761:G:A	0.965235	-0.00188136	0.0431649
6:25673945:A:G	0.383848	-0.100055	0.114897
6:25674543:C:A	0.537844	-0.0450608	0.0731416
6:25674735:G:A	0.633001	-0.0203973	0.0427163
6:25674919:A:G	0.819609	0.00757743	0.0332274
6:25675034:T:C	0.470377	0.0446729	0.0618852
6:25675368:C:T	0.826337	0.00729	0.0332267
6:25675680:C:T	0.504524	0.0365542	0.054772
6:25675764:T:G	0.759292	0.0146851	0.0479263
6:25675854:C:T	0.677953	-0.0176386	0.0424761
6:25676114:T:C	0.760259	0.0146284	0.04794
6:25676273:C:G	0.570056	-0.0412705	0.0726633
6:25676740:T:C	0.755533	0.0149227	0.0479288
6:25676897:T:C	0.465367	0.0451842	0.061893
6:25676969:A:C	0.832176	0.0079661	0.0375916
6:25676996:TTTCCATCCCCTC:T	0.191565	0.0539851	0.0413374
[truncated: 73,540 more rows]
