# Supplementary material for: High-resolution African HLA resource uncovers HLA-DRB1 expression effects underlying vaccine response
Source: Nat Med. 2024 May 13;30(5):1384–94. doi: 10.1038/s41591-024-02944-5 (PMC11108778; doi:10.1038/s41591-024-02944-5)
Supplement: Supplementary file 8 — Summary beta, standard error and P values for fixed-effects meta-analysis of cis-QTL analyses for each of eight major class I and II HLA genes. The original statistics were calculated using linear regression of the derived gene expression level in each individual population. [file 41591_2024_2944_MOESM8_ESM.xlsx]

## Sheet: HLA-A
RSID	STUDY	PVALUE_FE	BETA_FE	STD_FE
6:28909465:T:C	6	0.469264	-0.0297934	0.0411695
6:28909779:C:T	6	0.328322	0.0237459	0.0242925
6:28910235:A:C	6	0.293308	0.0254759	0.0242421
6:28911802:G:A	6	0.383043	-0.0353797	0.0405589
6:28911834:G:T	4	0.554293	-0.0376065	0.0635955
6:28912076:C:T	6	0.667928	0.0157856	0.0367969
6:28912307:C:T	5	0.882431	0.0110839	0.0749474
6:28914366:G:T	6	0.919673	-0.00349937	0.0347002
6:28916252:C:T	6	0.537564	-0.0252027	0.0408802
6:28918936:T:C	5	0.896308	-0.00537247	0.041223
6:28920575:G:A	6	0.240612	0.0340727	0.0290362
6:28920972:G:A	4	0.930053	0.00457525	0.0521227
6:28921940:C:A	6	0.20206	0.0384052	0.0301051
6:28922719:G:A	6	0.390415	-0.0349918	0.0407419
6:28923367:A:G	1	NA	NA	NA
6:28923980:C:T	5	0.278976	0.0341567	0.03155
6:28924005:G:A	4	0.000415552	-0.211251	0.0598443
6:28924530:T:C	4	0.991082	-0.000487001	0.0435707
6:28927134:T:C	4	0.991082	-0.000487001	0.0435707
6:28927258:T:A	4	0.096782	-0.125679	0.0756801
6:28936556:A:G	6	0.747563	0.00718986	0.0223389
6:28941688:G:A	6	0.16635	-0.0313531	0.0226535
6:28942833:G:A	4	0.00873729	-0.157573	0.0600926
6:28943869:T:C	6	0.145883	0.0583481	0.0401231
6:28945520:G:A	4	0.524694	-0.0234851	0.0369189
6:28948092:G:T	1	NA	NA	NA
6:28949529:A:G	4	0.524694	-0.0234851	0.0369189
6:28949651:A:T	4	0.12637	0.0678367	0.044379
6:28949904:G:A	6	0.889719	-0.0031325	0.0225912
6:28950957:C:A	4	0.00873729	-0.157573	0.0600926
6:28952035:G:A	5	0.0295762	-0.11219	0.0515647
6:28952881:A:G	4	0.524694	-0.0234851	0.0369189
6:28954293:G:A	2	0.206565	-0.270933	0.214504
6:28955526:A:G	4	0.0178694	-0.147987	0.0624864
6:28956416:A:G	5	0.0546336	-0.170899	0.0889273
6:28956751:A:G	6	0.0912087	-0.047147	0.0279132
6:28956795:G:T	4	0.077652	-0.102346	0.0580037
6:28957545:G:A	4	0.00873729	-0.157573	0.0600926
6:28958399:T:G	1	NA	NA	NA
6:28961819:T:C	6	0.184069	0.0320001	0.0240905
6:28963248:T:G	5	0.00862209	-0.157808	0.0600786
6:28963323:G:A	6	0.116858	-0.0718243	0.0458034
6:28964086:G:A	6	0.25123	0.0495001	0.0431424
6:28964847:T:C	6	0.00202819	-0.179729	0.0582386
6:28965691:G:A	6	0.54453	0.0175605	0.0289788
6:28967038:A:G	6	0.00289874	-0.171535	0.0575953
6:28968132:G:A	4	0.524694	-0.0234851	0.0369189
6:28968146:T:C	6	0.00469731	-0.167905	0.0593916
6:28968930:A:G	6	0.892635	-0.00568002	0.0420834
6:28969148:A:C	6	0.441737	0.0229019	0.0297712
6:28969522:G:A	6	0.856499	0.00418661	0.0231518
6:28970100:C:T	6	0.854821	-0.0041114	0.0224703
6:28970176:G:A	6	0.0270739	-0.137451	0.0621825
6:28970369:T:C	6	0.00202819	-0.179729	0.0582386
6:28970745:C:T	4	0.0830257	-0.0942021	0.0543455
6:28972089:A:G	6	0.924035	-0.00332141	0.0348331
6:28973215:C:A	6	0.775888	0.00660148	0.0231889
6:28976071:T:C	6	0.783569	0.00639834	0.0232945
6:28977217:G:C	1	NA	NA	NA
6:28977925:C:T	6	0.00202819	-0.179729	0.0582386
6:28979047:C:T	5	0.974518	-0.00116295	0.0364081
6:28980707:A:G	2	0.206565	-0.270933	0.214504
6:28981244:A:G	6	0.745047	0.00755764	0.0232416
6:28982272:C:T	2	0.206565	-0.270933	0.214504
6:28982287:G:A	6	0.815662	-0.00524007	0.0224772
6:28982341:G:A	5	0.120487	0.0938257	0.0604261
6:28983846:A:G	4	0.00873729	-0.157573	0.0600926
6:28984163:C:T	4	0.434973	-0.0302388	0.0387325
6:28984512:T:C	5	0.0152816	-0.0910138	0.0375216
6:28985205:A:G	6	0.177207	0.0540403	0.0400475
6:28988583:A:G	6	0.00202819	-0.179729	0.0582386
6:28990195:T:C	6	0.00202819	-0.179729	0.0582386
6:28990618:G:A	6	0.00430752	-0.172453	0.0604097
6:28992159:C:G	1	NA	NA	NA
6:28992184:A:G	6	0.00202819	-0.179729	0.0582386
6:28993203:C:T	4	0.108474	0.0687568	0.0428367
6:28994562:G:A	3	0.0846339	-0.127386	0.073872
6:28994570:A:G	6	0.996538	0.000102457	0.0236135
6:28994894:C:T	5	0.931023	0.00642174	0.0741906
6:28994989:G:A	6	0.205932	0.0310122	0.0245188
6:28995719:T:C	6	0.205932	0.0310122	0.0245188
6:28996177:A:G	4	0.688436	-0.0148805	0.0371103
6:28997212:T:C	4	0.077652	-0.102346	0.0580037
6:28998449:G:T	2	0.206565	-0.270933	0.214504
6:28999218:A:G	5	0.0842576	-0.0556888	0.0322553
6:28999826:G:A	6	0.525267	0.0252351	0.0397248
6:29002062:A:G	5	0.180405	0.0358791	0.0267852
6:29004091:C:T	6	0.813333	0.00552394	0.0233938
6:29006250:C:T	6	0.996538	0.000102457	0.0236135
6:29006844:A:G	5	0.853933	0.00474075	0.0257506
6:29009568:A:G	5	0.976467	0.000750418	0.0254396
6:29009943:A:T	4	0.651596	0.0160852	0.0356226
6:29010153:G:T	6	0.996538	0.000102457	0.0236135
6:29010824:T:C	6	0.996538	0.000102457	0.0236135
6:29011927:A:G	6	0.0270739	-0.137451	0.0621825
6:29011960:T:C	6	0.765373	-0.00665142	0.0222879
6:29012116:G:A	5	0.274037	0.027273	0.0249339
6:29012712:T:C	6	0.0990486	0.0574097	0.0348046
6:29014026:C:T	6	0.00202819	-0.179729	0.0582386
6:29015126:T:C	5	0.984607	0.000864143	0.0447907
6:29016587:A:G	5	0.00862209	-0.157808	0.0600786
6:29017101:G:A	6	0.00430752	-0.172453	0.0604097
6:29018036:A:G	6	0.0144204	-0.0848283	0.0346717
6:29019232:C:T	2	0.7709	0.0488851	0.167876
6:29021017:G:A	6	0.96208	-0.0010499	0.022083
6:29021504:C:A	3	0.625704	-0.0254455	0.0521657
6:29022499:A:T	2	0.206565	-0.270933	0.214504
6:29025680:A:G	6	0.784449	-0.00605787	0.0221474
6:29031142:C:A	1	NA	NA	NA
6:29032535:G:T	6	0.927373	0.00396853	0.0435384
6:29032839:C:T	3	0.0315207	-0.301851	0.140367
6:29033053:T:G	5	0.683893	-0.0150366	0.0369308
6:29039895:G:A	6	0.00202819	-0.179729	0.0582386
6:29039977:G:A	6	0.00430752	-0.172453	0.0604097
6:29042937:A:T	6	0.00430752	-0.172453	0.0604097
6:29043580:A:C	4	0.00873729	-0.157573	0.0600926
6:29044701:G:A	1	NA	NA	NA
6:29045632:G:A	6	0.00202819	-0.179729	0.0582386
6:29046943:G:A	4	0.00873729	-0.157573	0.0600926
6:29047203:A:G	6	0.96208	-0.0010499	0.022083
6:29048419:C:A	6	0.525267	0.0252351	0.0397248
6:29050680:G:A	5	0.50189	0.0238225	0.0354755
6:29050714:A:G	6	0.919404	-0.00238604	0.0235811
6:29051397:C:T	4	0.00873729	-0.157573	0.0600926
6:29052214:G:A	4	0.00873729	-0.157573	0.0600926
6:29052480:G:A	4	0.00873729	-0.157573	0.0600926
6:29052572:C:T	6	0.986451	-0.000375315	0.0221014
6:29053998:G:A	6	0.973759	0.00113849	0.0346106
6:29055442:G:T	6	0.00202819	-0.179729	0.0582386
6:29057971:T:C	6	0.00202819	-0.179729	0.0582386
6:29064617:T:A	4	0.623554	-0.0467482	0.0952451
6:29064772:T:C	6	0.247571	0.0283366	0.024507
6:29064987:C:T	4	0.0969483	0.078994	0.0475916
6:29064992:C:A	3	0.820108	-0.0127631	0.0561246
6:29067263:T:C	5	0.185782	0.0565915	0.0427699
6:29067772:C:T	5	0.349577	0.037208	0.0397772
6:29071071:C:A	4	0.00198825	-0.182299	0.0589588
6:29073094:A:G	6	0.00430752	-0.172453	0.0604097
6:29073888:T:A	4	0.992955	-0.00032076	0.0363263
6:29075233:G:A	5	0.512315	0.0225256	0.0343777
6:29075662:A:C	6	0.818187	0.0088851	0.0386515
6:29075710:A:G	5	0.00145574	0.284467	0.0893605
6:29077353:T:C	5	0.00205772	-0.179517	0.0582513
6:29078151:C:T	6	0.213375	0.0308462	0.0247892
6:29078234:G:A	5	0.092402	0.0679681	0.0403884
6:29079156:C:T	6	0.00430752	-0.172453	0.0604097
6:29079281:G:T	4	0.077652	-0.102346	0.0580037
6:29080344:G:A	6	0.974269	-0.000765959	0.0237472
6:29080349:A:G	4	0.772506	0.00911178	0.0315179
6:29080386:T:C	6	0.473929	-0.0322192	0.0449926
6:29084087:A:C	4	0.00873729	-0.157573	0.0600926
6:29084232:T:C	5	0.00862209	-0.157808	0.0600786
6:29085228:G:A	6	0.00202819	-0.179729	0.0582386
6:29086829:T:C	5	0.0176418	-0.148246	0.0624707
6:29087073:C:T	4	0.00873729	-0.157573	0.0600926
6:29095943:G:A	4	0.482968	0.0241698	0.0344525
6:29096414:C:T	5	0.0802679	-0.0656668	0.0375425
6:29097127:G:A	4	0.0937069	-0.0632093	0.0377108
6:29097936:C:A	4	0.0178694	-0.147987	0.0624864
6:29098369:G:A	4	0.0937069	-0.0632093	0.0377108
6:29099579:T:C	5	0.0802679	-0.0656668	0.0375425
6:29102425:A:G	5	0.303709	-0.062824	0.0610824
6:29102861:A:G	6	0.510587	-0.0143946	0.0218788
6:29104672:C:T	5	0.763144	-0.013834	0.045906
6:29104935:G:A	6	0.228452	0.051837	0.0430413
6:29106348:C:T	3	0.726553	0.0328806	0.0940214
6:29107041:A:G	6	0.186462	0.0936861	0.0709142
6:29107052:A:G	6	0.141972	-0.0429874	0.0292732
6:29107632:C:T	5	0.445721	-0.0690068	0.0904926
6:29107654:A:C	4	0.67021	-0.0196191	0.0460695
6:29108291:C:G	6	0.228452	0.051837	0.0430413
6:29109067:C:T	3	0.680043	0.0581928	0.141106
6:29109676:C:T	4	0.836073	0.00900089	0.0434995
6:29110838:G:A	5	0.763144	-0.013834	0.045906
6:29111621:G:A	4	0.458786	0.0272394	0.0367679
6:29113468:G:A	2	0.0452311	0.523486	0.261416
6:29113597:G:T	6	0.228452	0.051837	0.0430413
6:29114616:C:T	4	0.336428	-0.041806	0.0434914
6:29114621:G:A	6	0.00430752	-0.172453	0.0604097
6:29117546:G:A	4	0.516833	-0.02104	0.0324574
6:29118119:A:C	4	0.67021	-0.0196191	0.0460695
6:29118530:C:A	6	0.877539	0.00367989	0.0238815
6:29118813:C:T	6	0.0782865	0.0425567	0.0241701
6:29119159:T:C	6	0.00754507	-0.0740903	0.0277307
6:29119905:A:G	4	0.226954	0.0527179	0.0436319
6:29121381:A:T	4	0.0363102	-0.0627113	0.0299561
6:29121631:G:A	4	0.0178694	-0.147987	0.0624864
6:29122783:G:A	5	0.240698	-0.113617	0.0968397
6:29125402:G:A	6	0.421359	-0.0240782	0.0299455
6:29125747:G:T	4	0.0178694	-0.147987	0.0624864
6:29126943:T:C	4	0.0178694	-0.147987	0.0624864
6:29129983:G:A	6	0.421359	-0.0240782	0.0299455
6:29132776:A:C	4	0.0363102	-0.0627113	0.0299561
6:29132828:A:G	4	0.594825	-0.0172202	0.0323775
6:29132950:T:C	4	0.594825	-0.0172202	0.0323775
6:29136244:G:A	4	0.0363102	-0.0627113	0.0299561
6:29137220:G:A	6	0.0390016	0.0456613	0.0221209
6:29138315:C:T	6	0.877539	0.00367989	0.0238815
6:29138777:A:C	5	0.0975415	-0.0425171	0.0256608
6:29139358:G:T	5	0.0335437	0.0753464	0.0354485
6:29141732:C:A	5	0.477908	0.0443647	0.0625145
6:29141743:A:G	4	0.662944	-0.0183968	0.0422088
6:29141772:A:G	4	0.892608	0.00411537	0.0304831
6:29141849:T:C	4	0.594825	-0.0172202	0.0323775
6:29142317:C:T	2	0.97259	-0.00329375	0.0958585
6:29142476:C:A	6	0.421359	-0.0240782	0.0299455
6:29144127:T:C	4	0.60112	-0.0169033	0.0323328
6:29148394:A:G	1	NA	NA	NA
6:29148619:A:C	6	0.00754507	-0.0740903	0.0277307
6:29148763:C:T	6	0.92373	0.00405166	0.042321
6:29149561:G:A	6	0.421359	-0.0240782	0.0299455
6:29151589:A:C	6	0.116858	-0.0718243	0.0458034
6:29151671:C:T	6	0.00754507	-0.0740903	0.0277307
6:29152794:T:C	4	0.0430661	-0.0584558	0.0288946
6:29155749:G:A	6	0.143922	-0.03345	0.02289
6:29158872:G:A	4	0.594825	-0.0172202	0.0323775
6:29159629:A:C	1	NA	NA	NA
6:29160697:C:T	4	0.895699	0.0057075	0.0435366
6:29164268:T:C	5	0.616695	0.0490733	0.0980407
6:29167575:G:A	1	NA	NA	NA
6:29167921:C:T	4	0.681402	-0.0320455	0.0780547
6:29170261:C:T	6	0.879905	0.00359805	0.023814
6:29170919:G:A	4	0.813539	-0.0159235	0.0675119
6:29171039:C:T	6	0.877539	0.00367989	0.0238815
6:29171852:G:A	6	0.411269	-0.0337648	0.0410932
6:29173087:G:A	4	0.0641162	0.0914781	0.049411
6:29176296:C:T	6	0.0118482	-0.0676601	0.0268852
6:29177102:T:C	6	0.0418963	0.0452009	0.0222167
6:29178514:T:C	6	0.00430752	-0.172453	0.0604097
6:29178606:T:C	6	0.00430752	-0.172453	0.0604097
6:29179237:T:G	5	0.73892	0.00804175	0.0241288
6:29180285:A:T	4	0.662944	-0.0183968	0.0422088
6:29180721:G:A	4	0.1003	-0.129007	0.0785
6:29181314:G:A	5	0.0439508	0.049759	0.0246997
6:29181897:C:A	4	0.458893	-0.0387682	0.052342
6:29182308:G:A	6	0.010832	-0.0685918	0.0269191
6:29183346:G:A	5	0.0126934	-0.0672904	0.0269998
6:29184660:T:C	6	0.0418362	0.0453001	0.0222589
6:29185287:C:T	4	0.0484355	-0.0571146	0.0289404
6:29188179:G:A	6	0.68829	-0.0158242	0.0394444
6:29188699:A:G	5	0.448121	0.055926	0.0737274
6:29189155:A:G	6	0.00762615	-0.0740763	0.0277628
6:29191411:C:A	5	0.0415211	-0.0584088	0.0286558
6:29191440:T:C	3	0.299998	-0.127127	0.122658
6:29191548:C:T	5	0.763687	0.0118947	0.0395644
6:29192146:G:A	5	0.117626	0.0931679	0.0595392
6:29193785:A:G	6	0.010832	-0.0685918	0.0269191
6:29193859:T:C	6	0.000106856	-0.213201	0.055027
6:29193989:A:G	5	0.111307	-0.0632516	0.0397223
6:29195011:C:T	6	0.010832	-0.0685918	0.0269191
6:29196137:A:G	6	0.458796	-0.0371809	0.0501881
6:29197720:A:C	6	0.0495309	0.0686827	0.0349709
6:29199824:G:T	6	0.0249087	-0.0541917	0.0241624
6:29201650:G:A	6	0.0635817	0.0455437	0.0245505
6:29203911:G:A	5	0.0232822	-0.131397	0.0579156
6:29213070:A:C	6	0.00705222	-0.151984	0.0564081
6:29225795:T:C	6	0.0287387	-0.0527759	0.0241311
6:29227117:G:A	6	0.00270683	-0.0878484	0.0292905
6:29227643:C:T	6	0.00370311	-0.0820506	0.0282699
6:29230577:C:A	6	0.00370311	-0.0820506	0.0282699
6:29230683:T:C	6	0.0383603	-0.0501695	0.0242249
6:29231172:G:A	5	0.90163	0.00386989	0.0313092
6:29234510:C:G	6	0.878622	-0.00624434	0.0408886
6:29235193:T:C	4	0.488487	-0.0309296	0.0446496
6:29235233:A:C	4	0.488487	-0.0309296	0.0446496
6:29235289:C:T	4	0.685899	0.0172867	0.0427436
6:29235900:G:A	4	0.0235547	-0.131168	0.0579281
6:29236510:A:C	3	0.756776	0.0646199	0.208642
6:29236588:A:G	4	0.488487	-0.0309296	0.0446496
6:29236645:G:T	6	0.557175	0.0145447	0.0247761
6:29236722:G:A	6	0.00532271	-0.0794744	0.0285179
6:29237221:C:T	4	0.488487	-0.0309296	0.0446496
6:29237459:G:T	5	0.653684	0.0471893	0.105181
6:29237774:T:C	4	0.488487	-0.0309296	0.0446496
6:29238015:C:T	6	0.878622	-0.00624434	0.0408886
6:29238041:C:T	6	0.744638	0.0110671	0.0339776
6:29238477:A:G	4	0.488487	-0.0309296	0.0446496
6:29239150:C:T	6	0.00532271	-0.0794744	0.0285179
6:29240378:C:T	2	0.271276	0.225832	0.205277
6:29240890:T:C	5	0.600507	-0.0232388	0.0443766
6:29248149:T:C	1	NA	NA	NA
6:29248158:G:A	2	0.41638	0.0644358	0.0792844
6:29248461:T:C	6	0.00642006	-0.0772898	0.0283578
6:29251400:G:A	4	0.0235547	-0.131168	0.0579281
6:29253887:C:T	6	0.0938987	-0.0563572	0.0336424
6:29254425:G:A	6	0.140918	0.0640377	0.0434926
6:29256420:A:G	6	0.43765	-0.0187061	0.0241006
6:29257772:C:T	5	0.0969117	-0.0493334	0.0297187
6:29257967:G:A	6	0.0871616	-0.0406232	0.0237484
6:29259623:A:G	6	0.00642035	-0.153342	0.056262
6:29260543:G:A	6	0.102312	-0.103418	0.0633012
6:29262956:G:A	4	0.519105	-0.0340562	0.0528227
6:29263150:T:C	4	0.27469	-0.0391845	0.0358725
6:29266483:G:A	5	0.798838	0.0106878	0.0419373
6:29266497:G:A	6	0.479706	0.0255335	0.0361267
6:29268796:A:T	3	0.18969	-0.0640083	0.0488055
6:29268929:C:A	4	0.317016	-0.0315928	0.0315736
6:29269000:A:C	4	0.295043	-0.0349872	0.0334126
6:29269066:A:G	6	0.808502	-0.00823776	0.0339898
6:29269143:C:T	6	0.762617	-0.0101166	0.0334937
6:29270498:A:G	6	0.808502	-0.00823776	0.0339898
6:29271126:G:T	6	0.816453	0.00696357	0.0300013
6:29272012:C:T	5	0.924351	0.00251568	0.0264937
6:29272301:C:T	6	0.816453	0.00696357	0.0300013
6:29272761:G:A	5	0.901315	-0.00395836	0.0319223
6:29274136:T:C	6	0.598483	0.0215295	0.0408852
6:29274348:G:A	4	0.0754644	-0.0537272	0.030224
6:29274356:T:A	5	0.134651	-0.0431015	0.0288109
6:29274486:T:C	6	0.25071	-0.0286398	0.024934
6:29275228:C:T	6	0.242634	0.0722958	0.0618744
6:29275507:T:C	6	0.498914	0.0176881	0.0261581
6:29275585:A:T	4	0.911611	-0.00510212	0.045962
6:29280638:A:G	4	0.503243	-0.0302514	0.0451921
6:29280736:A:C	6	0.0203256	-0.0919306	0.0396204
6:29284518:A:G	6	0.0894518	-0.0440625	0.0259451
6:29289324:C:T	4	0.0227275	-0.100022	0.0439083
6:29295487:G:T	6	0.84151	-0.00595983	0.0298047
6:29296148:C:T	4	0.644047	-0.015387	0.0333017
6:29297666:C:T	5	0.677556	0.027663	0.0665295
6:29301222:A:G	6	0.416558	0.017762	0.0218635
6:29302030:A:C	6	0.254064	0.024984	0.0219055
6:29303364:T:C	5	0.88379	0.00540532	0.0369807
6:29306451:A:C	4	0.0337	-0.09087	0.0427897
6:29306484:G:A	4	0.503243	-0.0302514	0.0451921
6:29306656:C:T	6	0.294979	0.0275635	0.0263196
6:29308393:G:T	6	0.566088	0.0161016	0.0280603
6:29309328:T:C	6	0.923242	0.00481032	0.0499253
6:29310681:T:C	6	0.416558	0.017762	0.0218635
6:29311257:A:C	6	0.111123	-0.0727179	0.0456437
6:29316799:T:C	6	0.517914	-0.0437746	0.0677035
6:29316852:T:C	6	0.098457	-0.0426882	0.0258344
6:29322866:A:G	3	0.470722	0.0573351	0.0794881
6:29322872:A:G	6	0.165167	0.065632	0.0472887
6:29322999:T:C	4	0.273774	0.0346097	0.0316239
6:29323259:G:A	6	0.477117	-0.0306747	0.0431463
6:29323276:C:T	6	0.953282	-0.00182298	0.0311162
6:29323655:G:A	6	0.905595	0.00332558	0.0280412
6:29323905:A:C	6	0.946751	-0.00198374	0.0297023
6:29324599:A:C	6	0.946751	-0.00198374	0.0297023
6:29325433:C:T	4	0.570863	0.0762151	0.13447
6:29325602:G:A	5	0.443225	-0.0331239	0.0432
6:29327079:C:T	5	0.862316	-0.00468136	0.0269932
6:29334439:A:G	5	0.530733	0.0167062	0.0266494
6:29335198:A:C	3	0.470722	0.0573351	0.0794881
6:29335360:T:C	5	0.767579	0.0118587	0.040125
6:29335482:C:T	4	0.0594121	0.0676848	0.0359046
6:29335537:T:C	5	0.677556	0.027663	0.0665295
6:29335661:C:T	6	0.928434	0.00293853	0.0327174
6:29336054:G:A	6	0.621303	-0.0116258	0.0235339
6:29336147:G:A	6	0.0923792	-0.0657328	0.0390574
6:29337075:G:T	6	0.661238	-0.0101766	0.0232233
6:29337207:T:G	4	0.977988	0.000966752	0.0350375
6:29337500:A:G	6	0.96909	-0.00124839	0.0322173
6:29338962:G:A	6	0.349774	-0.0238243	0.0254798
6:29339044:G:A	6	0.521548	0.034778	0.0542593
6:29339271:T:C	6	0.442071	0.0324439	0.0422061
6:29339686:G:A	5	0.512761	-0.0425289	0.0649748
6:29340585:G:C	4	0.126445	-0.0549666	0.0359664
6:29340919:G:T	6	0.521548	0.034778	0.0542593
6:29341007:T:C	6	0.562182	0.0138062	0.0238201
6:29341308:G:A	6	0.548315	0.0143085	0.0238361
6:29341364:T:C	6	0.562182	0.0138062	0.0238201
6:29341449:A:G	6	0.0736413	-0.0740128	0.0413749
6:29341623:T:C	4	0.971689	0.00191436	0.0539405
6:29341666:T:A	4	0.40207	-0.0367295	0.0438337
6:29342236:A:G	5	0.133492	0.0547572	0.0364933
6:29342630:C:T	6	0.705803	0.0208967	0.0553558
6:29342825:G:A	6	0.0736413	-0.0740128	0.0413749
6:29343333:T:C	4	0.0594242	-0.0802347	0.0425639
6:29343355:C:T	6	0.728918	0.00811439	0.0234138
6:29343989:G:T	4	0.0117074	-0.0936422	0.0371472
6:29344036:C:T	6	0.0293003	-0.0826733	0.0379336
6:29344083:A:G	6	0.0215294	-0.088334	0.03843
6:29344102:A:C	4	0.0542338	-0.0662348	0.0344084
6:29344395:C:T	5	0.350078	0.0271952	0.0291033
6:29344704:C:T	4	0.0251876	-0.0872364	0.0389707
6:29344939:A:G	4	0.123247	-0.0531868	0.0345081
6:29345631:A:C	4	0.0251876	-0.0872364	0.0389707
6:29345732:G:A	6	0.929095	0.00547861	0.0615687
6:29346329:A:G	4	0.256296	0.0333837	0.0294081
6:29346363:G:A	5	0.136314	-0.0488917	0.0328207
6:29346989:A:G	4	0.123247	-0.0531868	0.0345081
6:29348074:T:G	6	0.00989131	-0.064621	0.0250507
6:29348297:C:T	6	0.497941	-0.0282482	0.0416804
6:29348935:A:G	6	0.83349	0.00689968	0.0328201
6:29348942:T:C	4	0.0116902	-0.0701064	0.027805
6:29349091:A:G	6	0.0118262	-0.0627953	0.0249456
6:29349232:G:A	4	0.0334819	-0.0816573	0.0384042
6:29349494:A:G	4	0.0251876	-0.0872364	0.0389707
6:29350854:G:T	6	0.192742	-0.0288105	0.0221192
6:29351136:C:T	4	0.20732	-0.0456965	0.0362392
6:29351641:A:G	4	0.20732	-0.0456965	0.0362392
6:29351873:C:T	6	0.75005	-0.00758469	0.0238083
6:29352943:A:G	6	0.192742	-0.0288105	0.0221192
6:29353408:T:C	6	0.192742	-0.0288105	0.0221192
6:29354383:C:T	6	0.192742	-0.0288105	0.0221192
6:29354799:A:G	5	0.128511	-0.037915	0.0249441
6:29354809:C:A	6	0.163621	-0.0307176	0.0220514
6:29355148:C:A	4	0.0241818	-0.0523068	0.0232039
6:29355238:C:T	6	0.159629	-0.049497	0.0351961
6:29355277:G:A	6	0.397964	0.0506907	0.0599704
6:29355358:A:G	4	0.0486419	0.0810056	0.0410838
6:29355494:A:C	4	0.319665	0.0741729	0.0745347
6:29355519:C:T	6	0.0282698	-0.0600076	0.0273567
6:29355918:A:G	4	0.319326	0.041685	0.041859
6:29356046:G:A	6	0.292437	0.0292547	0.0277878
6:29356077:G:A	3	0.104145	0.275706	0.169657
6:29356118:C:T	4	0.548343	0.0239195	0.0398495
6:29356331:A:G	6	0.693712	-0.03305	0.0839211
6:29356587:G:A	5	0.467307	-0.0251917	0.0346579
6:29356634:G:C	4	0.866613	0.00496751	0.0295752
6:29356734:T:G	5	0.360292	0.0253517	0.0277125
6:29357021:C:T	4	0.781328	0.00826925	0.0297896
6:29357362:A:C	6	0.631626	0.0129961	0.0271068
6:29357389:T:C	4	0.866613	0.00496751	0.0295752
6:29357645:A:G	5	0.484673	0.0569388	0.0814801
6:29357996:T:A	6	0.650755	0.0122427	0.0270429
6:29358676:G:C	4	0.473204	0.0306413	0.042719
6:29359112:C:A	4	0.942837	0.00214017	0.0298472
6:29360183:A:C	5	0.790209	0.00783385	0.0294463
6:29360677:T:C	5	0.790209	0.00783385	0.0294463
6:29360776:A:C	5	0.360292	0.0253517	0.0277125
6:29361017:C:T	4	0.411241	-0.0325985	0.0396715
6:29361033:C:T	4	0.411241	-0.0325985	0.0396715
6:29361116:C:T	4	0.866613	0.00496751	0.0295752
6:29361124:A:T	4	0.866613	0.00496751	0.0295752
6:29361735:C:T	5	0.696595	0.0106087	0.0272073
6:29362068:A:T	4	5.84e-06	-0.221226	0.0488114
6:29362293:G:A	6	0.229345	0.0316244	0.0263087
6:29362696:A:G	4	0.866613	0.00496751	0.0295752
6:29362756:C:T	4	0.517399	-0.0245487	0.0379213
6:29362903:C:T	4	0.866613	0.00496751	0.0295752
6:29363697:C:T	5	0.0711108	-0.0481199	0.0266626
6:29363808:G:A	4	0.866613	0.00496751	0.0295752
6:29364121:C:T	4	0.866613	0.00496751	0.0295752
6:29364147:A:G	6	0.631626	0.0129961	0.0271068
6:29364301:G:A	6	2.44e-06	-0.209815	0.0445177
6:29364325:A:G	6	0.631626	0.0129961	0.0271068
6:29364539:G:A	6	0.16319	-0.113357	0.0812932
6:29364615:G:T	5	0.790209	0.00783385	0.0294463
6:29364643:T:C	4	0.866613	0.00496751	0.0295752
6:29364787:C:T	4	0.986615	-0.00245873	0.146555
6:29364951:G:A	5	0.790209	0.00783385	0.0294463
6:29365200:T:C	6	0.101149	-0.14892	0.0908435
6:29365241:T:C	6	0.505158	0.0170792	0.0256292
6:29365325:A:G	6	1.35e-06	-0.203887	0.0421923
6:29365331:C:A	2	0.908583	0.0171665	0.1495
6:29365974:G:A	6	0.631626	0.0129961	0.0271068
6:29366265:G:T	6	0.631626	0.0129961	0.0271068
6:29366377:C:T	6	0.631626	0.0129961	0.0271068
6:29367399:T:G	6	0.631626	0.0129961	0.0271068
6:29367590:C:T	5	0.500697	0.0187962	0.0279127
6:29368021:C:T	6	0.304246	-0.0407445	0.039659
6:29368475:A:G	3	0.104145	0.275706	0.169657
6:29368570:A:G	4	0.866613	0.00496751	0.0295752
6:29368665:T:C	6	0.0681348	-0.0447953	0.0245573
6:29368813:A:G	6	0.322706	0.0368929	0.0373065
6:29369268:C:A	6	0.578642	-0.0197317	0.035529
6:29369672:G:T	6	0.505158	0.0170792	0.0256292
6:29369948:T:G	3	0.740461	0.0125552	0.0379032
6:29370285:G:A	6	0.571701	-0.0266659	0.0471506
6:29370993:G:A	4	0.866613	0.00496751	0.0295752
6:29371165:G:C	4	0.33976	0.0396642	0.0415489
6:29371415:G:A	6	0.505158	0.0170792	0.0256292
6:29371699:C:T	3	0.104145	0.275706	0.169657
6:29371749:G:A	4	0.866613	0.00496751	0.0295752
6:29372429:T:C	4	0.440204	0.0315191	0.0408359
6:29373213:C:T	6	0.0329382	-0.0519516	0.024358
6:29373249:A:C	6	0.0207063	-0.0566984	0.0245098
6:29378016:G:A	4	0.0165532	0.251885	0.105106
6:29378575:G:T	4	0.260919	0.0472612	0.042039
6:29378975:C:T	4	0.260919	0.0472612	0.042039
6:29379891:A:G	4	0.161333	-0.0391134	0.0279261
6:29381906:A:G	3	0.0696113	0.187977	0.103601
6:29382433:G:C	6	0.005734	-0.104939	0.0379854
6:29382554:C:T	6	0.397838	0.0338564	0.0400436
6:29382606:A:G	6	0.397838	0.0338564	0.0400436
6:29382995:T:C	4	0.203041	0.0580986	0.0456415
6:29383320:C:T	6	0.0445884	-0.050343	0.0250647
6:29383419:T:C	4	0.203041	0.0580986	0.0456415
6:29383932:T:A	4	0.203041	0.0580986	0.0456415
6:29385237:T:C	5	0.125948	-0.0529049	0.0345721
6:29385856:C:T	3	0.104145	0.275706	0.169657
6:29386212:A:G	3	0.104145	0.275706	0.169657
6:29386266:T:C	3	0.104145	0.275706	0.169657
6:29386387:A:G	4	0.260919	0.0472612	0.042039
6:29386448:G:A	4	0.203041	0.0580986	0.0456415
6:29386606:G:C	4	0.260919	0.0472612	0.042039
6:29386749:C:T	4	0.203041	0.0580986	0.0456415
6:29387003:G:T	6	0.397838	0.0338564	0.0400436
6:29387365:G:A	6	1.7e-08	-0.198438	0.0351811
6:29388652:G:A	4	0.260919	0.0472612	0.042039
6:29390359:A:G	4	0.260919	0.0472612	0.042039
6:29391936:T:G	5	0.0564216	-0.0957712	0.0502007
6:29392235:G:A	6	0.0166704	-0.0897668	0.0374982
6:29392992:C:A	4	0.203041	0.0580986	0.0456415
6:29393314:T:C	6	0.0648362	0.0800111	0.0433339
6:29393480:G:C	4	0.203041	0.0580986	0.0456415
6:29393704:A:G	6	0.397838	0.0338564	0.0400436
6:29394427:G:A	6	0.421099	0.0199387	0.0247834
6:29394462:T:G	6	0.000238108	-0.118458	0.0322359
6:29394474:A:G	4	0.203041	0.0580986	0.0456415
6:29394926:C:T	6	0.122881	0.062352	0.040415
6:29395057:T:C	6	0.397838	0.0338564	0.0400436
6:29395180:A:G	6	1.85e-07	-0.186821	0.0358295
6:29395499:C:G	4	0.203041	0.0580986	0.0456415
6:29395747:C:A	6	0.0631857	-0.0461929	0.0248632
6:29395912:C:T	4	0.203041	0.0580986	0.0456415
6:29396102:G:C	4	0.260919	0.0472612	0.042039
6:29396646:T:C	4	0.260919	0.0472612	0.042039
6:29396725:A:G	6	0.000645044	-0.0968019	0.0283716
6:29397779:C:T	4	0.260919	0.0472612	0.042039
6:29398000:G:T	6	0.0888277	-0.0425203	0.0249882
6:29398815:A:G	5	0.392981	0.0225574	0.0264069
6:29398859:C:T	6	0.342388	0.0316242	0.0333077
6:29399216:T:C	4	0.203041	0.0580986	0.0456415
6:29400220:A:C	5	0.215926	-0.0993567	0.0802925
6:29400236:G:C	4	0.0260706	-0.0679578	0.0305406
6:29400280:C:T	5	0.895265	-0.00585507	0.0444762
6:29402435:C:T	6	0.0232641	0.0529694	0.0233441
6:29404157:T:G	6	0.827893	-0.00622608	0.0286383
6:29404393:A:G	4	0.286454	0.038097	0.0357405
6:29407955:C:T	6	0.11614	0.0546777	0.0348003
6:29407970:T:C	5	0.883426	-0.00562254	0.0383456
6:29407975:C:T	5	0.272006	0.0390024	0.0355066
6:29408057:C:A	6	0.276269	0.0344994	0.0316875
6:29408090:A:G	6	0.0660246	0.0531245	0.0288994
6:29408153:C:T	6	0.0906899	0.058093	0.0343386
6:29408204:C:T	6	0.0644857	0.0669143	0.0361932
6:29408270:C:T	4	0.0171995	0.0615733	0.0258449
6:29408275:C:A	4	0.0323126	0.070946	0.0331443
6:29408313:C:A	6	0.886233	-0.00654561	0.0457503
6:29408476:A:G	6	0.0660246	0.0531245	0.0288994
6:29408554:A:C	4	0.0171995	0.0615733	0.0258449
6:29408555:C:A	4	0.0323126	0.070946	0.0331443
6:29408721:T:G	6	0.0593977	0.0693565	0.0367892
6:29409759:G:A	4	0.0185795	0.0768467	0.0326471
6:29409808:T:C	4	0.0185795	0.0768467	0.0326471
6:29410087:C:T	6	0.30928	-0.0688281	0.0676952
6:29410093:T:C	4	0.0323126	0.070946	0.0331443
6:29410708:A:G	4	0.140361	0.0566092	0.0383935
6:29411086:C:T	4	0.0323126	0.070946	0.0331443
6:29411104:G:A	4	0.1073	-0.104421	0.0648395
6:29412222:G:T	6	0.00795334	0.0605099	0.0227991
6:29413779:T:G	4	0.286454	0.038097	0.0357405
6:29414286:A:G	6	0.00974652	0.0592934	0.0229402
6:29414346:A:G	6	0.0393849	0.0580037	0.0281552
6:29414613:A:G	6	0.0154572	0.0557615	0.0230278
6:29415636:C:T	6	0.0154572	0.0557615	0.0230278
6:29416652:T:C	6	0.0357465	0.0637187	0.0303452
6:29417817:T:C	6	0.296148	-0.0639588	0.0612204
6:29418092:C:A	4	0.350732	-0.147298	0.157847
6:29421209:G:A	6	0.0512782	0.0463949	0.0238027
6:29422092:A:G	6	0.741314	0.00927598	0.0280994
6:29425584:T:G	6	0.894005	0.00531271	0.0398739
6:29426008:T:C	6	0.90001	0.00378879	0.0301537
6:29426203:T:A	6	0.0512782	0.0463949	0.0238027
6:29426989:G:A	6	0.314055	0.0319264	0.0317123
6:29427137:G:A	4	0.514866	0.0232841	0.0357513
6:29428831:T:G	4	0.00767013	0.105685	0.039638
6:29429392:G:A	4	0.0173192	-0.110996	0.0466398
6:29429642:C:T	6	0.677318	-0.0216914	0.0521272
6:29429717:G:A	4	0.773892	0.0226562	0.0788627
6:29430170:T:C	6	0.0182661	0.054672	0.0231643
6:29430524:C:A	6	0.172888	-0.110997	0.0814372
6:29430829:G:A	6	0.273109	0.0376869	0.034388
6:29430891:A:G	6	0.258565	-0.0506173	0.0448025
6:29431698:A:G	4	0.662799	0.0139402	0.031969
6:29432390:A:G	6	0.977543	-0.00101835	0.0361769
6:29433942:G:A	5	0.00463594	-0.127876	0.0451651
6:29434295:C:T	5	0.41589	0.0258572	0.0317823
6:29434414:G:A	5	0.408528	0.0533278	0.0645234
6:29435355:T:C	6	0.003928	0.13033	0.0451926
6:29437033:C:T	3	0.988658	0.00208045	0.146344
6:29437362:C:T	4	0.556625	-0.0190097	0.032337
6:29439105:A:T	5	0.698049	0.0118954	0.0306618
6:29440257:G:A	6	0.0214126	0.0532444	0.0231434
6:29440988:C:T	4	0.278682	0.0731556	0.0675313
6:29441169:G:T	6	0.358785	0.0257906	0.028104
6:29441618:C:T	6	0.0244061	0.0557343	0.0247634
6:29442603:G:A	6	0.677318	-0.0216914	0.0521272
6:29444121:G:A	6	0.200059	0.0336438	0.0262558
6:29445495:C:T	5	0.513637	0.0234614	0.0359185
6:29446632:G:T	6	0.765686	0.0090334	0.0303112
6:29446855:C:T	6	0.779683	0.00852059	0.0304598
6:29447724:A:G	6	0.611759	-0.0403418	0.0794812
6:29448038:A:G	6	0.00790855	0.0615623	0.023179
6:29452411:A:G	3	0.0842512	-0.127535	0.0738678
6:29452553:G:T	3	0.0842512	-0.127535	0.0738678
6:29454150:C:T	5	0.442925	0.0267729	0.034894
6:29454365:G:A	4	0.681895	0.0377918	0.0922024
6:29454489:T:G	6	0.0182661	0.054672	0.0231643
6:29455098:G:A	6	0.00863018	0.100037	0.0380895
6:29455357:T:C	6	0.172888	-0.110997	0.0814372
6:29455465:G:A	4	0.278682	0.0731556	0.0675313
6:29455599:A:G	6	0.00211347	0.0747969	0.0243337
6:29458241:A:G	4	0.0861819	0.0713612	0.0415884
6:29458470:A:G	6	0.00863018	0.100037	0.0380895
6:29458477:A:G	6	0.0107474	-0.109263	0.0428346
6:29460961:G:A	4	0.996341	0.000288393	0.062895
6:29461845:C:T	6	0.124279	0.125572	0.0816962
6:29461914:A:G	6	0.0827711	-0.102501	0.0590844
6:29462876:T:C	5	0.081894	-0.180833	0.103939
6:29462939:T:C	6	0.172888	-0.110997	0.0814372
6:29463892:T:G	5	0.0121658	0.0692406	0.0276156
6:29463968:C:A	6	0.00534084	0.0700981	0.0251633
6:29464365:T:C	6	0.00534084	0.0700981	0.0251633
6:29466608:G:A	4	0.0206609	-0.144211	0.0623178
6:29466956:C:T	6	0.623813	-0.0154763	0.0315552
6:29468207:C:T	5	0.513531	0.0229313	0.0350981
6:29468809:A:G	5	0.356682	0.026923	0.0292099
6:29468968:T:G	4	0.952493	0.00250495	0.0420457
6:29469652:G:A	6	0.0107474	-0.109263	0.0428346
6:29470985:C:A	6	0.463494	0.0173564	0.0236752
6:29472916:C:T	6	0.119531	-0.034513	0.0221699
6:29473501:C:A	6	0.0751793	-0.0763086	0.0428852
6:29474220:C:T	5	2.5e-05	-0.200895	0.0476642
6:29474341:C:T	4	0.344751	-0.0401286	0.0424722
6:29474385:C:A	6	0.0921449	-0.0362894	0.0215471
6:29474414:C:T	4	0.344751	-0.0401286	0.0424722
6:29474662:G:A	6	0.43141	0.0185429	0.023568
6:29475039:G:T	6	0.4303	-0.0315011	0.0399415
6:29475142:C:T	6	0.4303	-0.0315011	0.0399415
6:29475324:G:A	3	0.359517	0.130427	0.142344
6:29475537:G:A	4	0.0974605	-0.108905	0.0657129
6:29475682:C:A	6	0.0107474	-0.109263	0.0428346
6:29475902:C:T	6	0.0109954	0.0558228	0.0219529
6:29476142:A:G	4	0.0103119	0.0609906	0.0237762
6:29476325:T:C	6	0.140716	0.0342819	0.0232715
6:29476508:G:T	5	0.0641589	-0.066237	0.035783
6:29477414:C:T	6	0.00683685	0.0766298	0.0283322
6:29477821:G:T	6	0.716552	0.00835532	0.023013
6:29477857:T:C	6	0.150622	0.0939632	0.065373
6:29478170:A:G	4	0.408551	-0.041043	0.049662
6:29478301:C:T	6	0.436791	-0.0299285	0.0384872
6:29479533:T:A	4	0.236564	-0.0302676	0.0255721
6:29480993:T:C	5	0.0350146	0.0515573	0.0244557
6:29481948:G:A	6	0.262945	0.0255678	0.0228395
6:29482128:A:G	6	0.263836	0.0257055	0.0230053
6:29482387:C:T	4	0.402343	-0.0520971	0.0622097
6:29482432:C:T	4	0.00765593	-0.153364	0.0575068
6:29483911:C:T	6	0.583827	-0.0121672	0.0222108
6:29483968:C:T	6	0.583962	-0.0122704	0.0224073
6:29484721:T:C	4	0.308528	-0.0412889	0.0405463
6:29484852:A:G	6	0.073143	0.0909715	0.0507671
6:29485289:G:A	6	0.521488	-0.0190625	0.0297362
6:29485373:C:T	6	0.585445	-0.0120731	0.0221343
6:29486345:C:T	6	0.105105	0.036648	0.0226139
6:29486613:G:A	4	0.941171	0.00469152	0.063572
6:29486908:C:T	6	0.461599	-0.0358605	0.0487092
6:29487328:G:T	5	0.835154	0.0121439	0.0583575
6:29487535:G:A	6	0.9965	0.000102233	0.0233071
6:29488249:A:G	6	0.614481	0.0122162	0.0242536
6:29489048:G:A	5	0.886054	-0.00319112	0.022269
6:29489126:G:A	4	0.411159	0.0410972	0.0500054
6:29489344:G:T	6	0.177927	-0.0347815	0.0258183
6:29490669:C:A	6	0.000358605	-0.0989079	0.0277145
6:29492917:C:A	4	0.121152	0.0598633	0.0386226
6:29493144:C:T	4	0.308525	-0.0466987	0.0458584
6:29493171:A:G	4	0.332279	0.0348966	0.0359932
6:29494897:T:G	5	0.686869	0.00912031	0.022625
6:29495127:C:T	6	0.860555	-0.00867097	0.04936
6:29495280:G:A	6	0.0442573	0.0655997	0.03261
6:29495341:C:T	5	0.0115381	-0.261228	0.103417
6:29496220:G:A	6	0.367252	0.0325578	0.0361098
6:29496664:C:T	6	0.751378	0.00900706	0.0284293
6:29496776:G:A	6	0.0115957	-0.0612834	0.0242782
6:29497002:G:A	5	0.508655	-0.0165791	0.0250844
6:29498102:C:T	6	0.751378	0.00900706	0.0284293
6:29498423:C:A	4	0.0627832	0.0682008	0.0366529
6:29498975:G:T	4	0.672638	0.0329944	0.0780875
6:29499301:C:T	4	0.407381	0.0305257	0.0368441
6:29499416:T:C	6	0.751378	0.00900706	0.0284293
6:29499505:C:T	6	0.661196	0.0147469	0.0336487
6:29499537:T:C	5	0.926589	0.00224793	0.0243977
6:29500225:C:T	6	0.268454	-0.066556	0.060143
6:29500412:T:C	5	0.431313	0.0237211	0.0301431
6:29500643:C:T	4	0.132422	-0.0953634	0.0633804
6:29501220:G:A	4	0.321411	-0.0567965	0.0572798
6:29501422:A:G	6	0.0106278	-0.0619219	0.0242384
6:29501514:C:A	6	0.109244	-0.0341119	0.0212986
6:29503323:A:G	6	0.815498	0.00558608	0.0239397
6:29503694:C:T	4	0.992891	0.00045244	0.0507777
6:29503782:T:C	6	0.937204	-0.00337641	0.0428566
6:29503963:C:T	6	0.336243	0.037358	0.0388493
6:29504159:G:A	4	0.992891	0.00045244	0.0507777
6:29504206:G:A	6	0.0116351	0.0573482	0.02273
6:29504257:T:G	6	0.937204	-0.00337641	0.0428566
6:29505785:A:G	4	0.0149478	0.223977	0.0920337
6:29506035:G:A	4	0.825	-0.0109179	0.0493759
6:29506260:T:C	6	0.892666	-0.00484965	0.0359417
6:29506291:A:G	4	0.825	-0.0109179	0.0493759
6:29506431:C:G	4	0.0145632	0.0923694	0.0378088
6:29506729:C:T	4	0.992891	0.00045244	0.0507777
6:29506861:G:A	4	0.0150296	0.227052	0.0933732
6:29506932:G:A	6	0.0114773	-0.0837747	0.0331411
6:29507226:A:G	4	0.992891	0.00045244	0.0507777
6:29507310:C:T	5	0.00634096	0.0679453	0.024892
6:29507426:C:T	5	0.305132	0.0286285	0.0279169
6:29508110:C:T	4	0.992891	0.00045244	0.0507777
6:29508273:T:C	6	0.00982085	-0.0620926	0.0240476
6:29508332:T:C	4	0.992891	0.00045244	0.0507777
6:29508608:A:G	4	0.992891	0.00045244	0.0507777
6:29508614:A:G	4	0.992891	0.00045244	0.0507777
6:29508623:C:T	4	0.992891	0.00045244	0.0507777
6:29508933:T:C	4	0.992891	0.00045244	0.0507777
6:29509698:C:T	4	0.992891	0.00045244	0.0507777
6:29509894:G:A	4	0.992891	0.00045244	0.0507777
6:29510250:T:C	4	0.0327035	-0.0593159	0.0277735
6:29510314:C:A	4	0.836442	-0.0099973	0.0484255
6:29510325:G:A	6	0.803816	-0.00586285	0.0236013
6:29510376:A:G	4	0.836442	-0.0099973	0.0484255
6:29511216:A:C	6	0.0070671	0.0904455	0.0335771
6:29511341:C:T	6	0.268454	-0.066556	0.060143
6:29511444:C:T	6	7.98e-05	0.172394	0.0436993
6:29511850:C:T	5	0.0145471	0.058351	0.0238805
6:29512328:T:C	4	0.154191	-0.045934	0.0322371
6:29513807:A:G	6	0.929857	-0.00195235	0.0221795
6:29515802:T:C	6	0.465805	0.0185371	0.0254169
6:29516180:A:G	6	0.00458048	0.06597	0.0232687
6:29516242:A:C	6	0.350405	-0.032134	0.0344119
6:29517093:A:G	6	0.425032	0.0214564	0.0268971
6:29517977:G:A	4	0.147822	-0.0838575	0.057942
6:29518442:G:A	6	0.257059	-0.0252176	0.0222501
6:29518472:C:T	6	0.888123	-0.00335172	0.0238252
6:29518479:T:C	4	0.953581	-0.00286514	0.0492205
6:29518665:A:C	4	0.355095	-0.039266	0.0424611
6:29518934:A:G	6	0.893437	-0.00561383	0.041908
6:29518954:C:T	4	0.953581	-0.00286514	0.0492205
6:29518971:T:C	4	0.953581	-0.00286514	0.0492205
6:29519129:G:A	6	0.929827	0.00430067	0.0488363
6:29519848:G:A	6	0.425032	0.0214564	0.0268971
6:29521125:C:T	6	0.863271	-0.00841692	0.0488755
6:29522588:C:T	6	0.647067	-0.010201	0.0222808
6:29523872:A:G	6	0.647067	-0.010201	0.0222808
6:29523952:A:G	6	0.550666	-0.0315347	0.052843
6:29524003:A:G	6	0.647067	-0.010201	0.0222808
6:29524168:G:T	6	0.327305	-0.0526201	0.0537184
6:29526895:T:C	4	0.953581	-0.00286514	0.0492205
6:29526940:T:C	6	0.888123	-0.00335172	0.0238252
6:29527267:C:A	6	0.693843	-0.00877143	0.0222826
6:29527581:T:G	6	0.0172356	0.0848047	0.0356076
6:29527599:T:C	6	0.647067	-0.010201	0.0222808
6:29527621:T:C	5	0.282933	0.0669172	0.0623208
6:29528318:G:A	5	0.389818	0.0309416	0.0359808
6:29528897:G:C	4	0.277649	-0.0505005	0.0465178
6:29529331:A:G	4	0.953581	-0.00286514	0.0492205
6:29529754:A:G	5	0.364491	0.0246761	0.027211
6:29530413:A:G	6	0.398343	0.0215205	0.0254807
6:29530455:G:A	6	0.0344732	0.0569186	0.0269183
6:29530628:A:G	6	0.693251	-0.00943167	0.0239111
6:29530850:A:G	6	4.13e-05	0.0903342	0.0220333
6:29530868:C:T	6	0.0101502	-0.0593066	0.0230705
6:29531253:G:A	6	0.754061	-0.0112241	0.0358266
6:29531482:T:C	4	0.175528	0.101428	0.0748736
6:29531818:A:G	6	0.595157	0.026695	0.0502373
6:29532739:G:A	6	0.3171	0.0623635	0.0623364
6:29533295:T:C	6	0.430083	0.0178584	0.0226328
6:29533870:A:G	6	0.000527046	-0.0835292	0.0240953
6:29534240:T:C	6	0.000201286	-0.0866153	0.0233
6:29535190:C:T	4	0.000158692	0.122582	0.0324545
6:29535217:G:A	6	0.0746391	-0.0490071	0.0274907
6:29536685:A:G	6	0.447553	0.0172163	0.0226679
6:29537048:T:C	4	0.800912	-0.0189159	0.0750133
6:29537224:A:G	4	0.811997	-0.0261864	0.110096
6:29537975:G:A	6	3.92e-05	0.132241	0.0321601
6:29539765:G:A	5	0.0220898	-0.0606537	0.0265
6:29539914:T:G	4	0.000122982	-0.152692	0.0397626
6:29540204:G:A	6	0.00109096	-0.0779037	0.0238533
6:29540522:G:A	6	0.505109	0.055693	0.0835638
6:29540745:C:T	6	3.82e-07	0.143119	0.0281871
6:29541394:G:A	5	0.684289	-0.0344803	0.0847978
6:29542947:T:C	5	0.0598094	-0.057901	0.0307625
6:29543646:T:G	6	0.0383097	-0.0525052	0.0253462
6:29544551:A:C	6	0.216541	-0.0683376	0.0552993
6:29545208:C:T	6	0.0650235	-0.0727347	0.0394205
6:29545284:G:A	6	0.000838408	0.0945354	0.0283058
6:29545715:A:G	5	0.0580573	0.0537139	0.0283411
6:29546229:A:G	3	0.452975	-0.0834004	0.111132
6:29546799:G:A	4	0.000258307	0.124101	0.0339642
6:29548089:G:A	6	0.00127665	0.100323	0.0311448
6:29549261:C:A	6	1.64e-05	0.138103	0.0320455
6:29549443:A:C	6	0.184191	-0.0555827	0.0418557
6:29550040:G:A	5	0.30273	-0.0574323	0.0557272
6:29550416:G:A	4	0.0015104	0.116705	0.0367845
6:29550618:T:C	6	0.0198688	0.0596316	0.025606
6:29551861:G:A	6	0.000820383	0.0958992	0.0286623
6:29552891:A:G	6	0.0876657	0.130512	0.076419
6:29553727:A:G	6	0.0653853	0.0475134	0.0257859
6:29554829:T:C	6	0.000875588	-0.15876	0.0477082
6:29555738:C:A	5	0.30273	-0.0574323	0.0557272
6:29555778:A:G	6	0.0392095	-0.064888	0.0314688
6:29558190:C:T	6	3.75e-05	0.134401	0.032602
6:29558364:A:G	4	0.0103772	-0.12242	0.0477643
6:29558403:G:T	3	0.760344	-0.0202584	0.0664147
6:29559295:C:T	6	3.75e-05	0.134401	0.032602
6:29561850:G:A	6	0.953007	-0.00229041	0.0388663
6:29562890:C:T	4	0.958701	-0.00244281	0.0471738
6:29563067:T:G	6	0.0890481	-0.0561065	0.0329953
6:29565287:A:C	6	9.07e-05	-0.112655	0.0287807
6:29566842:T:C	4	0.101893	-0.0971383	0.0593848
6:29567621:T:A	3	0.0894622	-0.101694	0.0598821
6:29567638:T:C	6	0.0890481	-0.0561065	0.0329953
6:29569045:G:A	6	0.721307	-0.0164589	0.0461406
6:29569532:G:A	6	0.721307	-0.0164589	0.0461406
6:29569955:A:G	6	0.740338	-0.0120334	0.0363103
6:29570332:T:C	6	3.76e-07	0.21123	0.0415749
6:29570608:G:A	6	7.97e-08	0.232228	0.0432634
6:29570665:C:T	6	0.718323	-0.0149415	0.0414236
6:29570841:A:G	5	0.0847069	-0.0574851	0.0333439
6:29571180:G:A	5	0.195309	-0.0697195	0.0538361
6:29571545:A:G	6	0.0890481	-0.0561065	0.0329953
6:29572160:T:C	3	0.283791	-0.0752073	0.0701664
6:29573254:G:A	5	0.317408	-0.0619794	0.0619919
6:29573846:G:A	6	0.159967	-0.0738753	0.0525735
6:29574631:C:T	6	0.566034	-0.0183708	0.0320103
6:29575003:G:A	6	0.0890481	-0.0561065	0.0329953
6:29575279:A:G	4	0.907197	-0.0058938	0.0505579
6:29575456:C:T	6	0.791227	0.00965036	0.0364553
6:29575567:G:A	4	0.495807	0.0275284	0.0404174
6:29575623:A:C	6	0.159967	-0.0738753	0.0525735
6:29575858:A:G	4	0.495807	0.0275284	0.0404174
6:29575860:T:C	5	2e-07	-0.252182	0.048501
6:29576047:C:T	6	0.791227	0.00965036	0.0364553
6:29576393:A:G	6	0.264221	-0.0326793	0.0292701
6:29576590:G:A	5	0.490488	0.0278317	0.0403632
6:29576592:A:G	6	0.791227	0.00965036	0.0364553
6:29577617:C:T	6	0.791227	0.00965036	0.0364553
6:29577938:A:G	4	0.46097	-0.0239496	0.0324851
6:29578030:A:G	6	0.791227	0.00965036	0.0364553
6:29579544:A:C	5	0.250614	-0.0738308	0.0642644
6:29580436:A:G	6	0.791227	0.00965036	0.0364553
6:29580588:G:T	6	0.791227	0.00965036	0.0364553
6:29581011:T:G	5	0.482083	0.0282738	0.0402212
6:29581041:A:G	6	0.791227	0.00965036	0.0364553
6:29582212:G:C	3	0.178817	-0.078457	0.0583581
6:29582300:C:T	4	0.273976	0.0640848	0.0585809
6:29585383:C:T	4	0.495807	0.0275284	0.0404174
6:29586384:T:C	4	0.495807	0.0275284	0.0404174
6:29587874:C:T	6	0.791227	0.00965036	0.0364553
6:29588146:A:G	6	0.424307	0.0438175	0.0548423
6:29588544:A:C	6	0.791227	0.00965036	0.0364553
6:29589388:G:A	3	0.688582	0.0719061	0.179416
6:29589666:C:G	5	0.000315134	-0.0925837	0.0256996
6:29591059:C:T	6	0.953007	-0.00229041	0.0388663
6:29591864:G:A	4	0.495807	0.0275284	0.0404174
6:29592431:T:C	5	0.250614	-0.0738308	0.0642644
6:29593645:T:G	6	0.605477	-0.0233175	0.0451417
6:29593788:G:T	4	0.288862	-0.0691842	0.0652298
6:29594265:T:C	5	0.06812	-0.0748619	0.0410379
6:29598119:G:A	6	0.791227	0.00965036	0.0364553
6:29599102:G:A	6	0.185342	0.0432906	0.0326849
6:29601591:G:A	5	0.747516	-0.0174029	0.0540602
6:29604683:C:T	6	0.136486	-0.0756469	0.0508036
6:29605935:T:G	6	0.000143826	-0.0833536	0.0219265
6:29607429:A:G	6	0.545543	-0.02026	0.033518
6:29607476:A:G	6	0.00995352	-0.0909332	0.0352804
6:29608557:C:T	6	3.82e-07	0.172232	0.0339193
6:29608694:T:C	4	0.0536104	-0.0689569	0.0357295
6:29609289:C:T	4	0.0222657	-0.112741	0.0493224
6:29609921:A:G	6	0.000666685	-0.143289	0.0421075
6:29610989:G:C	6	2.55e-05	0.13305	0.0316039
6:29611277:G:A	4	0.115343	0.117905	0.0748785
6:29611340:C:T	2	0.861715	-0.0275353	0.158075
6:29611431:C:T	6	0.000200592	0.0887917	0.0238798
6:29611885:T:C	6	0.748671	-0.00838948	0.0261851
6:29612325:G:T	4	0.00252127	-0.132967	0.0440175
6:29613218:C:T	4	8.77e-07	0.159313	0.0323984
6:29614297:A:G	6	2.21e-05	-0.159547	0.0376066
6:29615103:A:G	4	0.0222657	-0.112741	0.0493224
6:29615793:T:G	6	0.0261753	-0.0976712	0.0439248
6:29615822:A:G	6	0.00630917	-0.116801	0.0427644
6:29616607:T:C	6	1.25e-07	0.178475	0.0337594
6:29617400:T:C	4	8.49e-06	-0.140547	0.0315657
6:29617747:C:T	6	4.69e-05	0.130286	0.0320082
6:29618032:G:A	4	9.66e-09	0.249644	0.0435175
6:29618366:G:T	6	0.431964	-0.0237591	0.0302343
6:29618403:T:G	4	6.39e-07	0.161542	0.0324445
6:29618525:C:T	5	4.48e-06	0.136822	0.0298221
6:29619713:G:A	5	0.551309	-0.0579723	0.0973016
6:29622195:G:A	4	3.33e-07	0.163736	0.0320812
6:29623315:G:A	4	0.0155702	0.139972	0.0578676
6:29623739:G:A	6	0.0163132	-0.109779	0.0457064
6:29624078:T:C	6	0.00181863	-0.107888	0.0345976
6:29624112:A:C	6	0.441186	-0.0232978	0.0302494
6:29624894:T:C	6	0.441186	-0.0232978	0.0302494
6:29625001:A:G	5	0.375501	-0.0410056	0.0462704
6:29626321:T:C	4	0.00139312	0.129818	0.040618
6:29626376:T:C	6	0.807343	-0.0147384	0.0604394
6:29628437:T:C	6	0.18041	-0.0717965	0.0535997
6:29629961:A:T	4	0.0481205	-0.0717428	0.0363015
6:29630386:C:A	4	0.815674	0.0140274	0.0601746
6:29631588:T:C	4	0.0481205	-0.0717428	0.0363015
6:29631690:G:A	4	0.0481205	-0.0717428	0.0363015
6:29632318:C:T	6	3.82e-07	0.172232	0.0339193
6:29632350:G:A	6	0.0392053	-0.0687317	0.0333321
6:29633674:G:A	4	0.0481205	-0.0717428	0.0363015
6:29633775:C:T	5	0.347599	0.0382596	0.0407339
6:29634003:G:C	4	0.00139312	0.129818	0.040618
6:29634417:G:A	6	0.927899	0.00259364	0.0286626
6:29634511:T:C	4	0.0481205	-0.0717428	0.0363015
6:29634716:C:T	4	0.645616	-0.0146102	0.0317708
6:29634927:A:G	5	0.875649	0.00450159	0.0287665
6:29634968:T:C	4	0.645616	-0.0146102	0.0317708
6:29635181:G:T	4	0.0155702	0.139972	0.0578676
6:29635253:G:C	4	0.0155702	0.139972	0.0578676
6:29635299:G:A	4	0.017145	0.138439	0.05808
6:29635317:C:T	6	0.382146	0.0353649	0.0404656
6:29635508:G:A	6	4.11e-06	0.155227	0.0337047
6:29635517:C:T	6	0.0415703	-0.0680101	0.0333743
6:29635928:T:C	6	0.0841248	-0.0448765	0.0259817
6:29636409:T:G	4	7.17e-07	0.159807	0.0322412
6:29638425:G:A	4	0.051172	-0.0708955	0.036356
6:29638434:A:G	4	7.17e-07	0.159807	0.0322412
6:29640785:T:A	6	0.0378749	-0.0689247	0.0331974
6:29641295:T:C	6	0.358875	-0.0430536	0.0469244
6:29642194:G:T	5	0.0469588	-0.0717028	0.0360919
6:29642509:A:G	5	0.243688	0.0499891	0.042879
6:29643093:A:G	6	0.000534853	0.172482	0.0498118
6:29643287:A:C	4	0.0435687	-0.0728269	0.0360848
6:29643490:A:G	4	0.177589	0.064698	0.0479879
6:29644040:C:T	4	0.000333415	-0.107902	0.0300744
6:29644502:C:T	6	0.000655503	-0.0936075	0.0274707
6:29644633:C:T	4	0.000333415	-0.107902	0.0300744
6:29644669:G:A	4	0.183238	0.0950561	0.0714251
6:29645038:C:A	6	0.000655503	-0.0936075	0.0274707
6:29645118:G:C	6	0.000655503	-0.0936075	0.0274707
6:29645613:C:A	4	0.0040754	-0.126236	0.0439499
6:29645634:C:T	4	0.000245933	-0.109939	0.0299851
6:29646165:C:T	6	1.04e-05	-0.119478	0.0270968
6:29646865:G:A	4	0.215856	0.0534636	0.0431986
6:29646879:T:C	6	1.16e-05	-0.119051	0.0271478
6:29647257:C:A	4	0.0435687	-0.0728269	0.0360848
6:29648137:G:A	4	0.000333415	-0.107902	0.0300744
6:29648199:C:T	4	0.00658935	-0.117482	0.0432409
6:29648377:T:C	6	0.000655503	-0.0936075	0.0274707
6:29648506:G:A	6	1.16e-05	-0.119051	0.0271478
6:29648564:C:T	4	0.000333415	-0.107902	0.0300744
6:29648785:C:T	4	0.0435687	-0.0728269	0.0360848
6:29649056:C:T	5	0.121015	0.0376638	0.024291
6:29649944:T:G	4	0.841824	0.00665394	0.0333429
6:29651492:G:C	4	0.0435687	-0.0728269	0.0360848
6:29651532:G:A	4	0.0435687	-0.0728269	0.0360848
6:29651663:C:T	4	0.0435687	-0.0728269	0.0360848
6:29651685:C:T	6	0.391373	0.0189851	0.0221497
6:29652163:T:C	4	0.0435687	-0.0728269	0.0360848
6:29652253:A:G	6	0.979196	-0.00121801	0.0467086
6:29652341:C:G	4	0.215856	0.0534636	0.0431986
6:29652349:A:G	6	0.379435	-0.051139	0.0581827
6:29652445:A:T	4	0.0435687	-0.0728269	0.0360848
6:29653186:A:G	5	0.15885	0.034303	0.0243465
6:29653292:T:G	4	0.0435687	-0.0728269	0.0360848
6:29653329:T:G	6	0.674326	0.00935512	0.0222625
6:29653377:T:C	4	0.000852499	-0.159256	0.0477507
6:29653695:C:A	4	0.0464434	-0.0719425	0.0361277
6:29653817:C:T	4	0.0155702	0.139972	0.0578676
6:29653824:C:G	4	0.296209	-0.0498933	0.0477632
6:29653957:A:C	4	0.000670866	-0.153011	0.0449871
6:29654700:C:T	4	0.000333415	-0.107902	0.0300744
6:29654877:A:G	6	0.366036	0.0200849	0.0222197
6:29654891:T:G	6	0.36481	-0.0382303	0.0421857
6:29654943:T:C	6	1.53e-05	0.131278	0.0303577
6:29655113:G:A	5	0.0419832	0.0511831	0.0251676
6:29655239:C:G	4	0.00658935	-0.117482	0.0432409
6:29655254:G:A	4	0.0435687	-0.0728269	0.0360848
6:29656417:T:G	5	0.000302909	-0.107573	0.0297756
6:29656578:A:G	6	0.0364385	-0.0683031	0.0326497
6:29657127:C:T	6	0.000655503	-0.0936075	0.0274707
6:29657291:A:C	4	0.0435687	-0.0728269	0.0360848
6:29658569:A:G	5	0.0416594	-0.0678803	0.0333252
6:29658864:G:A	5	0.000765112	-0.150722	0.0447894
6:29662374:T:A	6	0.0475989	0.0468644	0.0236577
6:29662443:G:T	5	0.882082	0.00478645	0.0322688
6:29662913:A:G	6	0.0475989	0.0468644	0.0236577
6:29663040:G:A	4	0.000670866	-0.153011	0.0449871
6:29663889:T:C	6	0.0386279	0.0469492	0.0227013
6:29664131:C:T	4	1.09e-06	0.161962	0.0332223
6:29664312:C:T	4	4.05e-05	0.142806	0.0347904
6:29664452:T:C	6	0.220442	0.0279952	0.0228466
6:29664664:C:T	4	0.00679666	-0.116606	0.0430813
6:29666111:T:C	5	0.159424	-0.0396775	0.0281998
6:29666202:C:T	6	0.36454	-0.0426393	0.0470245
6:29667273:G:A	6	0.220593	0.027859	0.0227429
6:29668537:A:G	6	8.63e-06	-0.122417	0.0275154
6:29668913:T:C	5	3.88e-09	0.16206	0.0275186
6:29669373:C:A	6	0.000149119	-0.214337	0.0565154
6:29669443:C:T	4	0.875616	0.00518618	0.0331323
6:29669482:C:T	6	0.220593	0.027859	0.0227429
6:29669751:C:T	6	0.000124031	-0.103274	0.026908
6:29669830:G:A	6	8.63e-06	-0.122417	0.0275154
6:29670261:A:G	6	8.63e-06	-0.122417	0.0275154
6:29670366:C:T	4	0.00420502	0.0963337	0.0336554
6:29670398:A:G	4	0.000616575	-0.0816642	0.023849
6:29670512:G:T	6	8.43e-05	-0.0864247	0.021981
6:29671043:G:T	6	5.02e-06	-0.105425	0.0231002
6:29671135:T:G	4	0.000356976	-0.156771	0.0439134
6:29671152:A:G	4	0.000356976	-0.156771	0.0439134
6:29671740:G:A	6	8.63e-06	-0.122417	0.0275154
6:29671991:C:T	6	0.914451	0.00325977	0.0303443
6:29672529:T:C	6	0.115685	0.039932	0.0253835
6:29672686:A:G	6	0.539184	0.0147715	0.024056
6:29673483:G:A	6	0.539184	0.0147715	0.024056
6:29673537:C:A	4	0.0345583	0.143967	0.0681181
6:29673882:T:C	4	0.000487916	-0.167833	0.0481267
6:29674000:G:A	6	0.000101931	-0.10421	0.0268173
6:29674295:A:G	4	0.000231784	-0.180819	0.0491143
6:29674429:A:G	4	0.0250363	-0.1772	0.0790775
6:29674648:A:G	5	0.643196	0.0124716	0.0269229
6:29674741:G:T	5	0.643196	0.0124716	0.0269229
6:29675791:T:C	4	1.59e-05	0.151234	0.0350411
6:29676716:C:T	4	4.16e-05	-0.177832	0.0433928
6:29676823:C:T	6	0.0687436	-0.0411828	0.0226267
6:29677952:T:C	4	4.16e-05	-0.177832	0.0433928
6:29678150:C:T	4	0.0435687	-0.0728269	0.0360848
6:29678390:G:A	4	1.59e-05	0.151234	0.0350411
6:29678795:G:T	4	0.216296	0.0614392	0.0496905
6:29679047:C:T	6	0.585155	0.0130698	0.023943
6:29679602:T:C	6	0.582026	-0.0152931	0.027784
6:29681251:T:G	6	0.0447735	-0.0956095	0.0476433
6:29681700:T:C	4	0.921437	0.00338164	0.0342882
6:29682667:G:A	6	6.39e-06	0.137718	0.030516
6:29683542:C:T	4	3.01e-07	0.166312	0.0324638
6:29683808:G:A	6	4.56e-06	-0.190964	0.0416601
6:29683827:C:T	4	0.00344298	0.138511	0.0473517
6:29683944:C:T	4	0.00946926	0.0613489	0.0236446
6:29684204:C:T	4	0.0268234	-0.0683869	0.0308873
6:29684634:T:C	6	1.41e-15	-0.244784	0.0306574
6:29684967:G:A	4	1.85e-11	-0.236043	0.0351376
6:29685277:T:C	4	0.0146178	-0.0746954	0.0305914
6:29688501:A:C	6	1.79e-17	-0.184431	0.0216809
6:29688667:A:G	4	4.01e-12	-0.241902	0.0348729
6:29689127:G:T	5	0.000408628	0.0928251	0.026263
6:29689590:T:G	5	0.000125174	0.0951863	0.0248155
6:29691019:G:A	6	0.0174889	0.0648882	0.0273068
6:29691303:G:A	5	0.000125174	0.0951863	0.0248155
6:29692334:A:G	6	0.000441494	0.0861807	0.0245253
6:29692562:A:G	6	0.00400951	-0.081166	0.028208
6:29693499:A:G	6	0.000441494	0.0861807	0.0245253
6:29693969:C:T	6	1.42e-17	-0.25968	0.0304301
6:29695412:C:T	6	0.744665	0.0178577	0.0548317
6:29695502:A:C	6	1.42e-17	-0.25968	0.0304301
6:29695713:C:T	6	6.33e-07	0.109879	0.0220607
6:29695854:G:A	5	6.66e-06	0.109562	0.0243243
6:29696209:G:A	4	0.0146178	-0.0746954	0.0305914
6:29696245:T:C	6	0.000441494	0.0861807	0.0245253
6:29696849:A:C	6	0.000446435	0.0859228	0.0244725
6:29696852:C:T	4	1.24e-11	-0.253454	0.0374078
6:29697240:C:G	4	0.625746	0.0220225	0.0451537
6:29697681:T:G	4	0.0847737	0.0665497	0.0386101
6:29697757:C:T	4	2.64e-11	-0.247	0.0370576
6:29698050:A:G	6	0.531336	-0.0269027	0.0429777
6:29698821:T:C	6	0.0513114	0.0442734	0.0227175
6:29698943:T:C	6	0.309501	-0.0585023	0.0575657
6:29699156:T:C	6	0.515949	0.0163272	0.0251341
6:29699253:A:G	1	NA	NA	NA
6:29700079:C:T	5	0.000101782	-0.0831116	0.0213858
6:29700183:C:A	5	4.42e-12	-0.239418	0.0345827
6:29701131:T:C	6	2.96e-05	0.184593	0.0441965
6:29701476:T:C	1	NA	NA	NA
6:29701543:G:T	6	0.13016	-0.112823	0.0745462
6:29701564:G:A	4	0.933524	-0.00243494	0.029192
6:29701800:C:T	6	4.91e-05	0.102059	0.0251387
6:29702061:C:A	6	0.42712	-0.0208068	0.0262008
6:29702206:C:G	6	0.520195	-0.0267858	0.0416546
6:29702510:G:A	5	0.791254	0.00761413	0.0287671
6:29702679:A:G	5	0.819012	0.00582257	0.0254466
6:29702709:A:G	6	8.08e-05	-0.0837243	0.021239
6:29702824:G:A	4	0.000777105	0.178114	0.0529971
6:29702877:C:G	4	0.000777105	0.178114	0.0529971
6:29703262:A:G	6	0.665519	0.0108729	0.025151
6:29703823:T:C	5	0.00066211	0.0948775	0.0278658
6:29704237:G:A	5	0.093156	0.0513818	0.030603
6:29704316:G:A	6	0.42712	-0.0208068	0.0262008
6:29704400:T:C	6	2.81e-06	-0.104343	0.0222758
6:29704443:C:T	6	4.91e-05	0.102059	0.0251387
6:29704545:C:T	6	4.91e-05	0.102059	0.0251387
6:29704833:T:C	4	0.5059	0.0276164	0.0415138
6:29705402:C:T	5	0.093156	0.0513818	0.030603
6:29705688:G:A	6	0.59632	0.0133292	0.0251637
6:29705772:T:C	6	0.00754269	-0.116663	0.0436633
6:29706050:G:A	4	0.888846	-0.00659496	0.0471861
6:29706180:G:A	6	4.17e-05	0.102931	0.025119
6:29706277:T:C	6	0.665519	0.0108729	0.025151
6:29706428:T:G	6	2.96e-05	0.184593	0.0441965
6:29706691:T:C	6	0.042621	0.0595964	0.0293954
6:29706933:A:G	5	3.7e-05	-0.110772	0.0268499
6:29707050:G:A	4	0.371664	0.0328143	0.0367314
6:29707267:G:T	6	0.42712	-0.0208068	0.0262008
6:29708028:G:A	6	4.91e-05	0.102059	0.0251387
6:29708222:T:C	6	2.12e-05	-0.11305	0.0265899
6:29708848:C:T	5	0.000765906	0.176917	0.0525783
6:29709234:C:T	6	0.665519	0.0108729	0.025151
6:29709286:C:T	5	0.501101	0.0276711	0.0411308
6:29709407:T:C	5	0.291611	-0.0280431	0.0265914
6:29709840:T:C	6	0.000120911	-0.124713	0.0324412
6:29709867:A:G	6	2.37e-05	-0.114102	0.0269965
6:29710628:G:A	4	0.5059	0.0276164	0.0415138
6:29710726:A:G	6	0.647402	0.0130888	0.0286172
6:29711041:C:T	4	0.0381046	0.0660712	0.0318611
6:29711747:G:A	6	0.239278	-0.0560293	0.0476119
6:29712256:G:A	6	0.031638	0.0633593	0.0294838
6:29712704:A:G	6	3.21e-05	0.104437	0.0251188
6:29712866:T:C	6	9.3e-05	-0.103973	0.0266033
6:29713036:C:T	6	3.21e-05	0.104437	0.0251188
6:29713058:A:C	4	0.000777105	0.178114	0.0529971
6:29713616:G:A	6	6.54e-05	0.102532	0.025682
6:29713926:G:A	5	0.454881	0.0309334	0.0413935
6:29714413:C:A	6	0.511511	-0.0158479	0.0241405
6:29715332:C:A	5	0.308533	0.0367117	0.0360517
6:29715762:G:A	5	0.674906	0.0115111	0.027445
6:29715917:G:A	6	0.0115562	-0.256629	0.101619
6:29715997:T:C	6	0.00128734	-0.0756578	0.0235051
6:29717811:A:G	4	0.000323058	-0.091966	0.025574
6:29717980:T:C	6	9.94e-06	-0.116393	0.0263428
6:29718544:C:T	6	0.00124631	-0.0758601	0.0235002
6:29718790:G:A	6	8.2e-08	-0.141703	0.0264244
6:29718883:C:T	6	0.744665	0.0178577	0.0548317
6:29719561:T:C	6	0.00124631	-0.0758601	0.0235002
6:29719991:T:C	4	4.03e-05	-0.119523	0.0291096
6:29720321:T:C	5	3.03e-05	-0.118608	0.0284361
6:29720853:A:C	4	0.390224	0.0352869	0.0410689
6:29721146:G:A	6	0.0594103	0.0578668	0.0306962
6:29721532:A:C	3	0.333721	-0.102709	0.106253
6:29722515:A:G	4	0.221492	0.113962	0.0932147
6:29722751:A:T	4	0.000111403	0.129811	0.0335923
6:29723021:A:T	4	0.000111403	0.129811	0.0335923
6:29723161:C:T	6	0.000137971	0.118782	0.031162
6:29723674:T:C	6	0.000737447	0.0748321	0.0221707
6:29724064:G:A	4	7.98e-05	0.131762	0.0333986
6:29724310:T:C	6	1.45e-05	-0.11348	0.0261713
6:29724745:G:A	6	9.94e-06	-0.116393	0.0263428
6:29724939:G:T	6	0.951575	-0.00140383	0.0231162
6:29725064:T:A	4	7.98e-05	0.131762	0.0333986
6:29725321:A:G	6	0.951575	-0.00140383	0.0231162
6:29725452:C:T	4	7.98e-05	0.131762	0.0333986
6:29726046:C:T	4	1.08e-09	-0.20366	0.0334024
6:29726550:C:T	5	0.578223	0.0141048	0.0253691
6:29727023:A:G	6	9.94e-06	-0.116393	0.0263428
6:29727092:T:C	4	4.46e-05	-0.11787	0.0288725
6:29727815:T:C	4	0.0408673	0.0931591	0.0455574
6:29727954:T:C	4	0.386733	0.0314959	0.036388
6:29728209:C:A	5	2.5e-05	-0.120338	0.0285499
6:29729350:A:G	4	7.98e-05	0.131762	0.0333986
6:29729924:C:G	4	2.35e-12	-0.244842	0.0349177
6:29730093:G:A	4	1.87e-07	0.14724	0.028253
6:29730128:G:A	6	3.18e-07	0.117622	0.0230068
6:29730390:A:G	4	0.112722	0.104869	0.0661184
6:29730504:A:G	6	0.000251103	0.0813642	0.0222238
6:29730642:A:G	6	7.97e-06	-0.117	0.0261987
6:29730730:T:C	6	0.861246	-0.00415709	0.0237835
6:29731204:C:G	1	NA	NA	NA
6:29731635:C:T	6	0.578694	0.0160013	0.028816
6:29731787:T:C	6	0.78043	0.0105104	0.0377045
6:29732244:T:C	5	0.0475318	0.0582627	0.0294028
6:29732302:T:C	6	8.36e-06	-0.115123	0.0258369
6:29732394:A:G	4	0.00886755	-0.0925276	0.0353548
6:29732430:G:A	4	0.928545	-0.00433823	0.0483768
6:29732590:T:C	6	0.0772325	0.0376302	0.0212964
6:29732813:G:T	5	0.129738	0.0425208	0.028064
6:29732969:G:C	6	0.00281529	-0.076339	0.0255552
6:29733223:G:A	6	0.493365	-0.0179055	0.0261407
6:29733701:G:A	5	0.0103788	0.0744076	0.0290321
6:29733742:A:G	4	1.7e-05	-0.15096	0.0351
6:29734006:A:C	4	3.98e-09	0.197374	0.0335391
6:29734098:G:A	5	0.000239667	0.100116	0.0272569
6:29734634:C:A	4	0.0115749	0.0961708	0.0380898
6:29735659:G:A	3	0.492102	0.0419857	0.0611174
6:29735829:C:T	4	0.08615	-0.0748468	0.0436153
6:29736047:T:C	6	2.85e-06	-0.141689	0.030265
6:29736229:C:A	6	0.458936	-0.0196329	0.0265094
6:29736873:A:G	4	0.0667782	0.123638	0.0674449
6:29736883:C:G	6	0.334875	-0.0276784	0.0287019
6:29736942:C:A	5	0.273389	-0.0335981	0.030675
6:29737481:C:T	6	0.192246	-0.0305259	0.0234101
6:29737846:A:G	5	0.588618	-0.0160999	0.0297683
6:29737994:G:A	4	0.524316	0.028701	0.0450772
6:29738400:A:G	4	6.13e-05	0.144594	0.0360789
6:29738569:G:T	6	3.09e-06	0.166563	0.035707
6:29740034:A:G	6	3.09e-06	0.166563	0.035707
6:29740037:A:G	4	0.000126715	-0.209558	0.0546755
6:29740477:C:T	4	0.000223053	-0.198615	0.0538054
6:29741111:A:G	4	7.65e-05	0.158455	0.0400636
6:29741175:T:C	4	7.65e-05	0.158455	0.0400636
6:29741338:T:C	6	0.0004378	-0.128806	0.0366324
6:29742108:T:C	6	0.0443321	-0.0464681	0.0231077
6:29742299:T:C	5	0.0302605	-0.0549781	0.0253746
6:29742342:T:C	4	7.65e-05	0.158455	0.0400636
6:29742532:T:C	5	0.00646199	-0.219906	0.0807479
6:29742809:C:T	6	5.38e-05	-0.195864	0.0484995
6:29742930:C:T	6	0.0004378	-0.128806	0.0366324
6:29743117:A:G	5	4.9e-06	0.165098	0.0361332
6:29743435:T:C	3	0.959895	0.00338576	0.0673304
6:29745075:G:T	4	0.330664	0.0352356	0.0362217
6:29745175:A:G	4	0.330664	0.0352356	0.0362217
6:29745794:T:C	6	0.157384	-0.0332331	0.0235042
6:29746023:T:C	5	0.577633	0.0247031	0.0443627
6:29746367:T:G	6	0.192246	-0.0305259	0.0234101
6:29746657:C:G	4	0.0195372	0.0600545	0.0257179
6:29746869:T:C	6	0.444782	-0.021836	0.0285757
6:29746963:C:A	4	0.0130349	-0.110769	0.0446143
6:29747373:A:G	6	0.192246	-0.0305259	0.0234101
6:29753729:T:A	5	0.988645	0.000420406	0.0295409
6:29754016:C:T	6	0.584062	-0.0141989	0.0259359
6:29755451:T:C	6	0.00353223	-0.0773332	0.0265097
6:29755656:T:C	5	0.242932	-0.0352795	0.0302131
6:29756529:T:G	4	0.524316	0.028701	0.0450772
6:29758117:A:G	4	0.000126715	-0.209558	0.0546755
6:29758345:C:T	6	0.000919694	0.173333	0.052303
6:29759066:A:G	6	0.0701987	-0.0410145	0.0226521
6:29759310:G:A	6	0.491914	-0.0179586	0.0261305
6:29759445:C:T	6	0.491914	-0.0179586	0.0261305
6:29759511:C:T	5	4.84e-05	0.160437	0.039485
6:29759823:T:C	4	0.0355966	-0.0528636	0.0251551
6:29759824:T:C	4	0.0195372	-0.0600545	0.0257179
6:29759885:G:A	6	0.491914	-0.0179586	0.0261305
6:29759996:T:C	4	0.0195372	-0.0600545	0.0257179
6:29760677:A:G	6	0.0701987	-0.0410145	0.0226521
6:29761473:A:C	5	0.739615	0.00923767	0.0277939
6:29761516:T:C	5	0.63326	0.0132676	0.0278063
6:29761835:A:G	6	0.110366	-0.0379486	0.0237692
6:29762054:C:T	4	0.0228482	-0.0841463	0.0369717
6:29762693:C:T	6	0.481397	-0.0184871	0.026258
6:29764443:G:A	5	0.630945	-0.0140425	0.0292309
6:29764472:C:T	5	4.23e-13	-0.278164	0.0383776
6:29764707:T:G	5	0.273389	-0.0335981	0.030675
6:29764759:T:C	5	0.0468535	-0.0512814	0.0258003
6:29765001:G:A	4	0.836484	0.00655756	0.0317722
6:29765003:C:T	4	7.65e-05	0.158455	0.0400636
6:29765020:A:G	6	2.85e-06	0.171166	0.0365642
6:29765087:T:C	5	2.7e-08	0.24127	0.0433974
6:29767345:C:T	4	7.65e-05	0.158455	0.0400636
6:29767625:C:A	4	0.0780392	-0.0957379	0.0543293
6:29767743:A:G	4	7.65e-05	0.158455	0.0400636
6:29768123:C:A	5	0.957499	0.00277376	0.0520482
6:29768137:C:T	6	0.334875	-0.0276784	0.0287019
6:29768344:T:C	6	0.0283699	0.0559625	0.0255288
6:29768503:C:T	5	0.00646199	-0.219906	0.0807479
6:29768917:T:C	3	0.483604	-0.0230109	0.0328484
6:29769147:G:C	6	0.519351	-0.0177605	0.0275637
6:29769246:G:A	3	0.00314348	0.152258	0.0515544
6:29769497:A:C	6	0.491914	-0.0179586	0.0261305
6:29769521:A:G	6	2.67e-08	-0.169358	0.0304488
6:29769557:T:C	6	0.00323492	-0.0907618	0.0308243
6:29769621:A:T	4	0.0195372	0.0600545	0.0257179
6:29769701:C:A	3	0.778737	0.0223114	0.0794098
6:29770014:G:T	4	0.380139	-0.0285693	0.0325524
6:29770322:A:G	4	3.44e-07	-0.182325	0.0357663
6:29770758:G:A	4	7.65e-05	0.158455	0.0400636
6:29771066:T:C	4	0.0195372	-0.0600545	0.0257179
6:29771879:A:G	5	0.728318	-0.0109937	0.031649
6:29772395:G:A	5	0.748151	0.00992249	0.0309037
6:29772549:C:G	6	0.491914	-0.0179586	0.0261305
6:29773101:T:G	4	0.043605	0.227508	0.112747
6:29773158:C:T	6	0.0472758	0.0602625	0.030377
6:29773509:C:T	6	0.225897	-0.0284648	0.0235053
6:29773537:A:G	4	0.535266	-0.0195938	0.0316035
6:29773852:C:T	6	0.00191872	-0.112507	0.0362628
6:29773999:A:G	6	0.491818	-0.0158926	0.0231191
6:29774793:T:C	4	3.44e-07	-0.182325	0.0357663
6:29775525:A:C	6	0.316025	-0.0289938	0.0289168
6:29775662:A:G	6	8.22e-08	0.122256	0.0227996
6:29775904:G:T	4	0.524316	0.028701	0.0450772
6:29775939:C:T	6	2.78e-06	0.16673	0.0355769
6:29776322:G:T	5	0.988645	0.000420406	0.0295409
6:29776390:A:T	5	0.988645	0.000420406	0.0295409
6:29777676:T:C	4	9.9e-06	0.171521	0.0388108
6:29777760:T:C	4	4.74e-06	0.176825	0.0386438
6:29777831:C:T	4	4.88e-05	0.150087	0.0369556
6:29777911:T:C	6	5.38e-05	-0.195864	0.0484995
6:29778029:G:C	4	9.53e-06	0.172031	0.0388538
6:29778501:C:G	6	1.11e-06	0.174035	0.0357222
6:29778617:A:G	4	7.65e-05	0.158455	0.0400636
6:29778626:C:T	4	0.0098366	0.0686438	0.0265905
6:29778824:T:C	4	0.00892393	-0.0889362	0.0340106
6:29778987:T:G	6	0.0155782	0.0583887	0.024141
6:29780093:T:A	4	0.0192299	0.0603519	0.0257799
6:29780332:G:A	6	0.0004378	-0.128806	0.0366324
6:29780698:G:T	6	2.62e-06	0.170565	0.0363046
6:29781247:C:T	4	0.404189	-0.0770919	0.0924182
6:29781302:C:T	5	0.127005	0.10867	0.0712116
6:29781328:G:A	4	0.52442	-0.0403834	0.0634413
6:29781450:T:C	4	0.142762	0.144231	0.0984119
6:29781953:T:C	4	0.0051124	-0.0921016	0.032895
6:29782331:G:A	6	0.0244328	0.0549292	0.0244102
6:29782470:C:T	4	0.908265	0.00346298	0.0300535
6:29782621:C:T	6	0.0638127	-0.0520069	0.028059
6:29782633:T:C	6	0.27799	-0.0259557	0.0239258
6:29782868:T:C	6	0.400217	-0.0219921	0.0261426
6:29783305:C:A	6	0.569333	-0.0148894	0.0261661
6:29784666:C:A	6	0.000216437	0.195726	0.0529129
6:29785149:A:C	6	0.491914	-0.0179586	0.0261305
6:29785235:C:T	5	0.00489754	0.0708951	0.0251964
6:29785538:C:T	6	0.0154712	0.0543114	0.022432
6:29785653:T:C	4	0.000126715	-0.209558	0.0546755
6:29786220:T:C	6	0.537775	0.0238102	0.0386415
6:29786243:C:T	6	0.538856	0.0243725	0.0396595
6:29787072:C:T	6	5.38e-05	-0.195864	0.0484995
6:29788957:T:C	4	0.216925	0.0712323	0.0576898
6:29789190:T:C	6	0.366105	-0.0214979	0.0237863
6:29789999:C:T	6	0.366105	-0.0214979	0.0237863
6:29793630:T:G	3	0.959895	0.00338576	0.0673304
6:29794317:G:A	6	0.0188227	0.0531672	0.0226337
6:29795421:G:A	6	0.00744003	0.0617223	0.023061
6:29796492:G:A	4	0.535313	0.0613885	0.0990272
6:29797448:G:A	6	0.0016397	-0.0935589	0.029713
6:29797639:C:T	5	0.988645	0.000420406	0.0295409
6:29798425:G:T	6	0.374327	-0.021035	0.0236775
6:29798642:C:T	6	2.45e-06	0.154557	0.0328011
6:29799103:A:G	6	2.62e-06	-0.170643	0.0363185
6:29800677:G:A	6	0.642548	0.0265692	0.0572441
6:29800829:A:G	6	5.12e-10	-0.134059	0.0215689
6:29800886:G:A	4	0.301337	0.0893601	0.0864576
6:29801110:G:A	6	0.0371323	0.0489252	0.0234731
6:29801474:T:C	6	5.39e-09	-0.122676	0.0210255
6:29802321:C:A	4	0.0910524	0.0437079	0.0258646
6:29802985:C:A	4	3.17e-08	0.163281	0.0295162
6:29803526:G:T	3	4.09e-06	0.206196	0.0447573
6:29804165:G:A	6	0.000497606	-0.0768864	0.0220809
6:29804292:C:A	4	0.00436867	-0.329611	0.115643
6:29804845:G:A	5	3.23e-08	0.12723	0.0230145
6:29805199:T:C	6	0.0371323	0.0489252	0.0234731
6:29805809:C:A	6	1.42e-08	0.119556	0.0210832
6:29805900:G:A	4	0.161417	0.0902001	0.0644138
6:29806033:C:G	6	1.54e-10	0.172817	0.0269958
6:29806107:T:C	4	0.000241289	-0.200357	0.0545732
6:29806341:T:C	5	0.989052	0.000689692	0.0502632
6:29806622:C:T	6	3.29e-06	0.127274	0.0273587
6:29806835:C:T	4	0.746829	0.0358772	0.111136
6:29807853:G:A	6	1.42e-08	0.119556	0.0210832
6:29807923:T:C	6	1.42e-08	0.119556	0.0210832
6:29808464:G:A	6	5.5e-09	-0.122232	0.0209609
6:29808634:T:G	6	1.26e-08	0.11987	0.0210631
6:29808861:G:A	6	1.42e-08	0.119556	0.0210832
6:29808904:A:G	4	4.1e-07	0.14914	0.0294497
6:29808917:C:T	4	1.19e-07	0.15569	0.0294049
6:29809087:C:T	6	6.42e-09	0.122257	0.0210595
6:29809194:T:G	6	3.29e-06	0.127274	0.0273587
6:29809382:C:T	6	5.33e-10	-0.17648	0.0284228
6:29809578:C:T	6	1.42e-08	-0.119556	0.0210832
6:29810325:T:C	4	3.17e-08	0.163281	0.0295162
6:29811022:A:C	6	5.5e-09	-0.122232	0.0209609
6:29811125:G:A	6	0.000134769	-0.107883	0.0282596
6:29811237:T:C	6	0.648194	0.01036	0.0227058
6:29811868:G:T	4	0.000303091	-0.112212	0.031061
6:29811876:A:G	3	0.693284	0.0317053	0.0803882
6:29812030:C:T	6	1.76e-06	0.131275	0.0274673
6:29812404:C:T	6	0.000134769	-0.107883	0.0282596
6:29812442:C:T	4	0.000303091	-0.112212	0.031061
6:29812807:A:G	6	0.636748	0.0107248	0.0227099
6:29812834:A:G	4	3.17e-08	0.163281	0.0295162
6:29812974:G:A	6	0.648194	0.01036	0.0227058
6:29813942:C:T	4	3.17e-08	0.163281	0.0295162
6:29814057:C:G	4	3.17e-08	0.163281	0.0295162
6:29814250:C:T	4	3.17e-08	0.163281	0.0295162
6:29814340:A:G	4	0.000123699	-0.119724	0.0311889
6:29814778:T:G	6	9.2e-14	-0.188304	0.0252693
6:29815637:T:C	4	0.000241289	-0.200357	0.0545732
6:29815713:C:T	4	0.000241289	-0.200357	0.0545732
6:29816371:T:G	5	0.0031051	-0.247431	0.0836725
6:29816421:A:G	6	0.000411852	-0.119207	0.033747
6:29817923:G:C	4	4.53e-09	0.171445	0.0292389
6:29818021:C:T	6	0.0297828	-0.0484387	0.0222915
6:29818236:C:T	4	1.1e-08	0.164867	0.0288519
6:29818568:T:C	4	0.000223053	-0.198615	0.0538054
6:29818662:T:C	6	0.11881	0.0535973	0.0343619
6:29818841:G:A	4	0.425068	0.0303415	0.0380382
6:29818868:A:G	4	3.17e-08	0.163281	0.0295162
6:29819077:G:A	5	0.0123936	0.0585657	0.0234194
6:29819093:A:G	6	0.266415	0.0376744	0.0338995
6:29819281:G:A	3	4.48e-05	0.17177	0.0420868
6:29819338:C:A	4	0.000205611	-0.192405	0.0518328
6:29819541:C:A	4	4.2e-05	-0.195421	0.0477093
6:29819554:T:C	4	4.2e-05	-0.195421	0.0477093
6:29819662:G:A	4	0.0299726	-0.0699968	0.0322499
6:29820002:C:A	4	0.000223053	-0.198615	0.0538054
6:29820047:T:C	6	0.468776	0.0288329	0.0397985
6:29820278:A:G	6	0.418816	0.0195513	0.0241829
6:29820503:G:A	3	0.421302	0.0526696	0.065496
6:29820586:C:T	6	0.370426	0.0307376	0.0343178
6:29820670:T:C	4	0.94923	0.00241823	0.0379783
6:29820717:A:G	6	0.358117	-0.0216947	0.0236079
6:29821032:C:T	4	4.5e-05	-0.200924	0.0492445
6:29821221:G:A	4	0.000313315	0.166742	0.0462655
6:29821270:G:A	4	4.5e-05	-0.200924	0.0492445
6:29821293:A:C	6	0.569837	0.0143714	0.0252889
6:29821434:G:A	4	0.667445	-0.0288826	0.0672225
6:29821692:G:A	6	0.370426	0.0307376	0.0343178
6:29821896:G:A	4	0.94923	0.00241823	0.0379783
6:29821937:C:T	5	3.22e-05	-0.202754	0.0487692
6:29821982:C:T	6	0.358223	-0.0254677	0.0277197
6:29822061:C:T	6	0.000118301	-0.132834	0.0345057
6:29822082:A:T	4	0.94923	0.00241823	0.0379783
6:29822261:G:A	4	0.156461	0.0509239	0.0359359
6:29822521:A:G	5	0.401006	0.0290953	0.0346445
6:29822571:G:A	4	0.94923	0.00241823	0.0379783
6:29822621:A:T	4	0.667445	-0.0288826	0.0672225
6:29823027:G:A	4	0.650028	-0.0119801	0.026404
6:29823164:G:A	5	3.22e-05	-0.202754	0.0487692
6:29823319:A:G	5	0.368732	-0.0232202	0.0258332
6:29823994:C:T	6	0.24954	-0.0271066	0.0235409
6:29824267:A:G	4	4.99e-07	-0.248428	0.0494232
6:29824340:G:C	4	0.94923	0.00241823	0.0379783
6:29824994:T:C	4	0.000182589	-0.204166	0.0545613
6:29825846:G:A	6	0.239931	-0.0278337	0.023685
6:29826092:C:T	4	0.156461	0.0509239	0.0359359
6:29827304:T:C	5	0.399966	0.0243333	0.0289103
6:29827385:A:C	4	0.554104	-0.0510242	0.0862446
6:29827390:A:C	6	0.505148	0.0149331	0.0224082
6:29827899:C:T	5	0.229559	-0.0294367	0.0245
6:29827956:C:T	4	0.000315087	-0.193032	0.0535817
6:29828019:G:T	4	0.000182589	-0.204166	0.0545613
6:29828216:T:C	2	0.0482421	0.170114	0.0861236
6:29828276:C:T	3	0.685257	0.0358516	0.0884568
6:29828316:G:A	6	8.76e-06	0.178224	0.0400882
6:29828467:C:T	6	0.0166127	0.0670938	0.0280121
6:29828510:C:T	4	0.161417	0.0902001	0.0644138
6:29828660:A:G	6	0.0205454	0.0704458	0.0304139
6:29828880:C:T	6	0.276955	0.0287896	0.0264809
6:29829265:T:C	6	7.88e-06	-0.207088	0.0463461
6:29829464:C:T	4	0.63916	0.0388635	0.0828871
6:29829577:T:C	6	0.28649	-0.024993	0.0234488
6:29829655:G:A	3	0.936897	-0.00720647	0.0910242
6:29829871:C:T	4	0.0817827	0.051316	0.0294846
6:29830074:T:C	5	1.17e-05	0.177923	0.040591
6:29830411:G:A	6	0.450395	0.0166481	0.0220576
6:29830531:C:T	3	0.820807	0.0156482	0.0690848
6:29830652:A:G	6	0.532062	0.0137156	0.0219499
6:29831466:A:G	4	4.99e-07	-0.248428	0.0494232
6:29831532:G:T	3	0.878939	0.00999886	0.0656463
6:29831706:C:A	5	3.22e-05	-0.202754	0.0487692
6:29832332:A:G	6	0.612349	-0.0167012	0.0329593
6:29833033:C:T	6	0.158223	0.0347131	0.0246005
6:29833541:A:G	6	0.00073869	-0.0752359	0.0222934
6:29833640:T:C	6	0.519657	0.0355525	0.0552164
6:29833779:A:G	6	0.677625	-0.0106814	0.0256946
6:29833948:C:T	6	0.838168	0.00705905	0.0345629
6:29834041:G:A	6	0.677625	-0.0106814	0.0256946
6:29834449:A:G	4	0.00472624	0.0765566	0.0270985
6:29835834:G:A	6	0.000249939	-0.0926569	0.0253
6:29836463:C:T	4	0.000223053	-0.198615	0.0538054
6:29836524:C:A	5	0.206661	-0.0763575	0.0604668
6:29836577:T:C	6	0.000249939	-0.0926569	0.0253
6:29836703:A:C	4	0.667445	-0.0288826	0.0672225
6:29837072:G:A	4	0.202334	-0.0772375	0.0605817
6:29837188:C:T	6	0.262873	-0.0322715	0.0288234
6:29838365:A:G	6	0.645412	0.0258853	0.0562546
6:29839672:T:C	4	0.000223053	-0.198615	0.0538054
6:29839816:T:C	5	0.000364595	-0.0911234	0.0255644
6:29840382:C:T	5	0.001052	-0.0900784	0.0274945
6:29840648:T:C	6	0.000249939	-0.0926569	0.0253
6:29841196:T:C	3	0.82979	0.0144715	0.0673185
6:29841483:G:C	4	0.844983	0.00770382	0.039401
6:29849619:G:T	6	0.838168	0.00705905	0.0345629
6:29855945:A:G	3	0.859695	-0.00576978	0.0326414
6:29856693:C:T	3	0.317287	0.0308482	0.0308467
6:29859135:G:A	3	0.623044	-0.028164	0.0572973
6:29859708:T:C	3	0.5695	-0.0185367	0.0325898
6:29861134:T:G	4	0.011559	-0.134102	0.0531028
6:29862584:G:A	4	5.52e-06	-0.169016	0.0371947
6:29864497:C:T	4	3.97e-07	0.177984	0.0351015
6:29867467:G:A	4	0.488923	-0.0824793	0.119186
6:29867874:A:G	4	0.0332595	0.182793	0.0858612
6:29868064:G:C	4	0.670485	-0.0137435	0.0323008
6:29868174:G:A	4	0.00012943	0.140688	0.0367568
6:29868517:T:C	4	0.630165	-0.0154574	0.032103
6:29868643:C:T	3	0.226446	0.0399974	0.0330676
6:29868833:T:C	4	0.86671	-0.00954118	0.0568475
6:29868948:C:A	4	0.0120252	-0.126383	0.0503236
6:29868984:A:G	3	0.623044	-0.028164	0.0572973
6:29869645:C:T	4	0.0120252	-0.126383	0.0503236
6:29871036:G:A	3	0.0385613	-0.109195	0.0527806
6:29872776:C:T	3	0.623044	-0.028164	0.0572973
6:29872957:C:A	4	0.234325	-0.0388381	0.0326565
6:29873809:G:C	3	0.623044	-0.028164	0.0572973
6:29877864:T:A	3	0.00361157	-0.112449	0.0386391
6:29879304:A:G	3	0.00046644	0.17399	0.0497212
6:29879379:C:A	3	0.623416	-0.0329277	0.0670605
6:29879529:C:T	4	0.000222583	-0.192925	0.0522562
6:29879804:G:A	3	0.000137641	-0.200442	0.0525769
6:29880904:C:T	4	0.00027692	-0.189163	0.0520253
6:29881038:G:C	5	0.0210382	-0.112175	0.0486173
6:29888317:A:G	4	0.00130425	-0.15017	0.0467086
6:29890701:C:G	5	1.9e-06	-0.15429	0.032391
6:29892751:T:C	5	2.58e-06	-0.189234	0.0402492
6:29892854:T:G	3	0.0143822	-0.133216	0.0544277
6:29893195:A:G	4	3.82e-20	0.193013	0.0209957
6:29896421:T:C	3	0.275322	-0.0893407	0.0818972
6:29896713:G:A	4	0.460644	-0.0246562	0.0334191
6:29899189:C:T	4	0.0564874	0.112071	0.0587605
6:29904599:A:C	5	7.02e-11	-0.312302	0.0478977
6:29909071:G:A	4	1.35e-06	-0.17282	0.0357651
6:29909559:G:A	4	1.28e-14	-0.193121	0.0250553
6:29910742:G:C	3	0.886469	-0.00501242	0.0351076
6:29911545:G:A	3	0.00132143	-0.145026	0.0451614
6:29913067:T:C	4	1.7e-27	-0.253771	0.0233571
6:29913266:G:T	4	0.000100867	0.110327	0.0283725
6:29913542:T:G	4	0.000182589	-0.204166	0.0545613
6:29913727:T:C	6	1.58e-27	-0.272806	0.0250936
6:29914220:G:A	4	4.39e-18	-0.292861	0.0337856
6:29914270:T:C	6	7.88e-06	-0.207088	0.0463461
6:29914909:A:G	6	1.12e-05	0.129411	0.0294631
6:29915149:A:G	6	0.0054448	-0.0671323	0.0241529
6:29915301:C:A	6	1.05e-36	0.248316	0.0196221
6:29915401:T:C	4	1.32e-05	-0.223383	0.0512696
6:29915469:T:C	5	0.457257	0.0196195	0.0263925
6:29915795:C:G	4	0.701821	0.0150232	0.039239
6:29916391:A:C	4	1.27e-08	0.135327	0.0237828
6:29916618:G:A	5	0.000858701	-0.152637	0.0457936
6:29917005:C:T	4	0.000182589	-0.204166	0.0545613
6:29917146:T:C	4	0.000182589	-0.204166	0.0545613
6:29917439:T:C	6	1.57e-35	0.242849	0.01952
6:29917591:T:G	6	0.812439	0.00813905	0.0343013
6:29917881:C:T	5	1.5e-23	0.20133	0.0201301
6:29917940:G:A	4	7.89e-09	-0.278967	0.0483408
6:29918099:G:T	5	4.74e-38	-0.242751	0.0188238
6:29918236:G:A	4	0.551964	0.0236298	0.039726
6:29918453:A:G	4	0.448978	0.0296818	0.0392036
6:29918616:T:G	4	0.000182589	-0.204166	0.0545613
6:29919779:C:A	5	5.48e-40	-0.257054	0.0194217
6:29919816:G:C	4	0.611312	0.0222919	0.0438642
6:29920566:T:C	5	0.278411	0.0658928	0.0607926
6:29921034:T:C	4	1.24e-36	0.23251	0.0183919
6:29921173:G:A	4	0.546134	0.0234921	0.0389223
6:29921188:G:A	4	0.483458	0.0274005	0.0391016
6:29921597:C:T	3	0.676451	0.018938	0.0453811
6:29921779:C:T	4	0.141299	-0.0394958	0.0268501
6:29922123:G:T	4	9.61e-05	-0.200695	0.0514567
6:29922697:G:T	4	0.612311	0.0203536	0.0401628
6:29923433:C:T	4	0.547972	0.0240557	0.0400393
6:29924440:T:C	5	5.12e-06	-0.138723	0.0304226
6:29924728:T:C	6	3.18e-05	0.09283	0.0223135
6:29924831:T:C	6	2.26e-05	-0.142358	0.0335982
6:29924996:C:T	6	0.267524	0.051447	0.0463995
6:29925086:T:G	6	0.977104	0.000980267	0.0341562
6:29925134:G:A	4	2.09e-05	0.187945	0.0441651
6:29925817:A:G	4	0.229483	0.0459284	0.0382198
6:29926082:C:T	5	0.46161	-0.0287778	0.0390898
6:29926377:A:G	6	0.940545	0.00306169	0.0410498
6:29926487:T:C	5	7.28e-08	0.137124	0.0254687
6:29926597:T:C	6	1.98e-05	-0.0910148	0.0213289
6:29926654:C:T	4	1.67e-07	0.135093	0.025818
6:29927095:G:A	6	9.83e-08	0.124683	0.0233934
6:29928137:T:C	5	0.00205081	-0.0722578	0.0234392
6:29928230:G:A	6	0.940545	0.00306169	0.0410498
6:29928485:T:C	4	0.081289	-0.121823	0.0698824
6:29928574:T:G	4	0.000182589	-0.204166	0.0545613
6:29928575:T:C	4	1.03e-07	-0.123278	0.0231681
6:29928649:T:G	4	3.18e-07	0.121921	0.0238479
6:29929253:C:T	6	1.6e-09	-0.122689	0.0203316
6:29929264:A:G	6	0.441656	0.0433449	0.0563361
6:29929336:A:G	6	7.88e-06	-0.207088	0.0463461
6:29930323:C:T	4	0.551964	0.0236298	0.039726
6:29930619:G:A	4	0.0161019	0.0647578	0.0269085
6:29931798:C:T	4	0.551964	0.0236298	0.039726
6:29932292:G:T	6	5.47e-09	-0.147004	0.0252052
6:29932330:T:C	5	2.55e-14	-0.159684	0.0209574
6:29932433:G:A	6	0.547	0.0317456	0.0527106
6:29932666:G:A	6	0.0705285	0.0412759	0.0228233
6:29932809:C:T	4	0.608942	0.0301186	0.0588732
6:29932897:G:A	4	0.204919	0.0412993	0.0325791
6:29933159:A:G	4	0.457658	-0.0246581	0.0332003
6:29933261:T:C	6	0.0108837	-0.0646227	0.025378
6:29933439:C:T	5	1.45e-07	0.122027	0.0232061
6:29933549:T:G	4	0.203758	-0.0528362	0.0415732
6:29933648:A:T	4	3.65e-09	0.178305	0.030224
6:29934022:T:C	4	0.325349	0.0254604	0.0258869
6:29934163:A:C	4	0.508557	0.0212286	0.0321117
6:29934170:T:G	4	0.508557	0.0212286	0.0321117
6:29934454:A:G	6	0.127342	-0.0533391	0.0349841
6:29934543:G:A	5	0.000386102	0.135767	0.0382507
6:29934697:G:A	6	0.126431	0.0429466	0.0281004
6:29935250:G:A	6	0.0146899	-0.0538619	0.0220751
6:29935372:C:T	6	4.42e-14	0.193006	0.0255702
6:29935469:T:C	6	0.12045	-0.0541718	0.0348846
6:29936194:A:G	6	2.01e-07	-0.216093	0.0415705
6:29936351:G:A	4	0.48524	0.0226244	0.0324179
6:29937104:C:T	6	0.00399565	-0.0728483	0.0253077
6:29937242:G:A	4	0.000357311	0.112801	0.0315991
6:29937304:A:G	4	0.608942	0.0301186	0.0588732
6:29937580:A:C	6	8.7e-10	0.197805	0.0322599
6:29937826:T:C	4	0.180887	-0.0551811	0.0412405
6:29937833:T:C	6	9.58e-18	-0.165316	0.0192701
6:29937896:C:T	5	0.0724705	0.0521527	0.0290358
6:29937924:T:C	6	0.130335	0.0394408	0.0260717
6:29938025:G:A	6	6.19e-08	0.203182	0.0375343
6:29938110:C:T	6	0.0773477	0.0498478	0.0282218
6:29938258:C:A	6	1.45e-07	-0.167932	0.0319312
6:29938507:C:T	4	0.306778	0.0329388	0.0322295
6:29938511:C:T	4	0.21541	0.080274	0.0647985
6:29938777:A:T	5	1.51e-11	0.161045	0.0238707
6:29938932:T:C	6	0.000586845	-0.080174	0.0233225
6:29939240:G:A	6	2.45e-10	-0.138339	0.0218536
6:29939248:A:C	6	1.83e-08	-0.142841	0.0253816
6:29939580:G:A	6	6.83e-12	0.173783	0.0253288
6:29939852:A:G	6	0.000369785	-0.0829922	0.0233074
6:29940106:G:A	6	1e-10	0.146583	0.0226681
6:29940372:G:A	5	4.68e-11	0.175791	0.0267131
6:29940488:T:C	6	0.125822	0.0389025	0.0254134
6:29940504:G:T	4	5.15e-08	-0.269662	0.0495161
6:29940679:G:A	6	2.25e-07	-0.114827	0.022178
6:29940750:C:A	6	0.000207402	-0.0842623	0.0227133
6:29941431:G:A	4	2.86e-07	0.195314	0.0380554
6:29941943:C:T	6	1.55e-07	-0.11041	0.021044
6:29942051:T:A	4	0.228272	0.0393913	0.0326947
6:29942083:C:T	6	0.0887882	0.0479977	0.0282037
6:29942126:T:G	6	5.16e-07	-0.104642	0.020844
6:29942205:G:A	6	0.0512051	0.0551797	0.0283008
6:29942293:G:C	4	0.460922	-0.0220758	0.0299402
6:29942857:T:C	6	7.35e-05	0.0915428	0.0230895
6:29942866:T:C	6	0.269653	0.0520862	0.0471854
6:29942927:T:G	6	9.99e-05	0.0902386	0.0231932
6:29942979:G:C	6	0.269653	0.0520862	0.0471854
6:29943035:G:A	5	1.95e-05	0.105627	0.0247309
6:29943056:C:T	4	0.32142	-0.0350151	0.0353137
6:29943067:G:A	6	0.0773477	0.0498478	0.0282218
6:29943178:A:G	4	0.332442	0.0316007	0.0326047
6:29943281:G:A	5	0.283693	0.0346478	0.0323189
6:29943475:C:A	4	0.372823	0.0514983	0.0577856
6:29943490:A:G	6	0.851288	0.0043662	0.0232894
6:29943656:G:T	6	0.429374	0.0195293	0.0247125
6:29943702:C:T	5	0.118817	0.0404887	0.0259583
6:29943866:G:A	6	5.41e-07	-0.116489	0.0232463
6:29943981:G:A	4	0.372823	0.0514983	0.0577856
6:29944004:C:A	6	0.12872	-0.034702	0.0228428
6:29944148:C:A	6	0.591258	0.0135544	0.0252404
6:29944158:T:C	4	0.711993	0.0102233	0.0276918
6:29944184:C:T	6	0.0147738	0.0528636	0.0216843
6:29944314:T:C	5	2.06e-05	-0.100713	0.0236539
6:29945210:A:T	4	0.407265	0.0474278	0.0572305
6:29945270:A:G	4	0.218256	-0.0657946	0.0534403
6:29945368:A:G	6	0.269653	0.0520862	0.0471854
6:29945508:C:T	6	0.3637	0.0468837	0.0516149
6:29945594:C:T	4	0.0797716	0.0898894	0.0513064
6:29945620:C:T	6	0.0101507	0.0649262	0.0252567
6:29945741:C:T	4	0.17298	0.0735095	0.0539444
6:29945771:G:T	3	0.253539	0.0781428	0.0684385
6:29945841:G:A	4	0.372823	0.0514983	0.0577856
6:29946019:G:A	6	0.0140868	0.0857022	0.0349087
6:29946453:C:T	4	0.372823	0.0514983	0.0577856
6:29946503:C:T	4	0.372823	0.0514983	0.0577856
6:29946548:T:C	4	0.251678	0.0734864	0.0641084
6:29946656:T:C	4	0.372823	0.0514983	0.0577856
6:29948365:G:T	6	0.00833319	0.0652459	0.0247306
6:29948401:G:A	4	0.372724	0.0509247	0.0571301
6:29948482:G:T	5	0.0117092	0.0705738	0.0279967
6:29948557:C:T	6	0.163372	0.0559541	0.0401445
6:29948708:C:T	6	0.3637	0.0468837	0.0516149
6:29948751:C:T	6	0.943826	0.001758	0.0249498
6:29948884:C:T	4	0.372823	0.0514983	0.0577856
6:29949047:C:T	4	0.372823	0.0514983	0.0577856
6:29949123:G:T	6	0.00833319	0.0652459	0.0247306
6:29949448:A:G	4	0.0198119	0.0726072	0.0311633
6:29949497:G:A	5	0.00243782	0.0814508	0.026873
6:29949821:A:G	5	0.389203	-0.0225009	0.0261315
6:29949889:C:T	4	0.372823	0.0514983	0.0577856
6:29950140:A:G	4	0.00691781	0.0736468	0.0272688
6:29950210:A:G	6	3.3e-08	-0.165384	0.0299339
6:29950583:A:G	6	0.855809	-0.010798	0.0594236
6:29951106:A:G	5	3.47e-08	-0.17416	0.0315755
6:29951782:T:C	4	0.372823	0.0514983	0.0577856
6:29952162:T:C	5	0.00207107	0.0872172	0.0283187
6:29952814:T:C	6	0.00495968	0.0715416	0.0254629
6:29953099:C:T	6	0.00495968	0.0715416	0.0254629
6:29953589:C:A	4	0.904637	-0.00749525	0.0625618
6:29954364:C:G	6	8.2e-11	0.208932	0.0321586
6:29955025:T:C	6	0.3637	0.0468837	0.0516149
6:29955199:G:T	2	0.0861124	-0.377861	0.220164
6:29956842:A:G	5	0.0023875	0.092402	0.0304229
6:29956953:T:C	6	0.3637	0.0468837	0.0516149
6:29957078:A:G	4	0.0919196	-0.0402627	0.0238897
6:29957508:A:C	3	0.253539	0.0781428	0.0684385
6:29957622:G:A	4	0.0426664	-0.114193	0.0563371
6:29957802:T:C	6	0.3637	0.0468837	0.0516149
6:29957866:A:G	4	0.372823	0.0514983	0.0577856
6:29957982:G:A	4	0.419536	0.0302445	0.0374672
6:29958865:T:A	4	0.372823	0.0514983	0.0577856
6:29959254:G:A	4	0.372823	0.0514983	0.0577856
6:29959326:T:C	4	0.372823	0.0514983	0.0577856
6:29959935:C:G	4	0.372823	0.0514983	0.0577856
6:29960083:G:A	4	0.372823	0.0514983	0.0577856
6:29960331:C:A	4	0.00606244	-0.0846233	0.0308351
6:29960716:G:T	6	0.0704001	0.0667477	0.0368909
6:29960999:G:T	4	0.00168516	0.0855358	0.0272342
6:29961274:A:G	4	5.27e-06	-0.166298	0.0365174
6:29961367:G:A	6	0.00215566	0.072036	0.0234805
6:29961580:A:G	4	1.55e-05	-0.198936	0.0460381
6:29961631:C:T	4	0.904637	-0.00749525	0.0625618
6:29962268:G:A	6	0.3637	0.0468837	0.0516149
6:29962517:C:T	4	0.372823	0.0514983	0.0577856
6:29963065:A:G	6	0.0276998	-0.0482873	0.0219337
6:29963179:T:C	6	0.00226372	0.0718803	0.0235422
6:29963316:T:C	4	0.00109977	-0.169093	0.0518105
6:29963622:A:G	5	0.389673	0.0492561	0.0572606
6:29966041:T:C	4	0.372823	0.0514983	0.0577856
6:29966301:G:A	4	0.372823	0.0514983	0.0577856
6:29966465:A:G	4	0.372823	0.0514983	0.0577856
6:29966513:T:C	4	0.372823	0.0514983	0.0577856
6:29966620:A:G	6	0.3637	0.0468837	0.0516149
6:29966718:A:G	4	0.372823	0.0514983	0.0577856
6:29966726:C:T	4	0.401439	0.0470445	0.0560686
6:29966749:C:G	4	0.372823	0.0514983	0.0577856
6:29966787:G:A	4	5.27e-06	-0.166298	0.0365174
6:29966850:T:C	6	0.00226372	0.0718803	0.0235422
6:29966867:G:A	4	0.372823	0.0514983	0.0577856
6:29967486:T:C	4	0.372823	0.0514983	0.0577856
6:29967529:C:T	5	0.134407	0.0657353	0.0439129
6:29967742:T:C	6	0.461899	0.0285077	0.0387479
6:29968275:C:T	6	0.855809	-0.010798	0.0594236
6:29968764:G:A	5	0.267588	0.0651702	0.0587843
6:29968987:A:G	4	0.372823	0.0514983	0.0577856
6:29969040:T:C	5	0.267588	0.0651702	0.0587843
6:29969957:A:C	4	0.546352	0.0286633	0.047516
6:29969973:G:T	5	0.389673	0.0492561	0.0572606
6:29970427:C:T	6	0.0269472	0.0599097	0.0270805
6:29970589:T:G	4	0.000782135	0.0893597	0.0266027
6:29970685:T:C	6	0.3637	0.0468837	0.0516149
6:29973392:A:G	6	0.00408215	0.0679412	0.0236585
6:29974500:A:G	4	0.000782135	0.0893597	0.0266027
6:29975047:G:T	6	4.54e-07	-0.15473	0.0306724
6:29975095:G:C	6	0.3637	0.0468837	0.0516149
6:29975420:C:T	5	0.575375	0.0546392	0.0975434
6:29975453:C:A	6	0.0637133	-0.0400299	0.021589
6:29975587:G:A	6	0.3637	0.0468837	0.0516149
6:29976024:C:G	6	0.00348066	0.0692942	0.0237166
6:29977145:G:C	4	3.11e-07	-0.169033	0.0330371
6:29977973:G:C	5	0.00315057	0.0708342	0.02399
6:29978352:G:A	4	4.73e-07	0.193963	0.0385068
6:29979125:G:A	4	0.372823	0.0514983	0.0577856
6:29979579:T:C	4	0.000782135	0.0893597	0.0266027
6:29979643:G:A	6	0.00807203	0.0675822	0.0255119
6:29980073:T:C	6	0.3637	0.0468837	0.0516149
6:29980445:G:A	6	0.3637	0.0468837	0.0516149
6:29981427:C:T	6	0.00048632	-0.140574	0.0403001
6:29981515:C:T	6	0.3637	0.0468837	0.0516149
6:29982429:G:A	4	0.00180862	0.0892313	0.0285999
6:29983039:C:T	5	0.0734793	-0.0390146	0.0217978
6:29983538:T:C	6	4.54e-07	-0.15473	0.0306724
6:29984252:G:A	6	1.02e-07	0.160842	0.0302183
6:29984865:C:T	6	0.0020984	0.072958	0.0237189
6:29985630:A:G	4	5.36e-07	0.191349	0.0381718
6:29985849:G:A	6	0.00349274	0.0696121	0.0238343
6:29986165:G:A	5	0.575375	0.0546392	0.0975434
6:29986427:A:G	6	0.00349274	0.0696121	0.0238343
6:29986684:T:C	5	0.00315265	0.0802125	0.0271681
6:29987184:G:A	6	4.75e-07	0.133259	0.0264613
6:29987738:G:A	6	0.3637	0.0468837	0.0516149
6:29988439:T:G	5	0.389673	0.0492561	0.0572606
6:29988642:G:A	6	3.7e-05	-0.201598	0.0488697
6:29988740:G:A	6	0.3637	0.0468837	0.0516149
6:29990044:C:A	4	0.372823	0.0514983	0.0577856
6:29990903:T:C	4	0.522898	0.0225421	0.0352835
6:29991538:G:T	5	0.389673	0.0492561	0.0572606
6:29991649:A:G	4	0.372823	0.0514983	0.0577856
6:29991699:A:G	6	0.00349274	0.0696121	0.0238343
6:29992261:C:T	4	0.548843	-0.053164	0.0886812
6:29992286:C:T	6	0.3637	0.0468837	0.0516149
6:29992737:G:A	4	0.723508	-0.0219596	0.0620725
6:29992765:A:G	4	0.904637	-0.00749525	0.0625618
6:29992953:C:G	4	0.372823	0.0514983	0.0577856
6:29992973:G:A	4	0.372823	0.0514983	0.0577856
6:29993086:T:C	4	0.281622	0.0595382	0.0552978
6:29993196:G:C	6	0.921591	-0.00578209	0.058743
6:29996121:A:G	6	0.3637	0.0468837	0.0516149
6:29996855:T:C	6	0.00349274	0.0696121	0.0238343
6:29997312:T:C	4	0.372823	0.0514983	0.0577856
6:29998872:G:A	3	0.685879	-0.0380031	0.0939615
6:29999534:A:G	5	0.00090631	0.0875674	0.0263908
6:30000280:C:T	6	0.00391048	0.0686509	0.0237934
6:30001770:T:C	4	0.904637	-0.00749525	0.0625618
6:30001950:G:A	4	0.372823	0.0514983	0.0577856
6:30002052:T:C	4	4.45e-07	-0.166117	0.0329022
6:30002173:T:C	5	0.349339	0.0486639	0.0519984
6:30002347:C:T	3	0.685879	-0.0380031	0.0939615
6:30002793:G:C	6	0.00069496	-0.136821	0.0403417
6:30002881:T:C	6	0.0669711	-0.039445	0.0215327
6:30003764:A:G	1	NA	NA	NA
6:30003797:A:G	6	0.00349274	0.0696121	0.0238343
6:30004052:C:T	6	0.00349274	0.0696121	0.0238343
6:30004849:T:C	6	0.103936	-0.0806208	0.0495803
6:30005043:A:G	6	0.3637	0.0468837	0.0516149
6:30005305:G:A	4	1.87e-07	-0.169021	0.0324313
6:30005754:C:A	5	9.74e-10	0.201563	0.0329699
6:30006136:A:G	4	0.251208	0.0749172	0.0652919
6:30006482:T:C	6	0.3637	0.0468837	0.0516149
6:30006765:G:A	4	4.73e-07	0.193963	0.0385068
6:30006876:C:T	4	3.11e-07	-0.169033	0.0330371
6:30007051:G:A	4	1.66e-09	-0.181904	0.0301786
6:30007493:T:C	6	0.87922	-0.00919768	0.0605276
6:30008003:C:G	4	1.87e-07	-0.169021	0.0324313
6:30008043:C:T	6	8.29e-05	-0.116989	0.029723
6:30008746:A:C	6	1.36e-10	0.208205	0.0324296
6:30009779:A:C	3	0.685879	-0.0380031	0.0939615
6:30010139:A:G	6	0.00349274	0.0696121	0.0238343
6:30010492:T:C	6	4.75e-07	0.133259	0.0264613
6:30010957:C:T	4	0.904637	-0.00749525	0.0625618
6:30011005:T:G	4	0.546352	0.0286633	0.047516
6:30011275:G:A	4	0.372823	0.0514983	0.0577856
6:30011451:G:A	4	0.411464	0.0597685	0.0727713
6:30011581:T:C	6	8.6e-08	-0.158741	0.0296483
6:30011863:G:T	4	0.372823	0.0514983	0.0577856
6:30011934:A:G	6	6.25e-07	-0.152315	0.0305644
6:30013887:C:T	6	0.00260447	0.0716594	0.0237997
6:30015167:C:T	6	5.97e-12	0.162218	0.0235774
6:30015594:G:T	6	2.96e-07	0.135941	0.0265212
6:30015905:T:C	6	4.5e-10	-0.160285	0.0257054
6:30016190:C:T	6	0.000411354	-0.144208	0.0408209
6:30016297:A:C	6	0.00807337	0.0680047	0.025672
6:30016573:A:G	5	0.389673	0.0492561	0.0572606
6:30016694:A:C	4	0.372823	0.0514983	0.0577856
6:30016810:A:T	6	0.00260447	0.0716594	0.0237997
6:30017756:A:G	5	0.817495	0.0145168	0.0629062
6:30021740:T:C	6	0.00513043	0.0714706	0.0255368
6:30022153:C:T	6	0.00260447	0.0716594	0.0237997
6:30022425:G:A	6	0.3637	0.0468837	0.0516149
6:30022808:G:A	6	0.00260447	0.0716594	0.0237997
6:30023868:C:T	6	0.0599251	-0.0409477	0.0217651
6:30024365:A:G	6	0.00260447	0.0716594	0.0237997
6:30024677:C:T	6	1.13e-09	0.198814	0.0326503
6:30024749:C:G	6	0.3637	0.0468837	0.0516149
6:30025179:G:A	5	0.00234158	0.0732656	0.024076
6:30025503:G:A	6	8.86e-07	-0.151022	0.0307237
6:30025759:G:A	4	0.904637	-0.00749525	0.0625618
6:30025984:G:C	6	0.00260447	0.0716594	0.0237997
6:30026146:T:C	6	0.00433476	-0.0826012	0.0289553
6:30026290:T:C	5	0.00442673	0.257066	0.0903244
6:30026350:T:C	6	0.43309	0.0422407	0.0538842
6:30027413:G:A	6	0.00260447	0.0716594	0.0237997
6:30027452:C:G	4	0.00109977	-0.169093	0.0518105
6:30027613:T:C	5	0.0653932	0.156565	0.0849713
6:30028352:G:A	6	0.00610594	0.0702234	0.0256099
6:30028424:A:C	6	0.00260447	0.0716594	0.0237997
6:30028477:T:C	4	0.372823	0.0514983	0.0577856
6:30028552:C:T	3	0.685879	-0.0380031	0.0939615
6:30028606:C:A	6	0.00610594	0.0702234	0.0256099
6:30028800:A:G	6	1.36e-10	0.208205	0.0324296
6:30028831:T:C	6	1.97e-06	-0.139647	0.0293564
6:30028871:C:T	6	0.00260447	0.0716594	0.0237997
6:30028894:G:A	3	0.685879	-0.0380031	0.0939615
6:30028913:G:A	6	0.3637	0.0468837	0.0516149
6:30029343:G:T	6	0.00037747	0.153875	0.0432799
6:30030057:G:A	6	0.3637	0.0468837	0.0516149
6:30030114:A:G	6	7.25e-05	-0.176382	0.0444512
6:30030135:G:A	5	0.349339	0.0486639	0.0519984
6:30030189:T:A	4	0.372823	0.0514983	0.0577856
6:30030689:C:A	6	0.667401	-0.0250825	0.0583696
6:30031059:C:T	4	0.372823	0.0514983	0.0577856
6:30031091:T:C	6	0.00260447	0.0716594	0.0237997
6:30031345:T:C	6	0.0718345	-0.0386754	0.0214844
6:30032319:G:C	4	0.000162759	0.204521	0.0542389
6:30032522:A:C	1	NA	NA	NA
6:30032673:A:G	6	0.00792658	0.0683385	0.0257378
6:30033472:C:T	4	0.00109977	-0.169093	0.0518105
6:30033690:G:T	6	0.3637	0.0468837	0.0516149
6:30033884:C:A	6	7.71e-11	0.212851	0.0327152
6:30035089:C:A	6	0.667401	-0.0250825	0.0583696
6:30035485:G:A	3	0.685879	-0.0380031	0.0939615
6:30036083:C:A	6	0.3637	0.0468837	0.0516149
6:30036471:C:A	6	0.00349274	0.0696121	0.0238343
6:30037353:C:T	4	0.204172	-0.10688	0.0841735
6:30037616:C:A	5	0.240261	-0.076962	0.0655367
6:30037659:C:T	6	0.436758	0.055084	0.0708313
6:30037686:T:C	4	0.394707	0.0208618	0.0245112
6:30037726:T:G	5	0.575375	0.0546392	0.0975434
6:30037880:T:G	5	0.575375	0.0546392	0.0975434
6:30037908:A:T	4	0.00602606	0.105536	0.0384276
6:30037990:C:T	5	6.67e-05	-0.163385	0.0409725
6:30038352:A:G	6	6.25e-07	-0.152315	0.0305644
6:30038647:T:C	5	0.000713172	-0.258177	0.0762831
6:30038712:C:T	6	0.00349274	0.0696121	0.0238343
6:30039240:G:T	6	0.00349274	0.0696121	0.0238343
6:30039484:C:T	6	0.3637	0.0468837	0.0516149
6:30040084:G:A	6	2.63e-07	0.136627	0.0265379
6:30040810:T:G	6	0.00349274	0.0696121	0.0238343
6:30041009:A:G	6	0.00349274	0.0696121	0.0238343
6:30041559:G:A	5	0.10681	-0.0393154	0.0243786
6:30042349:G:A	6	0.00349274	0.0696121	0.0238343
6:30042955:C:T	6	4.47e-10	-0.169021	0.0271008
6:30043955:G:A	6	0.967222	0.000906783	0.0220667
6:30044388:G:C	4	8.89e-05	0.0980087	0.0250082
6:30044827:C:T	5	0.554201	0.0130561	0.0220737
6:30044914:G:A	5	0.349339	0.0486639	0.0519984
6:30045199:G:A	6	8.6e-08	-0.158741	0.0296483
6:30046246:G:A	6	0.593387	0.0115517	0.0216349
6:30046420:C:T	6	0.789002	0.0197881	0.0739445
6:30046427:G:A	6	0.000308227	-0.250168	0.0693317
6:30046778:A:G	6	0.000115934	-0.213708	0.0554427
6:30047403:G:A	6	1.36e-10	0.208205	0.0324296
6:30047837:G:A	5	0.389673	0.0492561	0.0572606
6:30048305:A:T	4	0.372823	0.0514983	0.0577856
6:30054757:T:C	5	0.00081279	0.0915061	0.0273283
6:30055377:C:T	5	7.09e-05	0.134163	0.0337679
6:30055667:C:T	4	0.372823	0.0514983	0.0577856
6:30055933:A:G	6	0.364469	0.0468436	0.0516535
6:30057154:A:G	5	0.753806	0.0145509	0.046396
6:30057675:C:T	4	0.372823	0.0514983	0.0577856
6:30057763:C:T	6	0.393665	-0.0245935	0.0288322
6:30057985:G:A	6	0.443588	0.0393813	0.0514017
6:30058642:T:G	4	0.460604	0.0523507	0.0709501
6:30058988:C:T	6	0.517442	-0.014139	0.0218432
6:30059055:C:G	4	0.372823	0.0514983	0.0577856
6:30059451:A:G	6	0.362744	0.0473207	0.0519923
6:30060002:G:A	4	0.372823	0.0514983	0.0577856
6:30060041:C:A	4	3.08e-07	-0.160324	0.0313216
6:30061202:G:A	6	0.0967171	-0.0361388	0.0217575
6:30061293:G:A	4	0.372823	0.0514983	0.0577856
6:30061500:C:T	6	0.21003	-0.0273173	0.0217931
6:30062058:G:A	6	0.3637	0.0468837	0.0516149
6:30063496:C:A	6	0.184189	-0.0288758	0.0217444
6:30063652:G:C	6	4.3e-10	-0.215548	0.0345284
6:30063733:C:T	6	0.182808	-0.0288023	0.0216208
6:30064562:A:G	6	3.64e-09	0.137743	0.0233479
6:30064844:G:A	5	0.0037942	0.172825	0.0597024
6:30065152:A:G	4	0.160257	-0.0995453	0.0708907
6:30065298:A:C	4	0.000304793	0.126687	0.0350818
6:30065319:G:A	6	0.498801	-0.0293814	0.0434394
6:30065575:T:C	6	0.251217	-0.0268448	0.0233963
6:30066031:A:G	6	0.000153278	-0.0810319	0.0214047
6:30066358:G:T	5	0.108237	-0.115276	0.0717706
6:30067177:A:C	6	0.0987962	-0.038458	0.0232977
6:30067681:A:G	6	0.0153256	-0.162503	0.0670226
6:30067892:A:G	6	0.0781529	-0.0415176	0.0235694
6:30069121:T:C	4	0.00274372	-0.0966475	0.0322687
6:30069137:C:T	4	0.0538526	-0.159008	0.0824723
6:30069795:A:C	6	0.0784186	-0.0411665	0.0233909
6:30070937:C:T	6	0.0167209	0.0561632	0.0234719
6:30071110:T:C	6	2.28e-05	0.130107	0.0307156
6:30071279:T:G	6	0.000195051	-0.0831347	0.022316
6:30071307:G:A	6	1.47e-10	-0.271443	0.0423573
6:30071330:C:T	5	0.234643	-0.026889	0.0226246
6:30071357:G:A	6	0.00440815	0.133131	0.0467556
6:30071547:C:T	5	0.423363	0.0436327	0.0544999
6:30071760:T:C	6	0.530603	-0.0174641	0.0278497
6:30072511:G:A	6	0.00130189	-0.073309	0.0227982
6:30072721:T:C	6	0.00117086	-0.0735633	0.0226636
6:30073129:T:C	4	0.465919	0.0377651	0.0517944
6:30073195:A:C	6	1.73e-05	0.134691	0.0313398
6:30073199:C:T	6	0.487277	0.0211542	0.0304531
6:30073776:G:A	4	1.04e-06	0.187231	0.0383435
6:30073832:G:A	4	0.0650082	0.109404	0.0592911
6:30073847:C:T	6	1.06e-05	0.11013	0.0250004
6:30074028:T:C	5	0.530511	-0.0356692	0.0568681
6:30074163:G:A	6	0.360857	-0.0370652	0.0405646
6:30074198:G:A	6	9.66e-05	0.141234	0.0362233
6:30075067:G:A	4	0.739362	0.0265607	0.0798341
6:30075103:T:G	4	0.578649	0.040393	0.0727331
6:30075105:C:T	6	0.419575	0.0179192	0.0222003
6:30075803:A:C	6	0.536977	0.0246656	0.0399514
6:30075843:T:C	6	0.0735702	0.0406562	0.0227222
6:30075864:A:G	6	0.273756	0.0239181	0.0218539
6:30075903:C:T	6	0.505175	0.0190339	0.0285637
6:30076359:A:G	6	0.123765	-0.0365745	0.0237626
6:30076426:G:A	5	0.0533044	0.0485495	0.0251233
6:30076630:G:T	6	0.166152	0.0306893	0.0221635
6:30076636:A:G	6	0.0903598	0.102958	0.060796
6:30076728:T:C	4	0.739362	0.0265607	0.0798341
6:30076755:G:A	6	0.881589	-0.00420437	0.0282258
6:30077135:C:A	6	0.405339	-0.0270647	0.0325249
6:30077229:A:G	6	0.440572	0.0247234	0.0320573
6:30077967:T:C	6	0.529569	0.0165487	0.0263236
6:30078275:C:T	6	0.589818	-0.0295882	0.0548844
6:30078330:C:T	4	0.870082	-0.0165337	0.10109
6:30079129:T:C	4	0.870082	-0.0165337	0.10109
6:30079307:C:A	6	0.409741	0.0313064	0.0379771
6:30079893:T:C	5	0.0450414	-0.086429	0.0431225
6:30079993:A:C	4	0.870082	-0.0165337	0.10109
6:30080204:T:C	6	0.54139	-0.0397953	0.065162
6:30080231:G:A	5	0.246129	-0.0765571	0.0660087
6:30080274:G:A	6	0.363712	0.0341423	0.0375887
6:30080280:C:T	6	0.54139	-0.0397953	0.065162
6:30080369:G:A	6	0.54139	-0.0397953	0.065162
6:30080496:G:A	5	0.606445	0.0305284	0.0592606
6:30080565:A:C	6	0.0903598	0.102958	0.060796
6:30080610:T:C	6	0.0903598	0.102958	0.060796
6:30080956:G:A	2	0.953937	0.0062283	0.107824
6:30081108:T:C	6	0.465655	0.0155862	0.0213636
6:30081189:G:A	4	0.870082	-0.0165337	0.10109
6:30081246:C:T	4	0.870082	-0.0165337	0.10109
6:30081334:T:C	5	0.403218	0.0319323	0.0382016
6:30082003:C:T	6	0.363712	0.0341423	0.0375887
6:30082221:G:T	4	0.764749	0.0190997	0.0638253
6:30082688:G:C	6	0.363712	0.0341423	0.0375887
6:30083182:C:T	6	0.160742	0.0741063	0.0528357
6:30083515:T:A	4	0.870082	-0.0165337	0.10109
6:30083855:G:C	2	0.953937	0.0062283	0.107824
6:30084313:G:T	6	0.160742	0.0741063	0.0528357
6:30085916:T:A	4	0.628158	0.0265318	0.0547814
6:30086340:T:C	6	0.0490645	0.0451857	0.0229598
6:30087776:G:C	6	0.0138952	-0.19272	0.0783425
6:30089280:C:T	6	0.580359	0.0149326	0.0270097
6:30089428:T:G	5	0.0432342	0.051849	0.0256495
6:30090820:T:C	6	0.614117	0.0231342	0.0458825
6:30092308:T:A	6	0.382247	0.037465	0.0428777
6:30092707:G:T	6	0.207822	0.0283843	0.0225348
6:30092935:G:T	6	0.00581183	0.204294	0.0740675
6:30093137:C:T	6	0.0477079	-0.052932	0.0267339
6:30093744:A:G	6	0.160199	0.0545173	0.0388188
6:30094315:A:G	4	0.734036	0.0130324	0.0383575
6:30094788:G:T	6	0.160199	0.0545173	0.0388188
6:30094840:G:A	4	0.487672	0.0329401	0.047463
[truncated: 1,313 more rows]

## Sheet: HLA-B
RSID	STUDY	PVALUE_FE	BETA_FE	STD_FE
6:30321732:C:A	5	0.538273	0.0149084	0.0242245
6:30323109:G:A	4	0.992772	-0.000221056	0.0244001
6:30323110:A:C	4	0.992772	-0.000221056	0.0244001
6:30323333:C:T	4	0.492802	0.0451934	0.065893
6:30323393:C:T	4	0.673653	0.0186115	0.0441931
6:30325531:T:C	6	0.296468	-0.0197684	0.0189346
6:30327753:G:A	4	0.876384	-0.00850895	0.0547007
6:30327839:G:T	5	0.483209	0.0269376	0.0384192
6:30327952:A:G	6	0.686286	0.0120951	0.0299458
6:30328192:C:T	5	0.385632	0.0346922	0.0399879
6:30328357:C:T	5	0.385632	0.0346922	0.0399879
6:30328481:A:G	4	0.422048	0.0150882	0.0187928
6:30328753:T:C	6	0.686286	0.0120951	0.0299458
6:30329101:G:A	6	0.740179	-0.0107247	0.0323407
6:30329966:G:A	4	0.911297	0.00469249	0.042122
6:30330067:C:T	3	0.363797	-0.0503674	0.0554613
6:30330341:G:T	6	0.697118	-0.0207189	0.0532327
6:30330737:A:G	5	0.385632	0.0346922	0.0399879
6:30330995:G:A	6	0.237492	0.0305165	0.0258334
6:30331027:A:G	6	0.385171	0.0207518	0.0238964
6:30332146:C:G	4	0.0394106	-0.0449193	0.0218068
6:30332160:G:T	4	0.508236	0.0169033	0.0255497
6:30332555:T:G	5	0.743614	0.00530209	0.0162108
6:30333478:A:G	4	0.673602	-0.0140752	0.0334163
6:30333505:G:T	5	0.390262	0.034689	0.0403763
6:30334339:C:T	6	0.700612	-0.01775	0.0461646
6:30335350:C:T	5	0.0313304	-0.0567901	0.026379
6:30335421:C:T	4	0.0556274	0.108101	0.0564806
6:30335554:G:T	6	0.220164	-0.0233492	0.0190436
6:30335621:A:G	6	0.864132	-0.00413106	0.0241418
6:30337738:C:T	6	0.387273	0.0124977	0.0144553
6:30337916:G:A	4	0.0813395	-0.0369601	0.0212053
6:30337974:G:A	1	NA	NA	NA
6:30338138:A:T	6	0.900975	-0.00447065	0.035929
6:30339293:A:C	6	0.814954	0.00464103	0.0198301
6:30339303:G:A	6	0.992672	-0.000280656	0.0305588
6:30339564:A:G	6	0.224995	-0.023116	0.0190513
6:30339593:T:C	6	0.710281	-0.00533118	0.0143512
6:30339602:T:C	5	0.180226	-0.0253768	0.0189371
6:30340145:C:T	5	0.116768	-0.0266807	0.0170105
6:30340291:T:C	6	0.291703	0.0147214	0.013962
6:30340528:G:A	4	0.612022	0.0253132	0.0499088
6:30340827:A:G	4	0.53577	-0.0162067	0.0261726
6:30341390:A:G	4	0.561267	0.0280465	0.048276
6:30342190:A:G	6	0.0642731	-0.0296503	0.0160248
6:30342428:C:T	6	0.328463	-0.0276503	0.028295
6:30342512:T:G	6	0.0564493	-0.0312226	0.0163679
6:30342682:G:A	6	0.729176	0.00895943	0.0258778
6:30342753:G:A	6	0.838134	-0.00457586	0.0223999
6:30342757:A:G	4	0.245605	0.0229587	0.0197734
6:30342966:G:T	4	0.53577	-0.0162067	0.0261726
6:30343183:C:T	5	0.132136	-0.025645	0.0170316
6:30343272:A:C	4	0.453607	-0.0198198	0.026447
6:30343569:G:A	6	0.875951	-0.00375482	0.0240533
6:30343703:C:T	6	0.0829773	-0.0289976	0.0167262
6:30343983:A:G	6	0.0880736	-0.0272768	0.015992
6:30344038:G:A	4	0.53577	-0.0162067	0.0261726
6:30344166:C:A	6	0.0880736	-0.0272768	0.015992
6:30344290:A:G	4	0.855662	-0.00856964	0.0471122
6:30344462:A:T	5	0.156953	-0.0240212	0.0169714
6:30344645:C:T	6	0.875951	-0.00375482	0.0240533
6:30344690:G:A	6	0.0880736	-0.0272768	0.015992
6:30345118:C:T	6	0.875951	-0.00375482	0.0240533
6:30345139:C:T	6	0.0880736	-0.0272768	0.015992
6:30345294:A:G	4	0.53577	-0.0162067	0.0261726
6:30345428:C:A	6	0.952161	-0.00122457	0.0204117
6:30345871:T:G	5	0.174718	-0.0233748	0.0172228
6:30346009:A:G	4	0.53577	-0.0162067	0.0261726
6:30346093:C:A	5	0.105022	-0.0278265	0.0171665
6:30346208:G:T	6	0.875951	-0.00375482	0.0240533
6:30346618:C:T	5	0.105022	-0.0278265	0.0171665
6:30346760:T:A	4	0.0832187	0.124466	0.07185
6:30346918:T:C	4	0.63131	0.0102139	0.0212841
6:30347016:A:G	4	0.464177	0.0154198	0.0210657
6:30347078:T:C	6	0.0688236	-0.0294654	0.0161936
6:30347186:G:A	4	0.53577	-0.0162067	0.0261726
6:30347239:A:G	5	0.033141	-0.0350232	0.01644
6:30347265:G:A	6	0.397685	-0.0252127	0.0298106
6:30347306:G:A	5	0.105768	-0.042687	0.0263905
6:30347720:A:G	6	0.875951	-0.00375482	0.0240533
6:30347833:T:C	6	0.230451	0.0169444	0.0141298
6:30347920:G:A	3	0.291534	-0.0615824	0.0583851
6:30348042:G:A	5	0.093761	-0.0337037	0.020111
6:30348090:A:G	4	0.700397	-0.0219194	0.0569654
6:30348247:G:A	6	0.415703	0.0200458	0.0246293
6:30348674:C:T	6	0.0507204	-0.0318682	0.0163105
6:30349201:G:A	6	0.0507204	-0.0318682	0.0163105
6:30349382:T:C	6	0.0507204	-0.0318682	0.0163105
6:30350087:A:C	6	0.0531964	-0.0316101	0.0163501
6:30350660:G:A	6	0.700612	-0.01775	0.0461646
6:30350712:A:T	6	0.0507204	-0.0318682	0.0163105
6:30351348:T:C	4	0.561267	0.0280465	0.048276
6:30351417:A:G	6	0.423768	-0.0278557	0.0348239
6:30351547:G:A	4	0.53577	-0.0162067	0.0261726
6:30352527:C:T	5	0.0982935	-0.0288023	0.0174223
6:30352647:G:A	4	0.53577	-0.0162067	0.0261726
6:30352986:G:A	3	0.256108	-0.0212917	0.0187487
6:30353739:C:A	6	0.875951	-0.00375482	0.0240533
6:30354303:A:T	4	0.120643	-0.0393786	0.0253715
6:30354374:A:G	4	0.971549	0.00110961	0.0311115
6:30354642:G:A	6	0.0588364	-0.0310859	0.0164527
6:30354707:A:T	6	0.0588364	-0.0310859	0.0164527
6:30357176:T:C	6	0.0847403	-0.0278539	0.0161582
6:30357291:G:T	6	0.212552	-0.0178804	0.0143436
6:30357543:G:A	6	0.568682	-0.017169	0.0301214
6:30357780:T:C	6	0.370036	-0.0127915	0.0142697
6:30358151:A:G	6	0.100911	-0.0267138	0.0162844
6:30358522:T:C	6	0.103411	-0.0265119	0.0162796
6:30358591:A:G	5	0.467676	-0.0189695	0.0261192
6:30358846:A:G	6	0.808578	0.0103763	0.0428312
6:30358957:C:T	4	0.440982	-0.0203468	0.0264061
6:30360068:C:T	5	0.183679	-0.0230222	0.0173163
6:30361093:G:A	4	0.351702	0.0680038	0.0730208
6:30361193:T:C	6	0.103411	-0.0265119	0.0162796
6:30361358:G:A	6	0.249386	-0.0168351	0.0146158
6:30361418:G:A	6	0.103411	-0.0265119	0.0162796
6:30361480:G:A	6	0.103411	-0.0265119	0.0162796
6:30361502:A:G	4	0.0342667	0.12579	0.0594212
6:30361608:G:A	6	0.0877006	-0.0294033	0.0172185
6:30361759:G:A	6	0.103411	-0.0265119	0.0162796
6:30362196:A:G	6	0.103411	-0.0265119	0.0162796
6:30362751:T:G	6	0.103411	-0.0265119	0.0162796
6:30362961:C:T	6	0.697118	-0.0207189	0.0532327
6:30362995:G:A	6	0.697118	-0.0207189	0.0532327
6:30362999:C:T	6	0.890249	0.00268886	0.019486
6:30363136:G:T	4	0.440982	-0.0203468	0.0264061
6:30363373:A:C	6	0.927019	0.00307146	0.0335326
6:30363428:T:G	6	0.103411	-0.0265119	0.0162796
6:30363945:C:T	5	0.183679	-0.0230222	0.0173163
6:30364508:C:T	4	0.947122	-0.00225556	0.0340098
6:30365210:C:T	6	0.383251	-0.0128459	0.0147329
6:30365448:T:C	6	0.501369	-0.0223416	0.0332298
6:30365629:C:T	4	0.888342	-0.00425056	0.0302742
6:30365915:C:T	6	0.265678	0.0460473	0.0413697
6:30366014:C:T	4	0.289888	-0.0415784	0.0392853
6:30366100:T:C	5	0.548456	0.0121732	0.020286
6:30366642:C:T	6	0.545707	-0.00968405	0.0160278
6:30368012:T:C	5	0.766764	0.00555237	0.0187194
6:30368635:C:T	6	0.18962	-0.017573	0.0133971
6:30368854:C:T	6	0.151248	-0.0384151	0.0267675
6:30369040:G:T	6	0.188849	-0.0200944	0.0152926
6:30369958:C:T	4	0.147417	-0.0238359	0.0164531
6:30370588:A:C	6	0.661303	0.00631434	0.0144125
6:30371516:C:T	3	0.888755	0.0105607	0.0754987
6:30372278:C:T	6	0.487769	0.0104266	0.0150269
6:30372570:G:A	6	0.684026	0.00583134	0.0143285
6:30372812:G:T	4	0.129219	0.0303697	0.0200171
6:30372987:G:A	6	0.217712	-0.0190301	0.0154385
6:30373520:T:G	6	0.217712	-0.0190301	0.0154385
6:30377198:G:A	6	0.173307	0.0248954	0.0182832
6:30377906:T:G	4	0.815658	-0.00707919	0.0303654
6:30378174:T:C	4	0.129219	0.0303697	0.0200171
6:30378601:A:C	4	0.1585	-0.0234851	0.0166545
6:30379074:T:C	6	0.217712	-0.0190301	0.0154385
6:30379965:T:C	4	0.160485	-0.02349	0.0167374
6:30382440:G:C	4	0.420937	-0.0133785	0.0166235
6:30382647:T:G	6	0.489224	-0.0105807	0.0153001
6:30383768:A:G	6	0.511375	-0.00957454	0.0145798
6:30384283:G:A	3	0.900536	0.00847538	0.0678116
6:30384322:G:A	6	0.954134	-0.000945639	0.0164412
6:30384604:G:A	4	0.868867	-0.00514283	0.0311503
6:30385057:G:A	6	0.92886	-0.00145016	0.016243
6:30385111:A:G	6	0.876657	0.00251133	0.0161804
6:30385235:C:A	4	0.76613	-0.00470959	0.0158337
6:30386236:G:A	4	0.462965	-0.0194707	0.0265278
6:30386415:A:G	6	0.465002	-0.0111612	0.0152761
6:30386996:G:A	5	0.247505	-0.0188228	0.0162766
6:30387104:A:G	6	0.465002	-0.0111612	0.0152761
6:30387890:G:C	6	0.165896	0.0244412	0.0176406
6:30388730:T:C	6	0.256761	0.0216121	0.0190569
6:30389258:C:T	6	0.181788	0.0235267	0.0176194
6:30389323:C:T	6	0.436776	-0.0118964	0.0152979
6:30391723:G:A	6	0.436776	-0.0118964	0.0152979
6:30391975:A:T	6	0.35461	0.0195862	0.0211586
6:30392146:C:T	6	0.781815	0.00403468	0.014568
6:30392160:G:A	6	0.436776	-0.0118964	0.0152979
6:30392204:T:A	3	0.684206	0.0177306	0.043593
6:30392406:C:A	6	0.436776	-0.0118964	0.0152979
6:30394628:C:T	5	0.268534	-0.0186102	0.0168198
6:30397840:A:G	6	0.39176	-0.0130657	0.015256
6:30404786:A:C	4	0.165833	0.0264787	0.0191083
6:30405956:A:G	5	0.239322	-0.0270195	0.0229624
6:30406608:T:C	5	0.839718	0.0121368	0.0600074
6:30406756:C:A	6	0.39176	-0.0130657	0.015256
6:30407205:G:A	6	0.956352	0.00271107	0.0495335
6:30407270:G:A	6	0.39176	-0.0130657	0.015256
6:30408265:C:A	6	0.39176	-0.0130657	0.015256
6:30408646:A:G	6	0.115279	0.0343964	0.0218403
6:30408787:C:T	5	0.191119	0.0247773	0.0189534
6:30408970:C:T	4	0.32547	-0.01629	0.016567
6:30409543:G:A	4	0.165833	0.0264787	0.0191083
6:30410044:G:A	3	0.900536	0.00847538	0.0678116
6:30410206:C:T	5	0.381515	0.0262876	0.0300393
6:30410219:A:C	3	0.900536	0.00847538	0.0678116
6:30411089:T:C	6	0.39176	-0.0130657	0.015256
6:30411546:T:C	6	0.159356	-0.0213381	0.0151631
6:30412017:A:G	5	0.191119	0.0247773	0.0189534
6:30412362:G:A	5	0.147287	0.0257763	0.0177868
6:30414011:T:C	6	0.389429	-0.0184389	0.0214243
6:30414235:A:G	5	0.232255	-0.0195136	0.0163352
6:30414848:C:T	5	0.907221	0.00181011	0.0155316
6:30415105:C:G	5	0.331917	0.0283904	0.0292606
6:30415636:A:C	6	0.168711	0.0243087	0.0176616
6:30416553:G:A	6	0.830141	0.00310803	0.0144883
6:30416831:C:T	6	0.830141	0.00310803	0.0144883
6:30417704:C:T	6	0.39176	-0.0130657	0.015256
6:30418354:G:T	3	0.933954	0.00245388	0.0296107
6:30418662:C:A	6	0.221046	0.0222154	0.0181536
6:30419166:A:G	4	0.235138	-0.0226125	0.0190464
6:30419620:T:G	6	0.532005	-0.0104127	0.0166618
6:30419831:C:A	6	0.146807	-0.0351517	0.0242275
6:30420449:A:G	5	0.781121	0.00407303	0.0146586
6:30421397:C:T	5	0.512964	-0.0101041	0.0154442
6:30421502:A:G	6	0.143356	-0.0222132	0.0151791
6:30422632:A:G	6	0.143356	-0.0222132	0.0151791
6:30423117:C:G	6	0.400903	-0.0126452	0.0150536
6:30423223:A:G	5	0.512964	-0.0101041	0.0154442
6:30423358:G:A	6	0.39176	-0.0130657	0.015256
6:30424074:A:G	5	0.263545	-0.0182641	0.0163356
6:30424623:A:C	6	0.030346	0.0307929	0.0142195
6:30425157:G:A	6	0.145727	0.0259207	0.0178175
6:30425337:C:T	6	0.030346	0.0307929	0.0142195
6:30426130:C:T	6	0.146356	-0.022064	0.0151901
6:30426152:T:C	4	0.0210497	0.0357788	0.0155082
6:30426401:G:A	3	0.900536	0.00847538	0.0678116
6:30427482:T:C	4	0.14105	0.0284165	0.0193061
6:30427510:G:A	6	0.39176	-0.0130657	0.015256
6:30428197:T:C	4	0.815658	-0.00707919	0.0303654
6:30428351:A:G	6	0.890318	0.0019963	0.0144762
6:30428414:A:G	5	0.853488	-0.00550546	0.0298124
6:30428647:C:T	5	0.839718	0.0121368	0.0600074
6:30429033:T:G	5	0.512964	-0.0101041	0.0154442
6:30430482:G:C	6	0.477125	-0.0144903	0.0203821
6:30430520:T:C	6	0.756777	0.00433281	0.0139896
6:30430875:C:G	6	0.450552	-0.0118172	0.0156624
6:30432177:C:A	5	0.235812	0.0520803	0.0439303
6:30433611:A:G	5	0.0752146	-0.0474465	0.026668
6:30434566:A:G	6	0.112198	-0.0222882	0.0140319
6:30434900:T:C	6	0.110069	-0.0224115	0.0140257
6:30434999:G:A	6	0.37246	-0.019276	0.0216129
6:30435288:A:G	6	0.752044	-0.00904372	0.0286243
6:30435801:C:T	6	0.516237	-0.0109315	0.0168395
6:30436681:G:A	5	0.13195	-0.0216287	0.0143573
6:30438226:T:C	5	0.512256	-0.0102119	0.0155828
6:30446055:G:A	6	0.121209	-0.0221184	0.0142725
6:30447674:A:C	4	0.0771802	0.132063	0.0747266
6:30448668:A:C	6	0.448098	-0.0117382	0.0154737
6:30449046:C:T	6	0.121209	-0.0221184	0.0142725
6:30449244:C:G	6	0.121209	-0.0221184	0.0142725
6:30449316:G:A	5	0.235713	0.0309	0.026059
6:30449482:G:A	6	0.161596	-0.0214105	0.0152962
6:30451515:G:A	6	0.907015	-0.00292253	0.0250207
6:30451904:T:C	5	0.299546	0.0246923	0.0238019
6:30455886:G:A	6	0.309617	-0.0429716	0.0422938
6:30455920:G:A	6	0.651604	-0.00835236	0.0184977
6:30457283:G:T	6	0.114005	0.0432642	0.0273747
6:30457732:T:C	6	0.332805	-0.0178275	0.0184077
6:30461085:G:A	4	0.411938	-0.0197307	0.0240476
6:30461086:A:G	5	0.760849	0.0119284	0.0391911
6:30462084:A:G	4	0.411938	-0.0197307	0.0240476
6:30462253:C:T	3	0.763776	-0.0282839	0.0941147
6:30465172:T:C	6	0.112509	-0.0281222	0.0177202
6:30465512:T:C	6	0.104293	-0.0269584	0.016596
6:30467695:A:G	6	0.0493121	0.0533062	0.0271157
6:30467745:A:G	5	0.302014	-0.0521725	0.0505487
6:30468791:C:T	5	0.793563	0.00397137	0.0151761
6:30469190:C:T	6	0.134243	-0.0266982	0.0178276
6:30470669:G:A	4	0.752167	0.0130332	0.0412726
6:30471520:A:G	4	0.450593	0.0158106	0.0209572
6:30475717:T:C	6	0.145242	-0.0261817	0.0179752
6:30476034:A:C	6	0.145242	-0.0261817	0.0179752
6:30476185:G:A	5	0.0884996	-0.0306148	0.0179731
6:30477247:C:T	1	NA	NA	NA
6:30477947:G:A	6	0.134243	-0.0266982	0.0178276
6:30479180:A:C	6	0.145242	-0.0261817	0.0179752
6:30482993:C:T	6	0.61113	-0.00802422	0.0157814
6:30483919:C:A	6	0.446475	-0.0205545	0.026999
6:30486456:C:T	6	0.519367	-0.0157147	0.0243896
6:30488033:A:G	6	0.446475	-0.0205545	0.026999
6:30488203:C:T	6	0.324579	-0.0263122	0.0267104
6:30495417:G:A	6	0.473666	-0.0189385	0.0264309
6:30496160:A:G	6	0.124965	-0.0276354	0.0180122
6:30496816:C:G	6	0.115322	-0.0281301	0.0178636
6:30496882:G:T	6	0.115322	-0.0281301	0.0178636
6:30497490:A:G	6	0.712812	-0.00813235	0.0220939
6:30499732:A:T	6	0.106634	-0.0288069	0.0178536
6:30500536:C:T	6	0.115627	-0.028324	0.0180018
6:30502279:C:A	4	0.584667	0.0255262	0.0467017
6:30502754:C:T	3	0.0894318	0.15317	0.0901848
6:30503945:A:G	5	0.0527151	-0.0370893	0.0191454
6:30506383:A:C	6	0.519077	-0.0102643	0.0159194
6:30508956:G:A	4	0.0155281	0.21989	0.0908702
6:30511678:A:G	2	0.903132	0.00813557	0.0668464
6:30512163:T:C	6	0.719925	-0.00808191	0.0225399
6:30512603:A:G	6	0.446475	-0.0205545	0.026999
6:30514810:C:T	6	0.467248	-0.0198453	0.0272988
6:30515043:T:C	5	0.0489841	0.168424	0.0855496
6:30515567:G:A	6	0.702372	-0.0170711	0.0446746
6:30518619:G:A	6	0.0641815	-0.0307701	0.0166243
6:30519258:A:G	6	0.0594707	-0.0312243	0.0165673
6:30519619:T:C	6	0.709957	0.00939068	0.0252496
6:30521137:G:A	6	0.0529545	-0.0303867	0.0157014
6:30521720:G:A	5	0.898575	-0.0040247	0.0315759
6:30526845:T:G	5	0.0871207	-0.0291066	0.0170136
6:30529475:C:T	6	0.137407	0.0307508	0.0207004
6:30529622:G:A	5	0.291326	-0.0291348	0.0276102
6:30530203:A:G	6	0.0694772	0.0492858	0.0271502
6:30530483:A:G	6	0.0694772	0.0492858	0.0271502
6:30530496:T:C	6	0.8324	-0.00483957	0.0228687
6:30530707:C:T	6	0.0847912	0.0471152	0.0273363
6:30531413:G:A	2	0.865493	-0.0278689	0.164529
6:30536071:C:A	6	0.105103	-0.0285977	0.0176463
6:30536133:C:T	6	0.0831673	-0.0282984	0.0163329
6:30537339:G:A	6	0.823215	-0.00457817	0.0204921
6:30537853:C:A	6	0.0831673	-0.0282984	0.0163329
6:30538821:C:T	5	0.152339	-0.0409119	0.0285834
6:30539205:C:T	6	0.48525	-0.0190527	0.0273006
6:30539952:C:T	6	0.0704499	-0.0299836	0.0165746
6:30540890:C:T	6	0.0821901	-0.0289229	0.0166404
6:30541117:T:G	3	0.784661	-0.0160462	0.0587237
6:30541684:G:A	6	0.102938	0.0381458	0.0233912
6:30544401:A:G	6	0.162695	0.0800406	0.057333
6:30544941:G:A	6	0.879054	-0.00322686	0.0212058
6:30545022:G:T	5	0.386492	-0.0135551	0.0156526
6:30546395:G:A	5	0.787732	-0.0175499	0.065179
6:30551286:A:G	6	0.0934612	-0.0280447	0.016719
6:30551785:G:A	5	0.105698	-0.0774115	0.0478488
6:30552053:G:A	3	0.942151	0.00440688	0.0607285
6:30552502:A:C	6	0.502886	-0.0161984	0.0241783
6:30552937:A:C	5	0.424128	-0.0121515	0.015203
6:30553871:C:T	5	0.538839	-0.0139191	0.0226485
6:30557566:C:T	4	0.369757	-0.0637402	0.0710649
6:30559034:T:C	5	0.0537608	-0.0495963	0.0257141
6:30561724:A:G	6	0.0209195	-0.055764	0.0241462
6:30562021:G:A	6	0.879054	-0.00322686	0.0212058
6:30562041:G:A	4	0.0413602	-0.0534252	0.0261901
6:30562647:A:G	6	0.0209195	-0.055764	0.0241462
6:30563550:C:T	6	0.046461	-0.0548066	0.0275247
6:30563608:C:T	6	0.0209195	-0.055764	0.0241462
6:30565101:T:C	6	0.748184	0.011074	0.0344947
6:30566154:A:G	6	0.0209195	-0.055764	0.0241462
6:30568448:T:C	6	0.387561	-0.0320674	0.0371129
6:30568898:C:T	4	0.952325	-0.00437642	0.0731991
6:30571117:G:A	5	0.105698	-0.0774115	0.0478488
6:30571197:C:A	6	0.0209195	-0.055764	0.0241462
6:30571471:T:C	6	0.912944	-0.00225685	0.0206434
6:30573139:A:C	5	0.0156194	-0.0593277	0.024539
6:30573334:A:G	6	0.0209195	-0.055764	0.0241462
6:30573866:T:C	6	0.0209195	-0.055764	0.0241462
6:30575339:T:C	5	0.196161	0.0605324	0.0468312
6:30575603:A:G	6	0.925954	-0.00221771	0.0238626
6:30576601:T:C	5	0.548246	-0.027581	0.0459383
6:30577593:A:C	6	0.0209195	-0.055764	0.0241462
6:30577792:G:A	5	0.0156194	-0.0593277	0.024539
6:30577966:C:T	4	0.0413602	-0.0534252	0.0261901
6:30577990:C:G	4	0.000668949	-0.143184	0.0420883
6:30578048:T:C	4	0.0422239	-0.0529975	0.0260903
6:30578335:C:T	6	0.877971	-0.00232148	0.0151195
6:30579315:C:T	6	0.598245	-0.0119787	0.0227331
6:30579417:T:C	4	0.0413602	-0.0534252	0.0261901
6:30579556:A:G	6	0.0209195	-0.055764	0.0241462
6:30580085:C:T	5	0.0537608	-0.0495963	0.0257141
6:30580597:G:A	4	0.477241	0.029566	0.0415985
6:30580626:C:A	6	0.0209195	-0.055764	0.0241462
6:30580637:C:T	6	0.0421808	-0.0635668	0.031287
6:30580893:T:C	6	0.0209195	-0.055764	0.0241462
6:30582314:A:G	4	0.977637	0.00188698	0.0673165
6:30585333:T:G	6	0.0229762	-0.0548539	0.024124
6:30586031:G:A	4	0.780406	0.00589211	0.0211346
6:30586188:T:C	6	0.641863	-0.0198421	0.0426623
6:30587613:C:T	6	0.0229762	-0.0548539	0.024124
6:30588356:T:C	4	0.0453508	-0.05236	0.0261619
6:30592414:T:C	6	0.236328	-0.0253008	0.0213651
6:30592875:G:C	6	0.509159	-0.0179884	0.0272491
6:30593982:G:A	6	0.0229762	-0.0548539	0.024124
6:30594394:A:T	6	0.765965	0.00509787	0.0171267
6:30594827:C:T	3	0.349697	0.0492391	0.0526521
6:30596135:A:G	5	0.0161043	-0.0589861	0.0245107
6:30599741:G:A	4	0.910555	-0.00339896	0.0302564
6:30599752:C:A	6	0.509159	-0.0179884	0.0272491
6:30601395:C:T	4	0.723501	0.0110777	0.031312
6:30601644:A:G	6	0.771538	-0.00886603	0.0305343
6:30603519:G:A	3	0.0337721	0.247246	0.116473
6:30603875:T:C	6	0.670274	0.00840694	0.0197451
6:30608273:A:G	6	0.757288	-0.00552116	0.0178653
6:30608868:A:C	3	0.580552	-0.0632716	0.114502
6:30610499:T:G	4	0.0280835	-0.0700786	0.0319102
6:30611350:C:A	3	0.0337721	0.247246	0.116473
6:30611676:C:A	6	0.857519	-0.00375585	0.02092
6:30611968:T:C	4	0.59814	0.0254926	0.0483659
6:30612495:G:A	3	0.602594	0.0346532	0.0665546
6:30614097:T:A	5	0.917917	-0.00478192	0.0464004
6:30618300:G:A	6	0.0180354	-0.0582838	0.0246455
6:30620232:C:T	6	0.121805	-0.0325687	0.0210495
6:30622350:G:A	3	0.875131	-0.00794585	0.050564
6:30622459:G:A	5	0.0204024	-0.118452	0.0510818
6:30625155:G:C	6	0.311335	0.0156461	0.0154541
6:30627216:T:C	5	0.599403	0.0104489	0.0198928
6:30628244:T:C	4	0.843922	-0.00456949	0.0232096
6:30628252:G:A	6	0.989385	-0.000246823	0.0185524
6:30629152:T:G	6	0.203543	0.0198021	0.0155735
6:30629648:C:T	4	0.843922	-0.00456949	0.0232096
6:30632764:C:T	1	NA	NA	NA
6:30633875:A:G	6	0.58711	0.00810939	0.0149336
6:30635593:T:C	4	0.927686	-0.00205626	0.0226569
6:30637666:A:G	4	0.59814	0.0254926	0.0483659
6:30637998:A:G	6	0.930459	0.00190257	0.0218015
6:30640324:T:C	6	0.930459	0.00190257	0.0218015
6:30641152:A:C	4	0.843922	-0.00456949	0.0232096
6:30643709:G:A	6	0.930459	0.00190257	0.0218015
6:30644137:T:C	5	0.0504359	0.152632	0.0780229
6:30644359:G:T	6	0.930459	0.00190257	0.0218015
6:30644524:A:G	6	0.930459	0.00190257	0.0218015
6:30644987:G:A	4	0.612387	-0.0262779	0.051864
6:30645050:C:T	5	0.474295	-0.0304676	0.0425817
6:30649134:C:T	6	0.365403	0.0165233	0.0182554
6:30649540:A:G	6	0.365403	0.0165233	0.0182554
6:30649774:G:A	6	0.231374	0.0242342	0.0202487
6:30649931:C:G	4	0.949223	-0.00337852	0.0530525
6:30650026:G:A	5	0.14359	0.111687	0.0763644
6:30650318:T:G	6	0.572816	-0.00959138	0.0170087
6:30651587:A:C	2	0.340259	0.103933	0.108984
6:30652872:G:A	5	0.135185	-0.0389702	0.0260851
6:30656153:G:A	6	0.702372	-0.0170711	0.0446746
6:30656847:T:C	5	0.441287	-0.0139488	0.0181149
6:30656953:G:A	3	0.680118	-0.0226969	0.0550493
6:30657015:T:C	2	0.492176	0.127539	0.185686
6:30658239:C:A	5	0.547952	-0.0088685	0.0147604
6:30658385:C:T	5	0.206146	0.0451718	0.0357306
6:30658925:C:T	3	0.776008	0.0216998	0.0762665
6:30659392:C:T	6	0.141057	0.0420229	0.0285507
6:30668143:A:C	4	0.866524	-0.0087855	0.0522711
6:30668159:C:T	4	0.0717977	0.082144	0.0456255
6:30668374:G:A	6	0.907168	-0.00270256	0.0231758
6:30670700:A:C	5	0.847379	-0.00407757	0.0211862
6:30671312:A:C	4	0.0970714	0.0738628	0.0445166
6:30671452:T:C	3	0.806299	-0.012889	0.0525644
6:30671588:A:T	4	0.0970714	0.0738628	0.0445166
6:30671760:C:T	2	0.620491	-0.0274278	0.0553923
6:30671989:G:C	6	0.145573	-0.051269	0.035228
6:30672433:C:A	4	0.671736	0.0115329	0.0272151
6:30672463:G:A	6	0.723806	0.0100079	0.0283208
6:30672718:G:A	4	0.866524	-0.0087855	0.0522711
6:30672757:G:A	4	0.0970714	0.0738628	0.0445166
6:30673625:G:A	4	0.0970714	0.0738628	0.0445166
6:30673681:G:A	4	0.0970714	0.0738628	0.0445166
6:30675135:T:C	6	0.878259	-0.00334298	0.0218243
6:30675605:T:G	6	0.380757	0.022387	0.0255413
6:30676046:C:G	5	0.242762	0.0411063	0.0351904
6:30679333:T:C	6	0.534008	0.0125272	0.0201434
6:30679510:G:A	4	0.0241653	0.0769139	0.0341159
6:30680111:T:C	6	0.205042	0.0544931	0.0429988
6:30680562:G:A	6	0.878259	-0.00334298	0.0218243
6:30680608:C:T	6	0.878259	-0.00334298	0.0218243
6:30680639:A:G	3	0.776008	0.0216998	0.0762665
6:30681477:G:A	4	0.0717977	0.082144	0.0456255
6:30681980:A:G	6	0.534008	0.0125272	0.0201434
6:30682589:A:G	5	0.937469	0.00173211	0.0220787
6:30682872:G:A	6	0.305424	0.0487336	0.0475509
6:30684686:C:T	4	0.142125	-0.043081	0.0293483
6:30685410:G:T	6	0.878259	-0.00334298	0.0218243
6:30685420:A:C	5	0.887293	0.00234461	0.0165427
6:30687714:T:A	6	0.145982	0.024924	0.0171432
6:30688427:G:T	6	0.311461	0.0156617	0.0154736
6:30688575:G:C	5	0.863082	0.00840534	0.0487399
6:30689001:T:A	6	0.707313	0.0154841	0.0412395
6:30689503:C:T	6	0.69377	-0.01124	0.0285464
6:30690816:C:T	5	0.042711	-0.0883358	0.0435898
6:30690938:C:T	6	0.140153	0.025294	0.0171459
6:30691490:G:A	4	0.466284	-0.0230886	0.0316917
6:30692539:C:T	6	0.045785	0.037573	0.0188112
6:30692965:G:A	5	0.863858	0.00284568	0.0165963
6:30693163:C:T	6	0.436821	0.0203194	0.0261318
6:30693232:G:A	6	0.69377	-0.01124	0.0285464
6:30693477:A:G	4	0.601902	-0.0195408	0.0374583
6:30693816:A:G	6	0.294628	0.0161544	0.0154142
6:30693994:G:A	5	0.49151	0.0536104	0.0779323
6:30695920:C:T	6	0.0474584	0.0379521	0.0191466
6:30697447:A:G	6	0.405723	0.012727	0.0153071
6:30697523:C:T	4	0.410584	-0.0244013	0.029654
6:30697561:T:C	6	0.659001	-0.0119508	0.0270814
6:30697740:A:G	6	0.186828	0.0224867	0.0170351
6:30697931:T:C	6	0.616012	-0.0135559	0.0270301
6:30698185:T:G	6	0.103327	0.0309808	0.0190191
6:30698541:A:G	6	0.249844	0.0184464	0.0160302
6:30699384:G:C	6	0.103327	0.0309808	0.0190191
6:30700044:C:A	4	0.240493	-0.0359618	0.0306383
6:30700497:A:G	6	0.448445	-0.0132542	0.0174855
6:30700558:A:G	6	0.103327	0.0309808	0.0190191
6:30700695:C:T	6	0.103327	0.0309808	0.0190191
6:30703609:T:C	5	0.14445	0.0304482	0.0208632
6:30706361:T:A	4	0.848	-0.00969752	0.0505946
6:30706631:T:C	6	0.145573	-0.051269	0.035228
6:30708428:T:C	5	0.123873	0.0294966	0.0191695
6:30708955:C:T	5	0.144932	0.120105	0.0823955
6:30709830:T:C	6	0.0944205	0.0306509	0.0183261
6:30710135:A:G	6	0.0944205	0.0306509	0.0183261
6:30710234:G:A	5	0.123873	0.0294966	0.0191695
6:30711031:C:T	6	0.0441537	0.037113	0.01844
6:30712298:T:C	6	0.585123	-0.0162972	0.0298528
6:30712327:G:A	3	0.680118	-0.0226969	0.0550493
6:30712466:C:T	6	0.585123	-0.0162972	0.0298528
6:30714479:T:C	6	0.00606957	0.0403942	0.0147209
6:30715637:A:G	6	0.249388	0.0209218	0.0181639
6:30716076:G:T	6	0.0642485	0.0365283	0.0197402
6:30716117:G:T	5	0.233375	0.0242659	0.0203623
6:30716991:A:G	4	0.503626	-0.0181503	0.0271388
6:30717389:G:C	4	0.0431845	-0.0408	0.0201788
6:30717637:C:A	5	0.515409	-0.0108701	0.016712
6:30718035:A:C	6	0.200051	0.0179794	0.014031
6:30718180:A:G	6	0.00933654	-0.0623615	0.02399
6:30720311:C:T	6	0.0102745	-0.0629145	0.0245142
6:30720567:C:T	5	0.0195131	-0.0576956	0.0247029
6:30721143:C:T	6	0.581781	0.0165819	0.030106
6:30721933:T:C	6	0.0800299	-0.0471211	0.0269184
6:30723169:A:G	4	0.684921	0.0242967	0.0598799
6:30723781:G:A	4	0.421523	0.0503278	0.0626137
6:30723914:A:G	6	0.0185499	0.0475897	0.0202126
6:30724430:T:C	6	0.959882	-0.000877705	0.0174487
6:30725841:C:T	4	0.979837	0.000823341	0.0325781
6:30726748:T:C	6	0.58329	-0.00954365	0.0173968
6:30726939:A:C	6	0.653726	0.00703445	0.0156812
6:30727282:G:C	4	0.0176731	-0.0641987	0.0270607
6:30728290:G:A	5	0.28006	0.0171065	0.0158367
6:30728360:T:G	5	0.484231	0.0130546	0.0186624
6:30729487:T:G	6	0.488411	-0.013268	0.0191501
6:30730267:A:G	6	0.00507746	0.0469309	0.0167486
6:30730960:C:T	6	0.950773	0.00161629	0.0261805
6:30731330:C:T	6	0.546674	0.0112284	0.0186286
6:30731401:A:T	4	0.852178	0.00585679	0.0314307
6:30731505:G:A	6	0.00831905	-0.0649559	0.0246153
6:30731556:C:T	6	0.988309	0.00038245	0.0261006
6:30731633:C:T	4	0.943684	-0.00197671	0.0279829
6:30732054:T:C	6	0.950773	0.00161629	0.0261805
6:30734080:G:A	6	0.950773	0.00161629	0.0261805
6:30734255:A:G	4	0.293041	-0.0675765	0.0642683
6:30735105:A:G	5	0.128535	-0.0433053	0.0284921
6:30735229:G:A	6	0.488411	-0.013268	0.0191501
6:30736151:C:T	4	0.0176731	-0.0641987	0.0270607
6:30736360:G:T	4	0.424257	0.0168964	0.0211453
6:30736541:G:A	6	0.485099	-0.0133044	0.0190573
6:30737486:A:C	6	0.171574	0.0218684	0.0159954
6:30738408:A:T	4	0.018674	0.0373295	0.0158716
6:30738446:G:A	5	0.151892	0.0727453	0.0507686
6:30738476:C:T	6	0.00424106	-0.0702396	0.0245623
6:30739178:C:A	5	0.784995	-0.00457556	0.0167716
6:30739846:C:T	6	0.192649	0.0185881	0.014268
6:30739972:A:C	4	0.340026	0.0514315	0.0539049
6:30740160:G:A	6	0.471736	-0.0191887	0.0266637
6:30740256:G:A	6	0.819893	-0.00749061	0.0328993
6:30742134:G:A	4	0.297378	0.0205227	0.0196941
6:30742550:T:C	4	0.784289	0.017859	0.0652419
6:30743014:C:T	6	0.00424106	-0.0702396	0.0245623
6:30743241:A:G	6	0.508366	-0.0115341	0.0174394
6:30744529:A:C	6	0.305259	0.0181294	0.0176834
6:30745454:T:C	4	0.508846	0.0137814	0.0208608
6:30746519:G:T	5	0.151892	0.0727453	0.0507686
6:30746633:C:A	5	0.552722	-0.0101581	0.0171101
6:30746749:G:T	4	0.260951	0.0326232	0.0290204
6:30747160:T:C	6	0.00687017	-0.0973031	0.0359972
6:30747216:C:T	6	0.0123954	-0.0374425	0.0149729
6:30747802:G:A	6	0.00424106	-0.0702396	0.0245623
6:30749233:T:G	6	0.682534	-0.00626495	0.0153174
6:30749712:T:G	6	0.0214077	-0.0330362	0.0143591
6:30750682:A:G	6	0.671909	-0.00619602	0.0146295
6:30753146:A:G	5	0.0206045	-0.0339585	0.0146679
6:30754540:C:T	6	0.025326	-0.0325494	0.0145544
6:30755668:G:C	6	0.025326	-0.0325494	0.0145544
6:30755893:C:A	6	0.025326	-0.0325494	0.0145544
6:30756066:G:A	6	0.025326	-0.0325494	0.0145544
6:30756274:A:T	6	0.025326	-0.0325494	0.0145544
6:30756361:C:T	5	0.396029	-0.0137366	0.0161848
6:30756744:G:T	6	0.025326	-0.0325494	0.0145544
6:30756822:G:A	5	0.396029	-0.0137366	0.0161848
6:30757491:T:C	6	0.114108	0.0282511	0.0178805
6:30757575:C:T	6	0.025326	-0.0325494	0.0145544
6:30758466:A:G	5	0.093148	-0.0249849	0.0148806
6:30758555:C:T	6	0.00504591	-0.0694681	0.0247739
6:30758935:A:C	6	0.0400562	-0.0506292	0.0246591
6:30759283:G:A	4	0.432238	0.0167896	0.021378
6:30760025:T:C	6	0.10788	0.0662562	0.0412093
6:30760698:G:T	6	0.0595752	-0.0279609	0.0148418
6:30760725:G:A	6	0.157506	0.0590903	0.0418039
6:30761487:T:C	4	0.395814	0.0433337	0.0510336
6:30761572:C:T	4	0.371166	0.0534343	0.0597504
6:30761734:T:C	6	0.132204	-0.0279001	0.0185325
6:30762542:C:T	6	0.157506	0.0590903	0.0418039
6:30763291:G:A	6	0.171721	0.0608431	0.0445184
6:30763562:C:T	4	0.503845	0.0124602	0.0186403
6:30763632:A:G	4	0.357266	0.0194662	0.0211454
6:30763714:T:A	6	0.0880547	0.0295125	0.0173018
6:30763756:G:A	5	0.348808	-0.0137838	0.0147121
6:30763878:C:T	6	0.0777566	0.040833	0.0231499
6:30763893:T:C	6	0.0840405	0.0248327	0.0143732
6:30764081:C:T	6	0.0787958	0.0967401	0.0550374
6:30764241:T:C	4	0.0860134	-0.0330847	0.019271
6:30764420:T:C	6	0.00911089	-0.0647615	0.0248332
6:30764907:G:A	6	0.215267	0.029711	0.0239757
6:30765579:C:A	6	0.148626	0.0360469	0.0249563
6:30765774:G:A	4	0.336754	0.0301461	0.0313827
6:30766194:G:A	2	0.295794	-0.104071	0.0995422
6:30766204:T:C	6	0.0773932	-0.0331061	0.0187462
6:30766211:T:C	4	0.797504	-0.0046644	0.0181792
6:30766244:T:C	2	0.295794	-0.104071	0.0995422
6:30766634:A:T	4	0.00528202	-0.05469	0.019607
6:30766740:A:G	4	0.152187	-0.0365588	0.0255326
6:30766765:C:G	4	0.188892	-0.0326602	0.0248581
6:30766945:A:G	4	0.179361	-0.0339023	0.0252488
6:30767013:A:G	4	0.408386	-0.0184255	0.022287
6:30767538:A:C	5	0.558944	-0.0124293	0.0212682
6:30767627:T:C	6	0.105178	-0.0354977	0.0219087
6:30767869:C:T	4	0.273732	-0.0266622	0.02436
6:30767947:T:G	6	0.175406	-0.0261466	0.0192959
6:30768075:A:G	4	0.236341	0.0252428	0.0213166
6:30768412:C:T	4	0.534172	-0.013398	0.0215523
6:30768426:T:C	4	0.534172	-0.013398	0.0215523
6:30768583:A:G	4	0.713539	-0.00802786	0.0218679
6:30768764:T:G	4	0.703166	0.0423312	0.111091
6:30768873:T:G	4	0.273732	-0.0266622	0.02436
6:30768955:A:G	4	0.637311	-0.0100214	0.0212561
6:30769726:C:T	4	0.251966	-0.0361765	0.031579
6:30769837:T:C	4	0.273732	-0.0266622	0.02436
6:30770000:C:T	6	0.19099	-0.025141	0.019226
6:30770732:T:G	6	0.133275	-0.0326998	0.0217808
6:30770778:C:G	4	0.534172	-0.013398	0.0215523
6:30772378:A:G	6	0.0982151	-0.0294373	0.0178023
6:30773314:A:C	6	0.851846	0.00665851	0.035652
6:30773349:C:T	4	0.289215	-0.0258889	0.0244271
6:30773899:T:C	4	0.557603	-0.012643	0.0215601
6:30773972:G:A	4	0.235696	0.0255542	0.0215499
6:30774357:G:A	5	0.872497	0.00236574	0.0147409
6:30774426:C:T	6	0.541306	0.0233001	0.0381444
6:30774474:C:A	5	0.667729	-0.0102958	0.0239847
6:30775805:C:G	4	0.557603	-0.012643	0.0215601
6:30775941:C:G	4	0.289215	-0.0258889	0.0244271
6:30776483:T:C	6	0.141306	-0.0321089	0.0218287
6:30776590:C:G	4	0.190374	-0.0389345	0.0297329
6:30776621:C:T	6	0.851846	0.00665851	0.035652
6:30777237:A:C	4	0.557603	-0.012643	0.0215601
6:30777258:T:C	5	0.545507	-0.014455	0.0239121
6:30777327:G:A	4	0.289215	-0.0258889	0.0244271
6:30777498:A:G	6	0.980097	-0.000796125	0.0319128
6:30777604:A:G	4	0.557603	-0.012643	0.0215601
6:30777648:A:C	4	0.557603	-0.012643	0.0215601
6:30778203:G:A	6	0.201817	-0.024547	0.0192316
6:30778403:T:C	4	0.289215	-0.0258889	0.0244271
6:30778431:G:C	4	0.289215	-0.0258889	0.0244271
6:30778693:C:T	4	0.289215	-0.0258889	0.0244271
6:30778786:A:G	6	0.141306	-0.0321089	0.0218287
6:30780936:C:T	6	0.851846	0.00665851	0.035652
6:30780959:A:T	2	0.805672	0.0219701	0.0893045
6:30781151:T:G	4	0.501789	0.0284623	0.042375
6:30781904:G:A	5	0.786122	0.0110917	0.0408761
6:30781923:T:C	6	0.201817	-0.024547	0.0192316
6:30782002:C:T	6	0.980097	-0.000796125	0.0319128
6:30782105:T:C	5	0.616793	-0.0105996	0.0211822
6:30782235:G:A	6	0.201817	-0.024547	0.0192316
6:30782361:G:A	4	0.289215	-0.0258889	0.0244271
6:30782407:A:G	6	0.201817	-0.024547	0.0192316
6:30785273:T:C	6	0.141306	-0.0321089	0.0218287
6:30785385:A:C	6	0.851846	0.00665851	0.035652
6:30785886:G:T	5	0.545507	-0.014455	0.0239121
6:30787128:C:T	4	0.235696	0.0255542	0.0215499
6:30787175:G:A	6	0.141306	-0.0321089	0.0218287
6:30787241:G:A	5	0.545507	-0.014455	0.0239121
6:30787323:C:A	5	0.859746	0.0100579	0.0569211
6:30787593:G:A	5	0.512131	-0.0172027	0.0262428
6:30787762:C:A	6	0.980097	-0.000796125	0.0319128
6:30788191:T:C	6	0.90361	-0.00174479	0.0144076
6:30788503:C:A	4	0.289215	-0.0258889	0.0244271
6:30789526:G:A	6	0.851846	0.00665851	0.035652
6:30789608:T:A	4	0.501789	0.0284623	0.042375
6:30789647:G:C	6	0.673561	0.0069233	0.0164345
6:30789694:T:G	5	0.293475	0.0225514	0.0214667
6:30789799:C:T	4	0.489886	-0.0150563	0.0218052
6:30789919:G:A	6	0.0406685	0.0582096	0.028438
6:30790481:T:G	4	0.501789	0.0284623	0.042375
6:30790604:G:T	5	0.412027	-0.0198815	0.0242359
6:30790798:C:T	5	0.0467036	-0.0444326	0.0223394
6:30791409:C:T	6	0.0936189	-0.0370099	0.0220743
6:30791971:A:G	6	0.201817	-0.024547	0.0192316
6:30792235:T:C	6	0.851846	0.00665851	0.035652
6:30792698:T:C	4	0.557603	-0.012643	0.0215601
6:30793314:A:G	6	0.0936189	-0.0370099	0.0220743
6:30793374:C:T	4	0.100449	0.0789627	0.0480695
6:30794405:G:A	5	0.402912	-0.0201198	0.0240543
6:30794574:C:T	4	0.379735	0.0346454	0.0394422
6:30794617:T:C	6	0.241081	0.0286323	0.0244243
6:30795008:C:T	4	0.24298	-0.0284871	0.0243986
6:30795171:A:C	6	0.207597	0.0584056	0.0463463
6:30796073:T:G	4	0.24298	-0.0284871	0.0243986
6:30796106:A:C	6	0.0637296	-0.0343756	0.0185407
6:30796271:A:G	6	0.204177	-0.0240414	0.0189341
6:30796545:T:C	4	0.45928	-0.0234767	0.0317239
6:30796659:A:G	4	0.951954	0.00241631	0.0401026
6:30796738:T:C	6	0.0100948	-0.0482458	0.018754
6:30796932:T:C	6	0.451911	-0.0158945	0.0211297
6:30797083:C:T	4	0.256348	-0.0269315	0.0237268
6:30797215:C:T	6	0.16677	0.0279977	0.0202492
6:30797991:C:T	5	0.907588	-0.00271981	0.0234301
6:30798697:C:T	3	0.191187	0.0566069	0.043308
6:30799399:T:A	6	0.572153	-0.010821	0.0191562
6:30800326:C:T	4	0.033591	-0.0396788	0.0186728
6:30800426:G:T	4	0.67064	-0.0135546	0.0318729
6:30802465:T:C	5	0.183971	0.0664818	0.050038
6:30803254:A:T	5	0.00708475	0.0418774	0.0155514
6:30805921:C:T	6	0.00744882	0.0406786	0.0152008
6:30807058:T:C	5	0.948787	0.00118632	0.0184701
6:30807578:C:T	5	0.708975	0.0196351	0.0526083
6:30807735:T:G	5	0.177655	0.0467882	0.034709
6:30808348:T:G	4	0.177326	0.0445811	0.0330467
6:30809864:A:G	6	0.00507186	0.0403819	0.0144096
6:30809952:A:G	5	0.922431	-0.00205245	0.0210784
6:30810056:G:A	6	0.582457	0.0212218	0.0385992
6:30810084:A:G	4	0.0420141	0.0480735	0.0236421
6:30811265:G:C	3	0.760983	0.0196828	0.0647057
6:30812418:A:T	6	0.35206	-0.0258079	0.0277325
6:30812497:A:G	4	0.00344143	0.0556655	0.0190291
6:30812519:G:A	6	0.836485	0.00370793	0.0179655
6:30813249:C:T	3	0.310976	0.0626802	0.0618651
6:30815035:G:A	5	0.664041	0.00871477	0.0200643
6:30815945:C:T	4	0.112674	0.0350118	0.0220715
6:30815951:C:T	6	0.000395486	0.0649977	0.018345
6:30816270:G:A	5	0.0356499	0.0494263	0.0235263
6:30816865:A:T	6	0.00179624	0.0466813	0.0149524
6:30817866:A:G	6	0.00179624	0.0466813	0.0149524
6:30817879:C:T	4	0.000781291	0.0640748	0.0190736
6:30821187:G:A	3	0.467364	0.0562748	0.0774309
6:30822413:C:T	6	0.114074	-0.028974	0.0183363
6:30822771:C:A	6	0.00179624	0.0466813	0.0149524
6:30823075:G:C	4	0.0142097	-0.0370956	0.0151292
6:30823122:C:T	4	0.968879	-0.000896687	0.0229838
6:30823366:T:A	4	0.289124	-0.0233524	0.0220296
6:30823630:T:C	6	0.46183	-0.0208397	0.0283211
6:30823710:T:A	6	0.00179624	0.0466813	0.0149524
6:30824532:C:T	6	0.741419	0.00650791	0.0197225
6:30824642:C:T	4	0.0420141	0.0480735	0.0236421
6:30825220:C:A	6	0.859283	-0.00368371	0.0207783
6:30825287:T:C	5	0.596872	0.0250839	0.0474261
6:30825741:G:A	4	0.289124	-0.0233524	0.0220296
6:30826904:T:C	6	0.187024	0.0470455	0.0356558
6:30829522:A:G	6	0.741419	0.00650791	0.0197225
6:30830292:C:A	6	0.859283	-0.00368371	0.0207783
6:30830339:G:C	6	0.145858	0.0459353	0.0315854
6:30831843:T:C	6	0.00179624	0.0466813	0.0149524
6:30832063:C:T	6	0.000395486	0.0649977	0.018345
6:30832114:C:T	5	0.00367521	-0.0871117	0.0299892
6:30832357:T:C	6	0.00202353	0.0458914	0.0148672
6:30832810:T:C	6	0.00202353	0.0458914	0.0148672
6:30833826:C:T	6	0.662208	-0.00969354	0.0221888
6:30834234:G:A	5	0.00255065	0.0474276	0.0157187
6:30836111:T:C	6	0.00202353	0.0458914	0.0148672
6:30836225:T:C	6	0.0847686	0.0419097	0.0243143
6:30838497:T:C	5	0.183971	0.0664818	0.050038
6:30838688:T:G	6	0.0128223	0.0564898	0.0226988
6:30839629:C:T	5	0.00255065	0.0474276	0.0157187
6:30840688:A:G	6	0.00176775	0.0440218	0.0140793
6:30840950:C:T	6	0.00202353	0.0458914	0.0148672
6:30841996:G:A	6	0.0899928	0.0510993	0.0301393
6:30842894:T:A	5	0.295028	0.0361402	0.0345128
6:30843557:G:C	4	0.703074	0.00734254	0.019263
6:30844260:G:A	6	0.000395486	0.0649977	0.018345
6:30844314:T:C	6	0.0128223	0.0564898	0.0226988
6:30845563:G:C	4	0.0420141	0.0480735	0.0236421
6:30846830:G:T	4	0.0420141	0.0480735	0.0236421
6:30847710:G:C	6	0.127362	0.0482793	0.0316672
6:30848253:T:C	6	0.274419	-0.0157003	0.0143652
6:30849822:G:A	6	0.35436	-0.0206471	0.0222931
6:30850142:A:G	6	0.442138	-0.0104964	0.0136568
6:30850191:T:C	6	0.288848	-0.015244	0.0143723
6:30851909:C:A	3	0.310976	0.0626802	0.0618651
6:30852747:C:T	6	0.314882	-0.0144922	0.0144196
6:30853796:G:A	6	0.0545452	-0.0275397	0.0143251
6:30854090:G:T	6	0.327098	-0.0141032	0.0143913
6:30855251:G:A	5	0.495415	-0.0103761	0.0152205
6:30855907:G:A	6	0.473103	-0.00989423	0.0137911
6:30857072:G:C	6	0.312337	-0.0145277	0.0143791
6:30857542:G:A	6	0.327098	-0.0141032	0.0143913
6:30857795:G:T	5	0.592751	0.012423	0.023227
6:30857799:G:A	4	0.0657862	-0.0962798	0.0523294
6:30857894:G:A	5	0.183971	0.0664818	0.050038
6:30858254:T:C	6	0.327098	-0.0141032	0.0143913
6:30859520:C:T	4	0.13125	-0.0323003	0.0214024
6:30861000:C:T	4	0.0420141	0.0480735	0.0236421
6:30861225:G:A	5	0.166149	-0.0294029	0.0212344
6:30861610:G:A	3	0.739638	-0.0146665	0.0441322
6:30862423:C:T	5	0.86459	0.00367051	0.0215236
6:30863530:C:G	6	0.753853	0.00614737	0.0196049
6:30864279:C:T	5	0.183971	0.0664818	0.050038
6:30864829:T:C	6	0.483583	-0.00966707	0.0137992
6:30865115:G:A	6	0.266441	-0.015936	0.01434
6:30865725:C:T	6	0.0959335	-0.0335466	0.0201493
6:30865904:G:A	6	0.505327	-0.024906	0.037389
6:30867527:G:A	5	0.183971	0.0664818	0.050038
6:30867666:T:C	6	0.327098	-0.0141032	0.0143913
6:30867830:T:G	5	0.00651102	0.124684	0.0458251
6:30867917:G:T	4	0.0378517	0.114253	0.0550229
6:30867958:T:C	6	0.35436	-0.0206471	0.0222931
6:30868628:T:C	6	0.327098	-0.0141032	0.0143913
6:30869714:C:T	6	0.28421	-0.0153624	0.0143452
6:30870763:T:C	6	0.28421	-0.0153624	0.0143452
6:30870864:A:C	6	0.00905991	-0.0880725	0.033747
6:30871619:C:A	6	0.28421	-0.0153624	0.0143452
6:30872203:A:G	6	0.0545452	-0.0275397	0.0143251
6:30872274:G:A	6	0.947342	-0.00136802	0.0207135
6:30872982:G:A	3	0.310976	0.0626802	0.0618651
6:30873605:C:A	5	0.183971	0.0664818	0.050038
6:30874165:T:C	6	0.290555	-0.0151009	0.0142878
6:30874308:T:G	6	0.126189	-0.0225614	0.0147527
6:30875145:T:C	6	0.28421	-0.0153624	0.0143452
6:30875622:T:C	6	0.28421	-0.0153624	0.0143452
6:30875899:A:G	4	0.0420141	0.0480735	0.0236421
6:30876034:G:T	6	0.28421	-0.0153624	0.0143452
6:30876152:C:T	6	0.28421	-0.0153624	0.0143452
6:30877054:G:A	4	0.103663	-0.0345382	0.0212236
6:30877202:T:C	5	0.253588	-0.0165336	0.0144818
6:30878769:C:T	6	0.28421	-0.0153624	0.0143452
6:30878919:T:C	6	0.28421	-0.0153624	0.0143452
6:30879636:C:T	4	0.0209692	0.198091	0.0858079
6:30879987:C:T	5	0.139446	0.0720499	0.0487529
6:30880097:T:C	6	0.35206	-0.0258079	0.0277325
6:30880211:C:T	3	0.737867	0.0206721	0.0617669
6:30880336:T:C	6	0.506806	-0.0427344	0.0643767
6:30880757:G:A	5	0.0356499	0.0494263	0.0235263
6:30881103:C:A	6	0.506806	-0.0427344	0.0643767
6:30882277:C:T	6	0.0128223	0.0564898	0.0226988
6:30882415:C:T	5	0.139446	0.0720499	0.0487529
6:30882431:C:T	6	0.0721551	0.0540505	0.0300591
6:30882513:A:G	5	0.0153096	0.0552962	0.0228029
6:30882634:C:T	5	0.0356499	0.0494263	0.0235263
6:30882689:C:T	6	0.00281207	0.0662995	0.0221918
6:30882781:G:T	6	0.0128223	0.0564898	0.0226988
6:30882856:A:G	4	0.0420141	0.0480735	0.0236421
6:30883962:G:A	4	0.383422	-0.0462406	0.053052
6:30884436:A:G	6	0.00968198	0.0584622	0.0225986
6:30884806:A:C	5	0.0153096	0.0552962	0.0228029
6:30885639:A:G	5	0.0178204	0.0553689	0.023369
6:30885821:G:A	6	0.0128223	0.0564898	0.0226988
6:30886350:C:G	5	0.0356499	0.0494263	0.0235263
6:30887311:C:T	6	0.0128223	0.0564898	0.0226988
6:30887344:T:C	6	0.0118731	0.0568879	0.0226114
6:30887972:C:T	6	0.36058	-0.0133531	0.0146054
6:30887988:C:T	6	0.0128223	0.0564898	0.0226988
6:30888161:T:C	5	0.562658	0.0079675	0.0137632
6:30888169:G:A	5	0.0356499	0.0494263	0.0235263
6:30888617:G:A	6	0.00905991	-0.0880725	0.033747
6:30888876:C:T	6	0.505327	-0.024906	0.037389
6:30889260:G:A	6	0.552296	0.00813831	0.0136934
6:30889389:T:C	6	0.0757694	-0.0355154	0.0199999
6:30890055:T:C	4	0.0420141	0.0480735	0.0236421
6:30890431:A:G	6	0.892973	0.00188897	0.0140398
6:30890483:G:T	6	0.0128223	0.0564898	0.0226988
6:30890871:T:C	6	0.502627	0.00915759	0.0136607
6:30891228:C:T	6	0.509856	-0.0230406	0.0349597
6:30892242:C:T	6	0.505327	-0.024906	0.037389
6:30892322:C:T	6	0.0128223	0.0564898	0.0226988
6:30892377:G:C	4	0.0278864	0.0635985	0.0289231
6:30892521:G:A	6	0.654098	-0.0064422	0.0143775
6:30893251:G:A	6	0.0128223	0.0564898	0.0226988
6:30893728:C:T	6	0.800059	0.00359017	0.0141752
6:30893831:G:A	6	0.0128223	0.0564898	0.0226988
6:30893941:G:A	6	0.146145	-0.0372431	0.0256268
6:30894408:A:C	6	0.0128223	0.0564898	0.0226988
6:30894837:T:G	4	0.67064	-0.0135546	0.0318729
6:30895680:C:T	5	0.332005	-0.0142212	0.0146598
6:30895725:G:A	4	0.0388589	0.0482448	0.0233554
6:30895990:A:G	5	0.132825	-0.0316538	0.0210597
6:30896147:G:A	5	0.332005	-0.0142212	0.0146598
6:30896190:T:C	6	0.0128223	0.0564898	0.0226988
6:30897022:T:C	6	0.0602082	-0.0267104	0.0142132
6:30897774:A:G	6	0.0138446	0.0559153	0.022718
6:30898434:A:G	4	0.0420141	0.0480735	0.0236421
6:30898441:A:G	4	0.0420141	0.0480735	0.0236421
6:30898687:C:T	6	0.0128223	0.0564898	0.0226988
6:30899163:G:A	5	0.550054	-0.00985042	0.0164811
6:30899233:C:T	6	0.0757694	-0.0355154	0.0199999
6:30899377:C:G	5	0.550054	-0.00985042	0.0164811
6:30899524:T:C	6	0.146145	-0.0372431	0.0256268
6:30899571:C:T	6	0.213132	-0.0257342	0.0206701
6:30899650:G:A	4	0.663701	0.0196498	0.0451918
6:30899746:G:A	6	0.0757694	-0.0355154	0.0199999
6:30900150:G:T	6	0.961407	-0.00101307	0.0209363
6:30900234:C:T	2	0.0401428	-0.143545	0.0699443
6:30900664:T:C	6	0.220685	0.0166718	0.0136128
6:30900919:C:A	6	0.115809	-0.0766154	0.0487186
6:30901895:C:G	6	0.0400396	0.0313244	0.0152553
6:30901926:T:C	4	0.289124	-0.0233524	0.0220296
6:30902009:G:T	4	0.289124	-0.0233524	0.0220296
6:30902181:C:T	6	0.213132	-0.0257342	0.0206701
6:30903948:C:T	6	0.0400396	0.0313244	0.0152553
6:30905313:A:G	6	0.204744	0.0168249	0.0132672
6:30907176:C:T	5	0.131337	-0.0227894	0.0151038
6:30907266:G:A	4	0.166097	-0.021546	0.0155583
6:30907335:T:C	6	0.321302	-0.0305505	0.0308035
6:30908088:C:T	4	0.383422	-0.0462406	0.053052
6:30908266:G:A	6	0.108243	-0.0315908	0.0196688
6:30908714:T:C	4	0.0904325	0.056272	0.0332357
6:30910114:G:A	4	0.235647	0.0670938	0.0565746
6:30910221:C:T	6	0.114233	0.0360845	0.0228463
6:30912414:G:A	6	0.114478	-0.0311093	0.0197096
6:30912481:G:A	6	0.0128223	0.0564898	0.0226988
6:30912691:G:A	6	0.628434	0.00897508	0.0185462
6:30912900:G:A	5	0.198152	0.040981	0.0318464
6:30913811:G:A	6	0.314989	-0.0279105	0.0277769
6:30914843:C:T	6	0.560975	-0.0141035	0.024258
6:30915455:G:A	6	0.535897	-0.0214897	0.0347151
6:30916718:G:A	5	0.110716	0.0523896	0.0328465
6:30919391:G:A	6	0.881157	-0.00595702	0.0398457
6:30919701:T:C	6	0.0128223	0.0564898	0.0226988
6:30919878:G:C	4	0.0391614	-0.0317504	0.0153942
6:30920086:C:T	6	0.00357935	0.0897248	0.0308011
6:30920124:G:A	5	0.886409	-0.00582423	0.0407719
6:30920890:G:A	5	0.0201841	0.109388	0.0470911
6:30920957:G:A	6	0.480602	-0.0156981	0.0222563
6:30921141:T:C	6	0.0129345	0.0719698	0.0289551
6:30921364:C:T	6	0.216868	0.0238521	0.019315
6:30921485:T:C	6	0.0721551	0.0540505	0.0300591
6:30921882:T:C	6	0.0101735	-0.034632	0.0134761
6:30923527:C:T	6	0.187024	0.0470455	0.0356558
6:30924614:C:T	6	0.00233871	-0.0877132	0.0288202
6:30925985:T:C	6	0.428291	0.0146182	0.0184545
6:30927145:T:C	3	0.200656	-0.0881938	0.0689184
6:30928317:T:A	5	0.110716	0.0523896	0.0328465
6:30930841:A:G	4	0.570072	-0.0160959	0.0283405
6:30931844:T:C	6	0.151771	0.0276697	0.0193048
6:30932068:G:A	6	0.0249771	0.0365172	0.0162896
6:30932309:C:T	4	0.314077	-0.0190735	0.0189465
6:30932532:C:T	4	0.428755	0.0130403	0.0164791
6:30932682:T:C	6	0.0943881	-0.0263837	0.0157732
6:30933131:A:G	6	0.368852	0.016444	0.0182991
6:30933312:A:G	6	0.532306	0.0269672	0.0431828
6:30933397:C:A	6	0.559075	-0.0118953	0.0203611
6:30933517:A:G	6	0.969256	-0.00100544	0.0260871
6:30933794:G:T	6	0.00305007	0.0596252	0.0201256
6:30933864:T:C	5	0.5617	0.010181	0.0175437
6:30933967:C:T	4	0.00152964	0.0718831	0.0226832
6:30933975:A:C	4	0.10709	-0.0297176	0.018442
6:30936014:T:C	4	0.083115	-0.0312522	0.0180347
6:30936534:G:A	4	0.00238372	0.0644478	0.0212158
6:30937377:G:T	6	0.00162648	0.0622749	0.0197628
6:30938128:C:G	4	0.00497743	-0.097317	0.034651
6:30938883:A:G	3	0.0660469	-0.106459	0.0579177
6:30940125:C:T	6	0.0367434	0.0753121	0.0360586
6:30940328:G:A	6	0.489883	0.0105515	0.0152811
6:30940387:T:C	4	0.0594651	-0.0795776	0.0422221
6:30940505:C:T	4	0.356386	-0.0647227	0.0701774
6:30940945:A:G	6	0.291193	-0.0215103	0.0203791
6:30940989:T:C	6	0.061817	0.0686761	0.0367723
6:30941285:G:A	4	0.159594	-0.0312274	0.0222032
6:30941315:G:A	5	0.839512	-0.00909148	0.0448921
6:30941645:C:T	4	0.159594	-0.0312274	0.0222032
6:30942284:T:C	6	0.291193	-0.0215103	0.0203791
6:30942338:T:C	4	0.159594	-0.0312274	0.0222032
6:30942387:T:C	6	0.291193	-0.0215103	0.0203791
6:30942447:G:A	6	0.291193	-0.0215103	0.0203791
6:30942621:A:G	6	0.291193	-0.0215103	0.0203791
6:30942929:G:A	6	0.291193	-0.0215103	0.0203791
6:30942972:C:T	6	0.291193	-0.0215103	0.0203791
6:30943083:G:A	6	0.291193	-0.0215103	0.0203791
6:30943539:A:G	4	0.159594	-0.0312274	0.0222032
6:30944080:T:C	4	0.159594	-0.0312274	0.0222032
6:30944232:G:A	6	0.291193	-0.0215103	0.0203791
6:30944982:T:C	4	0.159594	-0.0312274	0.0222032
6:30945265:T:A	5	0.00457467	0.0833006	0.0293772
6:30945625:A:T	1	NA	NA	NA
6:30946148:G:A	6	0.291193	-0.0215103	0.0203791
6:30946496:T:G	6	0.952012	0.000911041	0.0151386
6:30947042:C:A	4	0.00387894	-0.0971442	0.033639
6:30947365:G:A	6	0.291193	-0.0215103	0.0203791
6:30947378:A:C	4	0.730719	0.00719693	0.0209111
6:30947509:A:T	4	0.0301793	0.101203	0.0466864
6:30948421:T:C	6	0.291193	-0.0215103	0.0203791
6:30949430:C:A	6	0.291193	-0.0215103	0.0203791
6:30949439:A:T	4	0.159594	-0.0312274	0.0222032
6:30949670:T:G	6	0.0031372	0.05432	0.0183888
6:30949996:T:A	6	0.291193	-0.0215103	0.0203791
6:30950050:G:A	4	0.159594	-0.0312274	0.0222032
6:30950306:G:A	4	0.159594	-0.0312274	0.0222032
6:30950589:C:T	6	0.291193	-0.0215103	0.0203791
6:30951020:A:T	4	0.0121417	0.0604885	0.0241182
6:30951022:T:C	4	0.159594	-0.0312274	0.0222032
6:30951209:C:G	6	0.291193	-0.0215103	0.0203791
6:30951367:T:C	6	0.291193	-0.0215103	0.0203791
6:30951558:G:T	6	0.0394247	0.0493585	0.0239636
6:30951561:T:C	6	0.0324005	0.0768791	0.0359343
6:30951592:G:A	6	0.895064	0.00247991	0.0188016
6:30951778:C:T	6	0.18284	-0.0430966	0.0323533
6:30952873:T:A	6	0.291193	-0.0215103	0.0203791
6:30953105:G:A	6	0.0480989	-0.0487404	0.0246601
6:30953240:A:T	6	0.291193	-0.0215103	0.0203791
6:30953968:A:G	4	0.515194	0.0249248	0.0383004
6:30955359:G:A	6	0.294762	-0.0214745	0.0204961
6:30955613:G:A	2	0.811744	-0.0242471	0.101803
6:30955681:G:A	5	0.356469	-0.028876	0.0313151
6:30955738:G:A	6	0.000173451	-0.179963	0.0479284
6:30955929:C:A	6	0.291193	-0.0215103	0.0203791
6:30956779:C:T	6	0.291193	-0.0215103	0.0203791
6:30957390:G:A	6	0.367473	-0.0208628	0.0231495
6:30957618:T:C	6	0.00171546	0.0729052	0.0232513
6:30957766:T:C	6	0.38475	0.0155202	0.0178562
6:30958254:C:T	4	0.159594	-0.0312274	0.0222032
6:30958494:A:G	6	0.291193	-0.0215103	0.0203791
6:30960267:T:C	6	0.291193	-0.0215103	0.0203791
6:30961926:C:T	6	0.291193	-0.0215103	0.0203791
6:30963143:A:G	4	0.670603	0.0146399	0.0344208
6:30964393:T:C	5	0.0986497	-0.036006	0.0218029
6:30966141:G:A	6	0.016745	-0.083526	0.0349151
6:30966282:A:G	4	0.159594	-0.0312274	0.0222032
6:30966304:A:G	6	0.291193	-0.0215103	0.0203791
6:30966453:T:C	5	0.0986497	-0.036006	0.0218029
6:30966495:T:C	4	0.468173	-0.0197805	0.0272663
6:30966801:C:T	4	0.370091	-0.0467291	0.0521354
6:30966969:C:T	6	0.166988	0.0539171	0.0390153
6:30967202:G:A	6	0.291193	-0.0215103	0.0203791
6:30969112:T:C	4	0.298059	0.0285573	0.027443
6:30969702:G:A	4	0.159594	-0.0312274	0.0222032
6:30969709:A:G	4	0.159594	-0.0312274	0.0222032
6:30969898:G:A	6	0.612247	0.00868145	0.0171276
6:30970459:G:A	6	0.291193	-0.0215103	0.0203791
6:30970879:G:A	4	0.428646	-0.0189754	0.0239737
6:30970970:G:A	5	0.517763	-0.0176934	0.0273553
6:30971016:T:C	6	0.00293992	0.0651254	0.0218986
6:30971769:A:G	4	0.0966982	0.0629229	0.0378808
6:30972121:T:A	6	0.70578	0.00989785	0.0262174
6:30972202:G:A	6	0.291193	-0.0215103	0.0203791
6:30972390:G:T	4	0.159594	-0.0312274	0.0222032
6:30972471:G:A	4	0.159594	-0.0312274	0.0222032
6:30972589:G:T	6	0.130853	0.0238566	0.0157912
6:30972865:A:G	6	0.0119472	0.0713567	0.0283871
6:30973165:A:G	6	0.00143682	0.0686214	0.0215306
6:30973519:T:C	4	0.159594	-0.0312274	0.0222032
6:30974337:C:T	6	0.291193	-0.0215103	0.0203791
6:30975090:T:C	4	0.159594	-0.0312274	0.0222032
6:30975139:C:T	4	0.159594	-0.0312274	0.0222032
6:30975141:G:A	6	0.291193	-0.0215103	0.0203791
6:30975649:T:A	6	0.130853	0.0238566	0.0157912
6:30976219:G:A	4	0.00237254	-0.128728	0.0423566
6:30976647:C:T	4	0.0855538	-0.0352496	0.0205019
6:30976660:C:T	4	0.159594	-0.0312274	0.0222032
6:30976781:C:A	6	0.310057	-0.020948	0.0206364
6:30977183:G:A	4	0.0762761	0.0365213	0.0206019
6:30977205:A:G	4	0.159594	-0.0312274	0.0222032
6:30977212:T:C	4	0.159594	-0.0312274	0.0222032
6:30977680:G:A	3	0.0336424	0.219159	0.103166
6:30977815:C:T	6	0.291193	-0.0215103	0.0203791
6:30978158:C:T	4	0.159594	-0.0312274	0.0222032
6:30978196:T:C	6	0.291193	-0.0215103	0.0203791
6:30978746:G:A	5	0.169733	-0.0222081	0.0161741
6:30978884:T:A	6	0.946381	0.00179633	0.0267105
6:30979098:C:T	4	0.354165	-0.0358253	0.0386657
6:30979156:C:T	6	0.0294244	0.0402791	0.0184957
6:30979910:T:C	4	0.0236712	-0.0450513	0.0199128
6:30979933:T:C	4	0.354165	-0.0358253	0.0386657
6:30980015:G:A	5	0.754954	-0.00530546	0.0169985
6:30980033:A:G	4	0.468173	-0.0197805	0.0272663
6:30980494:C:A	6	0.166988	0.0539171	0.0390153
6:30980582:G:A	4	0.0236712	-0.0450513	0.0199128
6:30980603:G:A	5	0.00372821	-0.122078	0.0420918
6:30980747:C:T	6	0.0129661	-0.0738782	0.0297333
6:30980848:G:A	4	0.0236712	-0.0450513	0.0199128
6:30981307:C:T	6	0.0118887	-0.0340526	0.0135375
6:30981341:G:A	5	0.161714	-0.0590112	0.042171
6:30981361:C:G	4	0.122859	-0.0453353	0.0293834
6:30981715:G:T	6	0.0299764	-0.0400422	0.0184492
6:30981755:C:T	6	0.252204	-0.0434729	0.0379672
6:30982139:G:A	3	0.239867	-0.0385654	0.0328127
6:30982209:A:G	6	0.000218057	0.0496634	0.013433
6:30982544:G:A	6	0.217105	-0.0192193	0.0155715
6:30982553:A:G	6	0.00376902	-0.114828	0.0396386
6:30982701:C:T	6	0.0299764	-0.0400422	0.0184492
6:30983263:G:A	6	0.252204	-0.0434729	0.0379672
6:30983296:A:G	4	0.022777	-0.0454722	0.0199689
6:30983326:A:G	5	0.672265	0.01105	0.0261204
6:30983417:A:G	4	0.0236712	-0.0450513	0.0199128
6:30983581:T:C	4	0.00237254	-0.128728	0.0423566
6:30983683:T:C	6	0.0703388	-0.0515603	0.0284907
6:30984078:C:T	6	0.405573	-0.0206242	0.0247974
6:30984241:T:C	2	0.0374846	-0.214635	0.103168
6:30984404:T:G	6	0.252204	-0.0434729	0.0379672
6:30985957:A:G	6	0.0118887	-0.0340526	0.0135375
6:30986051:G:A	5	0.442649	0.0319464	0.0416115
6:30986079:T:C	4	0.0236712	-0.0450513	0.0199128
6:30986120:C:T	6	0.405573	-0.0206242	0.0247974
6:30986137:T:C	6	0.797532	-0.00429631	0.016747
6:30986264:A:G	6	0.0299764	-0.0400422	0.0184492
6:30986310:C:T	4	0.0236712	-0.0450513	0.0199128
6:30986396:G:A	6	0.0299764	-0.0400422	0.0184492
6:30986484:T:G	4	0.012296	-0.0803282	0.0320859
6:30986491:T:C	4	0.0236712	-0.0450513	0.0199128
6:30986504:C:T	4	0.0236712	-0.0450513	0.0199128
6:30986527:T:C	6	0.0223195	-0.0402369	0.01761
6:30986554:A:G	3	0.203877	0.0725481	0.0570982
6:30986664:C:A	4	0.122859	-0.0453353	0.0293834
6:30986705:A:G	4	0.0236712	-0.0450513	0.0199128
6:30987010:G:T	4	0.122859	-0.0453353	0.0293834
6:30987211:A:G	6	0.0118887	-0.0340526	0.0135375
6:30987327:A:G	6	0.0299764	-0.0400422	0.0184492
6:30987786:A:G	5	0.000255656	0.0496222	0.0135709
6:30987906:C:G	4	0.122859	-0.0453353	0.0293834
6:30987987:T:C	4	0.429339	-0.0279496	0.0353647
6:30988017:G:A	4	0.00237254	-0.128728	0.0423566
6:30989770:G:A	6	0.0299764	-0.0400422	0.0184492
6:30990306:G:A	6	0.0201065	0.0367127	0.0157948
6:30990490:G:T	6	0.000734792	-0.0563465	0.016689
6:30990631:G:A	6	0.538238	0.0345884	0.0561974
6:30990990:C:T	4	0.0236712	-0.0450513	0.0199128
6:30991559:G:A	6	0.0303843	-0.0300777	0.0138924
6:30991643:T:C	4	0.354165	-0.0358253	0.0386657
6:30992346:T:C	6	0.966406	-0.000626515	0.0148758
6:30992546:T:A	4	0.0236712	-0.0450513	0.0199128
6:30993128:G:A	4	0.028142	-0.0436649	0.0198902
6:30993188:A:C	6	0.052668	-0.0269307	0.0138988
6:30993236:A:G	4	0.884485	0.00458927	0.0315878
6:30993244:C:T	5	0.527046	-0.0135818	0.0214725
6:30993313:C:T	4	0.113389	0.0365062	0.0230594
6:30993440:G:A	6	0.648863	-0.0130702	0.0287042
6:30993499:C:T	6	0.583451	-0.00783985	0.0142972
6:30993533:A:G	6	0.182825	-0.0194042	0.0145665
6:30993567:G:T	4	0.101184	0.0482534	0.0294382
6:30993590:A:G	6	0.332227	-0.0254195	0.0262154
6:30993776:A:T	4	0.616815	-0.00918035	0.0183471
6:30993958:A:G	6	0.846691	0.00598558	0.0309584
6:30994114:C:A	5	0.919972	-0.00361668	0.0359981
6:30994283:G:A	5	0.706768	-0.00895351	0.0237999
6:30994327:C:T	5	0.444122	-0.0312231	0.0408011
6:30994532:G:T	5	0.0741531	-0.0770861	0.0431693
6:30995297:A:G	4	0.00512762	0.113647	0.040604
6:30995532:T:C	5	0.0050384	0.110488	0.0393956
6:30995786:A:G	4	0.952824	0.00141613	0.0239371
6:30996132:C:T	6	0.0107775	0.0913231	0.0358153
6:30997692:G:C	6	0.0361506	0.0484709	0.0231339
6:30997816:G:T	6	0.102409	0.0274849	0.016828
6:30997824:T:C	6	0.00493629	0.0540871	0.0192401
6:30998329:T:C	4	0.0851272	0.0405125	0.0235308
6:30998398:C:T	6	0.0414877	0.0439859	0.0215763
6:30998742:T:G	6	0.240037	0.0176474	0.0150204
6:30998879:T:C	6	0.240037	0.0176474	0.0150204
6:30999822:G:A	6	0.0273812	0.0486206	0.0220398
6:30999997:T:C	6	0.417129	0.0118896	0.014653
6:31000139:C:T	5	0.220971	0.0597732	0.0488363
6:31000388:G:A	5	0.220971	0.0597732	0.0488363
6:31001143:A:G	4	0.125567	-0.0675873	0.0441222
6:31001166:G:A	3	0.203877	0.0725481	0.0570982
6:31001421:T:C	5	0.972473	0.00141336	0.0409595
6:31001646:A:G	5	0.220971	0.0597732	0.0488363
6:31001679:C:A	4	0.0290042	-0.168913	0.0773615
6:31001911:C:T	5	0.390331	0.041441	0.0482423
6:31002013:G:A	6	0.112831	-0.0289263	0.0182431
6:31002101:G:A	6	0.72225	-0.00714859	0.0201112
6:31002490:C:A	5	0.0958385	-0.0559909	0.0336207
6:31002527:A:G	6	0.492339	-0.0100302	0.0146086
6:31002616:C:T	6	0.226704	-0.0319159	0.0264009
6:31002742:G:A	5	0.75051	-0.00485422	0.0152665
6:31003923:G:A	4	0.254504	-0.106256	0.09325
6:31004360:C:A	6	0.435478	-0.0248507	0.0318658
6:31004521:G:A	6	0.349359	-0.0297838	0.0318259
6:31005432:C:T	6	0.0997086	0.0330976	0.0201046
6:31005464:C:T	3	0.739455	-0.0244207	0.0734289
6:31005713:C:T	4	0.754693	0.0123459	0.0395124
6:31005726:G:A	6	0.704443	0.0116922	0.0308233
6:31005774:G:A	4	0.39729	0.0285975	0.0337844
6:31006776:G:A	4	0.39729	0.0285975	0.0337844
6:31006855:T:C	6	0.0609309	-0.0300695	0.0160456
6:31006994:C:T	4	0.754693	0.0123459	0.0395124
6:31007081:C:A	5	0.00890333	-0.0678836	0.0259519
6:31007304:T:C	6	0.814458	0.00852948	0.0363454
6:31007557:G:A	6	0.536396	0.0198882	0.0321674
6:31007590:C:T	6	0.0397999	-0.0340084	0.0165425
6:31008287:C:T	4	0.154964	0.0464478	0.0326588
6:31008368:C:T	6	0.0609309	-0.0300695	0.0160456
6:31008598:C:A	6	0.455978	0.010258	0.0137601
6:31008626:C:T	6	0.814458	0.00852948	0.0363454
6:31008818:C:T	6	0.0641242	-0.0301896	0.0163071
6:31008985:G:A	4	0.046336	0.0663458	0.0333008
6:31009055:C:T	4	0.527233	-0.0329351	0.052093
6:31009079:C:A	2	0.214442	-0.117985	0.0950388
6:31009302:A:G	5	0.0439752	-0.0349098	0.0173308
6:31010159:C:A	5	0.212049	0.027355	0.0219199
6:31010658:A:G	5	0.42462	0.0326665	0.0409133
6:31011013:G:A	6	0.290629	-0.0154643	0.0146339
6:31011247:C:T	6	0.290629	-0.0154643	0.0146339
6:31011662:G:A	6	0.265246	0.0283508	0.0254478
6:31011845:C:T	6	0.265246	0.0283508	0.0254478
6:31012263:G:C	6	0.0641242	-0.0301896	0.0163071
6:31012356:G:A	6	0.53331	-0.0215958	0.0346664
6:31012485:C:T	4	0.996534	-0.000178803	0.0411576
6:31012730:T:C	5	0.0769417	-0.029293	0.0165617
6:31012941:A:G	4	0.0405931	-0.0351926	0.0171867
6:31012994:G:T	6	0.651572	0.0137072	0.030354
6:31012996:T:C	6	0.0305557	-0.0344705	0.0159378
6:31013746:C:T	4	0.433092	0.0352826	0.0450084
6:31014116:C:T	6	0.279363	-0.0165099	0.0152622
6:31014305:C:A	6	0.0968249	-0.0820952	0.0494417
6:31015887:A:G	6	0.488974	-0.0224235	0.0324067
6:31015936:C:T	4	0.568889	0.0244089	0.0428461
6:31016114:C:T	6	0.835024	-0.00638291	0.0306484
6:31016795:G:T	2	0.214442	-0.117985	0.0950388
6:31016848:C:T	4	0.117916	-0.0806024	0.0515499
6:31016978:C:A	6	0.347898	-0.013526	0.0144097
6:31017334:A:G	6	0.205899	-0.0185351	0.0146532
6:31018407:A:G	6	0.205899	-0.0185351	0.0146532
6:31018546:C:T	5	0.236377	-0.0181855	0.0153582
6:31019460:G:A	6	0.38135	0.034114	0.0389691
6:31019562:G:A	6	0.38135	0.034114	0.0389691
6:31019621:G:A	4	0.431745	0.0346662	0.0440928
6:31019795:C:T	4	0.431745	0.0346662	0.0440928
6:31019970:A:G	5	0.0858313	-0.0344234	0.0200391
6:31020042:C:T	4	0.431745	0.0346662	0.0440928
6:31020152:T:C	5	0.556557	-0.00856541	0.0145679
6:31020933:A:G	4	0.485358	0.0199793	0.0286355
6:31021161:C:G	6	0.770799	0.00679694	0.0233307
6:31021547:A:G	6	0.0456795	-0.0304016	0.0152134
6:31022169:A:G	6	0.777445	0.00655673	0.0231973
6:31022195:C:T	4	0.505686	0.0143341	0.0215365
6:31022206:G:A	6	0.325964	0.0157154	0.0159989
6:31022237:G:A	4	0.505686	0.0143341	0.0215365
6:31022274:C:T	6	0.153987	0.0198158	0.0139001
6:31022489:G:A	4	0.589039	0.0114051	0.0211115
6:31023186:A:C	5	0.211397	-0.0170892	0.0136743
6:31023840:A:G	6	0.236059	-0.0305945	0.0258204
6:31024121:C:T	5	0.0344703	0.058731	0.027775
6:31024175:T:C	5	0.665838	-0.0180139	0.0417118
6:31024230:C:G	4	0.183649	-0.0366485	0.0275635
6:31024601:C:A	4	0.305784	-0.0372802	0.0364025
6:31024673:T:C	6	0.404172	0.0157675	0.0189015
6:31024738:T:G	5	0.493748	0.0139794	0.0204269
6:31024796:G:A	3	0.226056	0.136557	0.112803
6:31024808:A:G	6	0.0114832	-0.0835416	0.0330512
6:31025051:T:C	6	0.518959	0.00967895	0.0150073
6:31025104:G:A	6	0.518959	0.00967895	0.0150073
6:31025265:C:G	6	0.404172	0.0157675	0.0189015
6:31025271:A:G	4	0.501639	0.0158001	0.0235152
6:31025287:G:A	6	0.604261	0.0155456	0.0299944
6:31025360:C:T	6	0.604261	0.0155456	0.0299944
6:31025479:A:G	4	0.589039	0.0114051	0.0211115
6:31025848:A:G	6	0.372992	0.0168263	0.0188872
6:31025905:G:A	6	0.372992	0.0168263	0.0188872
6:31025989:C:T	6	0.243302	0.0213136	0.0182672
6:31026009:C:T	6	0.404172	0.0157675	0.0189015
6:31026353:T:G	6	0.404172	0.0157675	0.0189015
6:31026434:A:G	6	0.107127	-0.0216453	0.0134339
6:31026534:C:T	6	0.894065	0.00201787	0.0151535
6:31026541:C:T	4	0.589039	0.0114051	0.0211115
6:31027031:C:T	6	0.148168	-0.0796626	0.0550904
6:31027337:C:A	4	0.589039	0.0114051	0.0211115
6:31027510:A:G	4	0.501639	0.0158001	0.0235152
6:31028345:C:T	6	0.894065	0.00201787	0.0151535
6:31028920:T:C	6	0.107127	-0.0216453	0.0134339
6:31029173:C:A	6	0.404172	0.0157675	0.0189015
6:31029282:G:A	4	0.197197	0.0308669	0.0239356
6:31029342:G:A	4	0.589039	0.0114051	0.0211115
6:31029455:C:T	6	0.353597	0.0175665	0.0189369
6:31029685:C:T	6	0.946148	0.00108502	0.0160638
6:31029918:A:C	6	0.107127	-0.0216453	0.0134339
6:31030122:T:G	6	0.107127	-0.0216453	0.0134339
6:31030224:C:T	4	0.204569	0.0584063	0.0460385
6:31030283:G:A	6	0.894065	0.00201787	0.0151535
6:31031381:A:G	6	0.180656	0.0185436	0.0138516
6:31031680:T:C	6	0.518959	0.00967895	0.0150073
6:31031904:G:A	6	0.41657	-0.024215	0.0298072
6:31032042:G:A	5	0.392964	0.0174161	0.0203875
6:31032300:G:A	6	0.330629	0.0306652	0.0315211
6:31032370:T:G	6	0.107127	-0.0216453	0.0134339
6:31032937:C:T	6	0.180656	0.0185436	0.0138516
6:31033509:C:T	6	0.180656	0.0185436	0.0138516
6:31034264:A:G	5	0.493748	0.0139794	0.0204269
6:31036253:C:T	6	0.41657	-0.024215	0.0298072
6:31036783:A:G	6	0.106388	-0.0217074	0.0134441
6:31038338:T:C	6	0.114696	0.064819	0.0410914
6:31038756:G:T	6	0.160216	0.0612876	0.0436415
6:31038963:G:A	4	0.639757	0.00984064	0.0210253
6:31038966:C:A	4	0.213725	0.0298633	0.0240177
6:31038976:C:T	6	0.2172	0.0170877	0.0138473
6:31040264:C:T	4	0.364187	0.036664	0.0404049
6:31041155:C:T	6	0.232604	0.0166022	0.0139084
6:31041476:T:C	6	0.532614	0.0188525	0.0302113
6:31042217:C:T	6	0.0151057	0.0344498	0.0141778
6:31042306:G:A	6	0.232604	0.0166022	0.0139084
6:31042608:T:G	6	0.232604	0.0166022	0.0139084
6:31043232:G:A	6	0.119943	-0.0209024	0.0134419
6:31043249:C:T	4	0.0135116	-0.0996894	0.0403602
6:31044468:C:T	6	0.243178	0.0162509	0.0139244
6:31044802:G:T	6	0.243178	0.0162509	0.0139244
6:31044863:G:A	5	0.0858024	0.0258842	0.0150668
6:31046494:G:A	6	0.198737	-0.019124	0.0148807
6:31046528:A:G	6	0.202843	0.0177919	0.0139709
6:31047145:C:T	6	0.235853	0.0165548	0.0139653
6:31047471:A:C	5	0.235581	-0.0162986	0.0137413
6:31048263:T:C	6	0.235853	0.0165548	0.0139653
6:31048387:G:A	6	0.121058	-0.0209257	0.0134974
6:31048851:A:C	2	0.0550212	-0.157789	0.0822372
6:31049655:G:A	5	0.986211	-0.000777724	0.0450004
6:31050039:T:A	4	0.00947232	-0.124422	0.0479557
6:31050179:A:G	6	0.127772	-0.0205489	0.0134929
6:31050244:A:C	6	0.131664	-0.0203354	0.0134888
6:31051388:C:T	6	0.141984	-0.0198238	0.0134999
6:31051941:G:A	6	0.158644	0.0582252	0.0413048
6:31052050:G:A	4	0.0066807	-0.115748	0.0426743
6:31052127:C:T	6	0.219776	0.0171099	0.0139431
6:31052684:A:G	6	0.169611	0.0191114	0.0139148
6:31053257:A:C	5	0.0359481	0.0314782	0.0150074
6:31053843:C:T	1	NA	NA	NA
6:31053867:A:G	6	0.18284	0.0185649	0.013937
6:31054511:C:A	6	0.017309	-0.0350849	0.0147411
6:31054687:T:C	5	0.0730407	-0.0258017	0.0143936
6:31055018:G:A	4	0.871891	-0.00752543	0.0466674
6:31055423:G:A	6	0.0279138	-0.0301776	0.0137265
6:31058178:T:C	4	0.936825	0.00361437	0.0456009
6:31058340:C:A	3	0.226056	0.136557	0.112803
6:31058398:T:C	5	0.589858	-0.0276986	0.051385
6:31059462:G:A	6	0.342951	0.0344614	0.0363383
6:31060115:C:T	6	0.0363156	-0.0287967	0.0137561
6:31061013:C:T	6	0.557984	-0.0136992	0.0233839
6:31061561:T:C	6	0.224981	0.0275481	0.0227034
6:31062133:A:G	6	0.0281709	-0.0301669	0.0137441
6:31062363:A:G	6	0.0363156	-0.0287967	0.0137561
6:31062667:T:C	6	0.0166181	-0.0390273	0.016295
6:31062731:C:A	3	0.00403446	-0.225509	0.0784256
6:31062899:G:A	5	0.0483764	-0.0288231	0.014601
6:31063233:G:A	6	0.0287134	-0.0300242	0.013726
6:31063236:A:G	4	0.62188	0.0202093	0.0409769
6:31065071:C:T	6	0.244574	0.0265483	0.0228151
6:31065808:T:C	4	0.00947232	-0.124422	0.0479557
6:31066319:G:A	4	0.858766	-0.00464038	0.0260776
6:31066419:C:T	6	0.638687	-0.0110598	0.0235547
6:31066671:C:A	6	0.0397229	-0.0670891	0.0326211
6:31066677:G:T	4	0.043694	-0.0773378	0.0383427
6:31066827:C:T	4	0.851624	-0.00524238	0.0280272
6:31067009:T:C	6	0.0114354	0.0355665	0.0140629
6:31068026:C:A	4	0.858766	-0.00464038	0.0260776
6:31068420:A:G	6	0.0363156	-0.0287967	0.0137561
6:31069899:G:A	6	0.0114354	0.0355665	0.0140629
6:31070078:G:A	6	0.0781773	0.0258351	0.0146677
6:31070664:G:A	4	0.00947232	-0.124422	0.0479557
6:31071645:C:T	6	0.0744894	-0.047665	0.0267241
6:31072157:G:A	4	0.114665	-0.047495	0.0301065
6:31073903:A:G	6	0.0363156	-0.0287967	0.0137561
6:31074030:A:C	6	0.0273886	-0.0359389	0.0162919
6:31074101:C:T	6	0.017937	0.0332595	0.0140519
6:31074129:G:A	6	0.0114354	0.0355665	0.0140629
6:31074841:T:C	6	0.330629	0.0306652	0.0315211
6:31075161:G:A	6	0.463242	-0.0173963	0.0237162
6:31075375:T:C	4	0.0781187	-0.0262638	0.0149082
6:31075481:A:G	6	0.0132756	0.0347624	0.0140381
6:31077022:C:T	4	0.0297652	0.0340798	0.0156818
6:31077468:T:G	4	0.630338	0.0184435	0.038324
6:31077646:C:T	4	0.18824	-0.0393935	0.0299387
6:31077938:A:G	5	0.0483764	-0.0288231	0.014601
6:31078005:C:T	6	0.0114354	0.0355665	0.0140629
6:31078615:T:C	6	0.00222072	0.0428948	0.0140224
6:31078809:A:T	6	0.0754049	0.0357371	0.0200997
6:31078836:G:A	3	0.110238	0.0720507	0.0451128
6:31079074:C:T	6	0.0162061	0.0336612	0.0140008
6:31079236:G:A	5	0.058872	-0.0263955	0.0139721
6:31079578:G:A	6	0.0143499	-0.0883801	0.0360973
6:31079643:T:C	6	0.0399789	-0.0283008	0.0137786
6:31079644:G:A	3	0.1883	0.149654	0.113751
6:31079894:A:G	6	0.414726	-0.0190474	0.0233537
6:31079994:C:T	6	0.786424	-0.00896277	0.0330781
6:31080009:T:C	2	0.0550212	-0.157789	0.0822372
6:31080016:C:G	6	0.276461	0.025052	0.0230193
6:31080323:G:T	2	0.847156	0.0139686	0.0724706
6:31080471:T:C	6	0.0478159	-0.0275525	0.0139224
6:31080586:A:G	4	0.831769	0.00460552	0.0216798
6:31080828:C:G	6	0.193698	-0.0392469	0.0301965
6:31080859:A:G	6	0.104492	0.0222935	0.0137321
6:31080899:T:G	5	0.278525	-0.0312453	0.0288337
6:31080919:A:G	6	0.811406	0.00548888	0.0230033
6:31081065:T:C	6	0.477407	0.00991746	0.0139589
6:31081205:T:C	5	0.412047	-0.0425943	0.0519255
6:31081409:T:C	6	0.0153904	-0.0353655	0.0145954
6:31081464:A:G	6	0.0068317	-0.0383615	0.014182
6:31081743:T:A	6	0.238214	-0.0189328	0.0160521
6:31081838:C:T	5	0.0255206	0.0372783	0.0166911
6:31081989:T:C	6	0.348827	0.0146467	0.0156337
6:31082081:G:A	5	0.762859	-0.00830635	0.0275293
6:31082285:A:G	6	0.930116	0.00128692	0.0146743
6:31082304:T:G	6	0.482341	0.0106293	0.0151297
6:31082361:C:T	6	0.0335664	-0.0513286	0.0241519
6:31082404:C:T	6	0.319122	0.0142448	0.0142982
6:31082535:G:A	6	0.0112975	0.0582506	0.0229934
6:31082910:C:G	4	0.20525	0.0336475	0.0265624
6:31082932:C:T	6	0.148324	0.0247164	0.0170992
6:31082987:A:G	6	0.148324	0.0247164	0.0170992
6:31082996:C:T	5	0.942604	-0.00363573	0.050498
6:31083107:T:C	6	0.477064	0.0177396	0.0249491
6:31083156:A:G	6	0.101019	0.0238433	0.0145392
6:31083169:G:A	6	0.101019	0.0238433	0.0145392
6:31083286:G:A	6	0.0919002	0.024446	0.0145041
6:31083328:A:G	6	0.107912	0.0234308	0.0145746
6:31083420:G:A	6	0.496998	0.0136555	0.0201046
6:31083497:C:A	6	0.101019	0.0238433	0.0145392
6:31083555:T:C	4	0.00216504	-0.225524	0.0735417
6:31083656:G:A	5	0.119828	0.0230779	0.0148364
6:31083664:G:A	6	0.101019	0.0238433	0.0145392
6:31083729:A:C	6	0.324534	0.0141473	0.0143601
6:31083813:T:C	6	0.477064	0.0177396	0.0249491
6:31084048:A:G	6	0.148324	0.0247164	0.0170992
6:31084163:A:G	6	0.151343	0.0207744	0.0144789
6:31084170:A:C	4	0.10161	-0.0439037	0.026818
6:31084288:T:C	6	0.101019	0.0238433	0.0145392
6:31084435:G:A	6	0.324534	0.0141473	0.0143601
6:31084639:C:T	5	0.106195	-0.0429632	0.0265938
6:31084787:A:G	6	0.248897	-0.0166731	0.0144602
6:31084792:C:T	6	0.101019	0.0238433	0.0145392
6:31084964:T:C	6	0.477064	0.0177396	0.0249491
6:31085136:C:T	4	0.974161	0.00152694	0.0471419
6:31085200:A:G	6	0.477064	0.0177396	0.0249491
6:31085226:G:A	6	0.35395	-0.0281838	0.0304047
6:31085269:A:G	6	0.477064	0.0177396	0.0249491
6:31085340:G:A	6	0.000328209	-0.0639866	0.0178139
6:31085770:G:A	6	0.101019	0.0238433	0.0145392
6:31085824:C:A	6	0.283361	-0.0270006	0.0251683
6:31085882:A:G	6	0.011579	0.0434978	0.0172288
6:31086048:G:A	6	0.456397	-0.0164362	0.0220682
6:31086377:C:G	6	0.180745	-0.0232253	0.0173522
6:31086617:C:T	3	0.0346763	0.053085	0.0251335
6:31086682:C:T	5	0.736023	-0.00547768	0.0162482
6:31087240:C:T	4	0.00955049	0.0476326	0.0183789
6:31087305:T:C	4	0.182901	0.053065	0.0398423
6:31087354:C:T	6	0.324534	0.0141473	0.0143601
6:31087908:T:G	4	0.00955049	0.0476326	0.0183789
6:31088145:T:A	6	0.862404	0.00404387	0.0233324
6:31088241:C:T	4	0.00955049	0.0476326	0.0183789
6:31088325:A:G	4	0.00955049	0.0476326	0.0183789
6:31088579:A:G	6	0.477064	0.0177396	0.0249491
6:31088671:A:G	5	0.249409	-0.02386	0.0207156
6:31088922:G:A	6	0.180745	-0.0232253	0.0173522
6:31089125:A:G	4	0.00955049	0.0476326	0.0183789
6:31089204:C:T	6	0.862404	0.00404387	0.0233324
6:31089465:C:T	4	0.0224809	0.0568473	0.0249096
6:31089595:G:C	4	0.10161	-0.0439037	0.026818
6:31089620:A:G	4	0.0224809	0.0568473	0.0249096
6:31089631:C:T	5	0.179504	-0.0235272	0.0175277
6:31089708:A:G	4	0.00216504	-0.225524	0.0735417
6:31089982:A:G	4	0.20525	0.0336475	0.0265624
6:31090050:C:A	6	0.00691759	0.0630916	0.0233604
6:31090552:G:A	6	0.324534	0.0141473	0.0143601
6:31090583:C:T	4	0.00518378	0.0681414	0.0243764
6:31090599:C:T	6	0.324534	0.0141473	0.0143601
6:31090602:T:C	4	0.0224809	0.0568473	0.0249096
6:31090751:G:A	4	0.0224809	0.0568473	0.0249096
6:31090758:T:C	4	0.0224809	0.0568473	0.0249096
6:31090945:C:T	6	0.440379	-0.0116472	0.0150957
6:31091328:G:A	6	0.0114535	0.0523283	0.020695
6:31091475:T:C	6	0.699764	-0.00752604	0.0195157
6:31091834:G:A	5	0.00175647	-0.148413	0.0474376
6:31091862:A:G	6	0.324534	0.0141473	0.0143601
6:31091967:A:G	6	0.00279689	-0.133493	0.044658
6:31091992:A:G	6	0.274519	0.02065	0.0188979
6:31092049:G:C	5	0.151027	0.0250389	0.0174376
6:31092124:G:A	6	0.21175	-0.0238601	0.0191069
6:31092767:T:C	4	0.13866	0.0578789	0.0390862
6:31093066:G:A	5	0.386191	0.0143102	0.0165141
6:31093093:A:G	4	0.411512	0.0177399	0.0216015
6:31093190:G:A	6	0.951681	-0.00100182	0.0165327
6:31093356:T:C	6	0.0563992	0.0280661	0.0147102
6:31093482:G:A	6	0.594494	0.00838869	0.0157583
6:31093581:C:T	6	0.00279689	-0.133493	0.044658
6:31093587:G:A	6	0.523782	0.00891831	0.0139889
6:31093699:G:A	6	0.762452	0.00431472	0.0142748
6:31093776:A:G	5	0.680779	-0.00713239	0.0173369
6:31094195:C:T	4	0.00435253	-0.13654	0.047885
6:31094703:C:T	3	0.777437	0.0173604	0.061418
6:31094971:A:C	4	0.0121977	0.208042	0.0830054
6:31095003:G:C	5	0.88212	-0.00276153	0.0186234
6:31095210:C:T	6	0.0573316	-0.0636625	0.0334929
6:31095294:A:G	5	0.355351	0.013935	0.015077
6:31095801:G:A	6	0.794806	0.00371715	0.0142926
6:31095942:G:A	6	0.775331	0.00917046	0.0321309
6:31096561:G:A	5	0.526568	-0.0146613	0.0231523
6:31096575:C:T	5	0.181295	0.0235791	0.0176387
6:31097183:C:G	4	0.245398	0.0264255	0.0227492
6:31097301:C:T	6	0.427985	-0.0117009	0.0147619
6:31097453:T:G	6	0.301783	0.0216341	0.0209507
6:31097918:T:C	5	0.512869	0.0108345	0.016557
6:31098832:G:A	5	0.240302	0.0249413	0.0212405
6:31098957:C:T	5	0.359928	0.0154737	0.0169019
6:31099577:G:A	4	0.01285	0.221599	0.0890707
6:31100942:G:A	6	0.210623	0.0185999	0.0148579
6:31100974:T:C	4	0.601706	-0.0312024	0.0597805
6:31101001:G:A	6	0.210623	0.0185999	0.0148579
6:31101053:G:A	5	0.0937196	0.0293088	0.0174863
6:31101426:G:A	6	0.4578	0.0110228	0.014846
6:31101583:G:A	6	0.555033	0.0184645	0.0312834
6:31101674:C:T	5	0.122462	-0.0651077	0.042154
6:31102377:T:C	6	0.914978	-0.00199457	0.0186826
6:31102955:T:G	6	0.359178	-0.0156136	0.017028
6:31102964:A:G	5	0.23105	-0.0216104	0.0180439
6:31105265:A:G	6	0.788903	-0.00403391	0.0150668
6:31105310:A:G	4	0.000443807	-0.0722042	0.020556
6:31105413:A:G	5	0.478035	-0.0103394	0.0145735
6:31105633:C:T	6	0.66701	-0.00999994	0.0232419
6:31105672:G:A	4	0.183202	-0.034646	0.0260308
6:31105889:G:A	6	0.702529	0.0135063	0.0353652
6:31106065:C:T	6	0.522419	-0.0233789	0.0365512
6:31106177:T:C	6	0.170854	-0.0231872	0.0169316
6:31106268:A:G	6	0.00297404	0.0388581	0.0130817
6:31106499:G:A	6	0.625969	-0.00849303	0.0174249
6:31106516:C:T	6	0.349111	0.0165578	0.0176841
6:31106643:G:A	5	0.00206393	-0.0489565	0.0158904
6:31106893:A:G	6	0.0397871	-0.0275282	0.0133895
6:31107031:T:C	6	0.407014	0.0146529	0.017672
6:31107055:C:T	6	0.823349	0.0101981	0.0456823
6:31107087:T:C	6	0.45877	0.0115265	0.015558
6:31107108:C:T	5	0.520942	-0.0277557	0.0432402
6:31107187:G:A	6	0.000221837	-0.0638786	0.0172983
6:31107204:G:C	4	0.581679	0.0102426	0.0185914
6:31107258:T:C	6	0.478485	0.0111432	0.0157225
6:31107361:C:A	6	0.276007	-0.0201379	0.0184864
6:31107422:G:T	6	0.00014203	-0.151505	0.0398214
6:31107648:C:T	4	0.0536877	-0.0390495	0.0202397
6:31107733:C:T	6	0.000487396	-0.0605652	0.0173659
6:31108485:G:A	6	0.773864	0.00445979	0.0155218
6:31108829:C:T	6	0.0616575	-0.0460073	0.0246193
6:31109693:C:T	6	0.407014	0.0146529	0.017672
6:31109767:T:C	4	0.0536877	-0.0390495	0.0202397
6:31109810:G:A	5	0.00195002	0.0472216	0.0152439
6:31110229:G:A	5	0.857435	-0.00750504	0.0417783
6:31110786:T:A	6	0.173778	-0.0250849	0.0184426
6:31110789:T:C	6	0.100205	0.0582542	0.0354375
6:31110969:C:T	6	0.407014	0.0146529	0.017672
6:31111180:T:C	5	0.898182	-0.00212433	0.0166018
6:31111347:G:T	4	0.113749	0.0703693	0.0444934
6:31111356:C:T	6	0.220145	-0.0226799	0.0184969
6:31111400:T:C	6	0.710049	-0.00559862	0.0150586
6:31112354:C:T	6	0.407014	0.0146529	0.017672
6:31112484:C:T	4	0.270344	0.0360418	0.0326978
6:31112602:G:C	4	0.000622687	0.0564141	0.016488
6:31112737:C:A	6	0.00372562	0.0527514	0.018187
6:31112823:T:C	6	0.00192742	0.0762741	0.0245951
6:31113052:G:A	6	0.232375	0.016666	0.0139551
6:31113083:G:A	6	0.00649525	0.0422165	0.0155112
6:31113214:C:A	5	0.00912552	-0.0471747	0.0180932
6:31113276:G:A	5	0.0299654	-0.0397906	0.018332
6:31113842:A:G	6	0.188936	0.0410244	0.0312274
6:31114182:A:G	5	0.000769104	0.0551232	0.0163877
6:31114515:G:A	6	0.220145	-0.0226799	0.0184969
6:31114573:G:A	6	0.605071	-0.0068012	0.013152
6:31114762:A:G	4	0.120172	0.0455482	0.0293093
6:31114848:T:C	6	0.407014	0.0146529	0.017672
6:31115307:A:G	4	0.0536877	-0.0390495	0.0202397
6:31115441:T:C	5	0.393995	-0.0118515	0.0139038
6:31116142:G:A	5	0.00061854	0.0560663	0.0163776
6:31116210:G:A	6	0.0229603	0.0379701	0.0166968
6:31116245:C:T	4	0.467742	-0.0362622	0.0499371
6:31116246:G:A	6	0.00548503	0.0357464	0.0128719
6:31116502:C:T	6	0.948381	-0.00190295	0.0293937
6:31116627:G:A	4	0.839258	-0.00339179	0.0167213
6:31117188:C:T	6	0.00649525	0.0422165	0.0155112
6:31117695:G:A	6	0.838734	0.00619042	0.0304178
6:31118019:T:C	5	0.00557409	0.0432299	0.0155961
6:31118511:T:G	6	0.00240214	-0.0521867	0.0171927
6:31118942:T:C	6	0.00649525	0.0422165	0.0155112
6:31119207:C:T	6	0.226162	-0.0571228	0.0471971
6:31119589:G:T	6	0.0317196	-0.0288388	0.0134263
6:31120614:C:T	6	0.479298	0.0116357	0.0164478
6:31121945:A:C	4	0.00409541	0.0623621	0.0217235
6:31122315:G:C	6	0.489129	-0.0099696	0.0144133
6:31122330:G:A	5	0.244561	-0.0228473	0.019634
6:31122407:G:A	6	1.97e-05	-0.158214	0.0370707
6:31122482:G:A	6	0.0125683	0.0499404	0.02001
6:31122500:G:A	4	0.00540578	0.0619787	0.02228
6:31122502:C:T	6	0.696246	-0.00758229	0.0194222
6:31122997:C:G	6	0.343742	0.0167135	0.0176527
6:31123416:T:C	6	0.420068	-0.014712	0.0182462
6:31124370:T:C	4	0.488865	0.0469317	0.067809
6:31124491:C:T	6	0.115438	-0.0793813	0.050426
6:31124849:C:T	6	0.91456	-0.00153075	0.0142676
6:31124978:C:T	6	0.100145	-0.103016	0.0626558
6:31125158:C:T	6	0.330744	-0.014264	0.0146656
6:31125407:G:A	6	0.265903	-0.035762	0.0321443
6:31125569:T:G	6	0.330744	-0.014264	0.0146656
6:31125777:C:A	6	0.0225686	0.0342555	0.01502
6:31125823:T:G	6	0.420068	-0.014712	0.0182462
6:31125961:T:C	6	0.226162	-0.0571228	0.0471971
6:31126230:T:C	4	0.0628191	-0.0373319	0.0200658
6:31126232:C:T	6	0.260809	0.0315049	0.0280173
6:31126252:C:A	6	0.953028	-0.000798117	0.0135492
6:31126409:G:T	6	0.260809	0.0315049	0.0280173
6:31126697:C:A	6	0.332023	0.0277322	0.0285885
6:31126790:A:G	6	0.732281	-0.00490391	0.014335
6:31126944:C:T	6	0.799025	-0.0036657	0.0143974
6:31126992:G:A	5	0.0422716	-0.0818999	0.0403282
6:31127037:C:T	6	0.0103103	-0.0813708	0.0317205
6:31127602:G:A	6	0.794886	0.00368176	0.0141622
6:31127947:T:A	6	0.226162	-0.0571228	0.0471971
6:31128552:A:C	6	0.937014	0.00144986	0.0183473
6:31129310:C:T	4	0.278607	0.09488	0.0875719
6:31129616:A:G	6	0.538987	-0.0131574	0.0214169
6:31129707:C:T	5	0.0662706	0.0554196	0.0301753
6:31130019:A:G	5	0.122674	-0.0286767	0.0185772
6:31130078:T:C	6	0.624939	-0.0104866	0.0214511
6:31130292:C:T	4	0.488865	0.0469317	0.067809
6:31130502:T:C	5	0.497673	-0.0168675	0.0248726
6:31130593:G:A	6	0.392676	-0.0119882	0.014025
6:31130760:A:G	6	0.265903	-0.035762	0.0321443
6:31130821:C:T	6	0.420068	-0.014712	0.0182462
6:31130865:G:A	4	0.075713	0.0541787	0.030504
6:31131209:A:G	6	0.332023	0.0277322	0.0285885
6:31131569:C:T	5	0.535444	-0.0133267	0.0215045
6:31131611:A:C	5	0.535444	-0.0133267	0.0215045
6:31131707:T:C	6	0.34456	0.0165584	0.0175185
6:31131796:G:A	5	0.857435	-0.00750504	0.0417783
6:31132140:G:A	6	0.794886	0.00368176	0.0141622
6:31132649:A:C	6	0.84818	0.00349389	0.0182505
6:31132883:C:T	5	0.148897	-0.0268353	0.0185912
6:31133509:G:A	4	0.307782	0.02008	0.0196885
6:31133894:G:C	4	0.279505	0.0187532	0.0173411
6:31133943:C:A	6	0.84818	0.00349389	0.0182505
6:31134599:G:A	6	0.407709	-0.0149989	0.0181161
6:31134888:T:C	6	0.880996	0.00303853	0.0202966
6:31135706:C:T	4	0.883874	-0.00329739	0.0225756
6:31136453:A:G	5	0.777185	-0.00640135	0.0226204
6:31136666:A:G	6	0.631702	-0.0102064	0.0212928
6:31136832:T:C	5	0.628305	-0.0103498	0.0213789
6:31137165:A:G	6	0.154171	0.0369064	0.0259001
6:31137712:G:A	5	0.577041	0.010295	0.0184593
6:31137759:T:C	4	0.773879	-0.0065286	0.0227236
6:31137798:C:T	6	0.156094	0.0209448	0.0147672
6:31137837:A:T	6	0.538987	-0.0131574	0.0214169
6:31138619:A:G	2	0.698948	-0.0305213	0.0789193
6:31139504:C:A	4	0.892055	0.00310027	0.0228458
6:31140047:G:A	5	0.00488945	0.0485894	0.0172656
6:31140073:G:A	4	0.817374	-0.00374852	0.0162327
6:31140152:A:C	6	0.34791	0.0131974	0.01406
6:31140220:T:C	4	0.964382	0.000962962	0.0215644
6:31140532:A:G	6	0.0447008	-0.0285945	0.0142441
6:31140615:C:T	6	0.196237	0.0210491	0.0162875
6:31140741:C:G	4	0.000650794	0.0505137	0.0148155
6:31141127:A:G	6	0.0480577	0.0333948	0.0168928
6:31141209:A:G	4	0.418264	0.0188841	0.0233299
6:31141523:C:T	6	0.385559	0.0143307	0.0165157
6:31141836:C:T	6	0.400199	0.0241828	0.0287458
6:31141970:C:A	4	0.304053	0.0360684	0.0350935
6:31142245:C:A	6	0.17014	0.0227885	0.0166127
6:31142297:C:A	6	0.00843397	-0.0377755	0.0143405
6:31142903:G:A	6	0.321415	0.0182446	0.0184
6:31143158:C:T	6	0.321415	0.0182446	0.0184
6:31143511:G:A	6	0.0481043	-0.0277069	0.0140185
6:31143582:A:C	6	0.59564	-0.0077621	0.0146267
6:31143694:G:A	6	0.00975215	-0.0368804	0.0142699
6:31143835:C:G	4	0.00949267	-0.0542466	0.0209141
6:31144429:A:G	5	0.0174697	-0.0343213	0.0144409
6:31145271:A:G	6	0.00975215	-0.0368804	0.0142699
6:31145413:C:T	4	0.00949267	-0.0542466	0.0209141
6:31145416:C:G	4	0.160392	-0.0340981	0.0242907
6:31145839:T:C	6	0.009725	-0.0367585	0.0142174
6:31145920:C:T	6	0.427259	-0.0121811	0.0153436
6:31145991:C:T	4	0.0388784	-0.0313778	0.0151916
6:31146403:C:T	6	8.45e-05	-0.0752826	0.0191494
6:31146584:G:T	6	0.00784429	-0.051747	0.0194633
6:31146846:G:A	6	0.466651	-0.0105135	0.0144428
6:31147026:A:G	4	0.35899	0.0707103	0.0770859
6:31148056:A:G	6	0.118877	-0.049739	0.0318941
6:31149045:C:T	6	0.0312003	-0.0354928	0.0164737
6:31149310:A:G	6	0.132899	0.0604623	0.0402339
6:31150435:A:G	5	0.458171	0.0164624	0.0221906
6:31154620:T:C	4	7.39e-05	-0.0760747	0.019195
6:31155186:C:T	4	0.486193	-0.0137454	0.0197384
6:31155670:G:A	6	0.278716	-0.0200186	0.0184808
6:31155803:C:T	5	0.408056	0.0610666	0.0738127
6:31157593:G:A	6	0.0108122	-0.0496422	0.0194774
6:31158468:A:G	4	0.216239	-0.0251537	0.0203411
6:31159345:C:A	4	0.274009	0.0244855	0.0223841
6:31160553:A:G	5	0.0622802	0.0503585	0.0270121
6:31161152:C:T	4	0.0125772	-0.0521634	0.0209028
6:31161210:T:G	6	0.381909	0.0253667	0.0290109
6:31161229:G:A	4	0.00998686	0.0681255	0.0264433
6:31162154:G:A	6	0.684819	-0.00797007	0.0196357
6:31162328:C:A	4	0.00367846	-0.0567905	0.0195526
6:31162520:T:C	6	0.0316714	-0.0317547	0.0147797
6:31162839:C:T	6	0.0316714	-0.0317547	0.0147797
6:31162963:A:G	6	0.0316714	-0.0317547	0.0147797
6:31164727:C:T	5	0.08011	-0.0461738	0.0263843
6:31164933:C:T	4	0.917597	-0.00527503	0.0509859
6:31165438:T:G	4	0.000803662	-0.0537631	0.0160413
6:31165527:G:A	6	0.684819	-0.00797007	0.0196357
6:31165566:T:C	6	0.247492	0.0380964	0.0329421
6:31166539:G:A	4	0.0841023	-0.0274254	0.015877
6:31166828:C:T	6	0.00121852	-0.0589601	0.0182284
6:31166887:G:T	4	0.0220001	0.054852	0.023949
6:31167498:T:C	6	0.0128513	0.056544	0.0227279
6:31167512:A:G	5	0.0798679	-0.0276159	0.0157674
6:31167573:G:A	4	0.0119235	-0.0526752	0.0209494
6:31167852:A:G	4	0.35899	0.0707103	0.0770859
6:31167927:C:T	6	0.00121852	-0.0589601	0.0182284
6:31168029:G:A	6	0.15547	0.0345948	0.0243544
6:31169764:G:T	6	0.000484972	-0.109061	0.0312591
6:31169891:C:A	4	0.0961449	0.0428413	0.0257485
6:31170014:T:C	6	6.4e-06	-0.073644	0.0163194
6:31170227:A:G	5	0.0034165	0.0655444	0.0223889
6:31170514:A:G	6	0.408619	-0.0163948	0.0198406
6:31170528:A:G	6	0.000610058	-0.0510658	0.0149006
6:31170608:C:T	5	0.141534	-0.0231657	0.0157579
6:31170713:T:C	6	0.479444	-0.0104737	0.0148102
6:31170877:C:T	5	0.45395	0.0273874	0.0365728
6:31170914:A:G	6	0.430873	-0.0123117	0.01563
6:31171257:A:C	6	0.0384241	-0.0313861	0.0151602
6:31171360:T:C	6	0.149121	-0.0833765	0.0577943
6:31171486:T:C	4	0.438817	-0.0161075	0.0208055
6:31171915:T:C	6	0.000135788	-0.0703635	0.0184404
6:31172044:T:C	6	0.000135788	-0.0703635	0.0184404
6:31172655:G:A	4	0.438817	-0.0161075	0.0208055
6:31173096:A:G	6	0.286683	-0.0210303	0.0197389
6:31173678:A:G	6	0.111997	0.0490027	0.0308332
6:31174527:A:G	5	0.0409888	-0.0311657	0.0152501
6:31175015:C:A	4	0.00013591	-0.0759962	0.0199178
6:31175667:A:G	5	0.429324	-0.0140025	0.0177169
6:31175912:A:G	5	0.000695463	-0.0532477	0.015701
6:31176039:C:T	4	0.000433624	0.0918124	0.0260925
6:31176226:T:C	6	0.00100382	0.0541216	0.0164531
6:31176335:C:T	6	0.146875	-0.0233693	0.0161095
6:31176602:A:G	4	0.0286354	0.0483861	0.0221096
6:31176921:G:A	6	0.0318654	0.0449553	0.0209475
6:31176928:T:C	6	0.286683	-0.0210303	0.0197389
6:31177034:G:A	6	4.48e-05	-0.0587604	0.0143972
6:31177094:G:A	6	0.00112338	0.050015	0.0153531
6:31177503:G:T	6	0.000965881	0.0538041	0.0163029
6:31177845:G:A	6	0.0405894	-0.0367945	0.0179687
6:31177915:G:A	6	0.242951	0.0367252	0.0314525
6:31178743:T:G	6	0.242951	0.0367252	0.0314525
6:31179006:A:T	6	0.242951	0.0367252	0.0314525
6:31179033:T:C	4	0.0286354	0.0483861	0.0221096
6:31180531:G:C	6	8.23e-06	-0.0638099	0.0143096
6:31181025:C:T	6	0.328491	-0.0193611	0.0198137
6:31182147:G:A	4	0.0286354	0.0483861	0.0221096
6:31182383:A:G	6	0.668132	0.0104722	0.024427
6:31182479:T:A	6	0.0305671	-0.0901949	0.0417055
6:31182536:A:G	6	8.23e-06	-0.0638099	0.0143096
6:31184020:A:G	6	0.0318654	0.0449553	0.0209475
6:31184175:G:A	4	0.455455	-0.0155662	0.0208564
6:31184196:A:G	6	0.000314983	0.051188	0.0142084
6:31184425:G:A	6	0.000784666	0.0731149	0.0217724
6:31185803:G:A	4	0.211309	-0.0241339	0.0193075
6:31185810:T:G	5	0.00382168	-0.0413973	0.0143119
6:31185977:T:G	6	0.211556	0.0391422	0.0313314
6:31186026:A:T	4	0.455455	-0.0155662	0.0208564
6:31186039:C:T	5	0.00129347	0.046081	0.0143223
6:31186534:C:T	6	0.0713766	-0.0323969	0.0179676
6:31187075:C:T	6	0.000888635	0.0504472	0.0151785
6:31188267:C:T	6	0.875831	-0.00243034	0.0155535
6:31188654:G:A	6	0.0990169	-0.0418334	0.0253591
6:31189543:A:G	6	0.0305671	-0.0901949	0.0417055
6:31190538:G:A	6	0.00192753	-0.0479738	0.0154696
6:31190627:C:G	4	0.162815	0.0644767	0.0461978
6:31190850:C:T	6	0.341774	-0.0219137	0.0230509
6:31190897:G:A	4	0.737485	0.00840461	0.0250745
6:31191509:C:T	6	0.521068	-0.0216572	0.0337498
6:31191636:G:A	4	0.0084897	0.0634837	0.0241204
6:31192110:G:A	6	0.0722024	-0.0783425	0.0435759
6:31192766:C:T	6	0.0026063	-0.0549785	0.0182609
6:31192796:A:G	6	0.0020176	0.0415247	0.0134487
6:31192842:C:T	6	0.253552	-0.0257138	0.0225211
6:31192952:T:C	6	0.0833462	-0.0423857	0.0244779
6:31192998:G:A	6	0.399781	-0.0114922	0.0136485
6:31193155:T:C	6	0.0551886	-0.0266048	0.0138755
6:31193211:C:T	6	0.000457458	0.0585165	0.0166975
6:31194764:A:C	6	0.50879	-0.0089912	0.0136081
6:31195218:C:T	6	0.446871	0.0105505	0.0138706
6:31195365:G:T	4	0.725703	-0.0094128	0.0268288
6:31195616:G:A	4	0.35899	0.0707103	0.0770859
6:31196350:A:T	4	0.171171	-0.0262979	0.0192173
6:31196478:G:C	4	0.106347	-0.0299488	0.0185461
6:31196591:G:A	6	0.181489	-0.0303165	0.0226889
6:31197407:C:T	6	0.193067	-0.0178051	0.0136798
6:31197514:C:G	4	0.419776	0.0265324	0.0328856
6:31197528:A:G	4	8.39e-05	0.0799836	0.0203359
6:31197633:G:A	6	0.359277	0.0286739	0.031278
6:31198632:T:G	4	8.39e-05	0.0799836	0.0203359
6:31198709:C:T	6	0.0131064	-0.0471481	0.0190047
6:31198896:T:C	4	0.00531231	-0.0566748	0.0203321
6:31198987:T:C	5	0.66116	-0.0117012	0.0266961
6:31199164:C:T	4	0.106347	-0.0299488	0.0185461
6:31199208:C:T	4	8.39e-05	0.0799836	0.0203359
6:31199256:C:T	6	0.156053	0.0210775	0.0148593
6:31199460:T:C	6	0.211556	0.0391422	0.0313314
6:31199466:G:A	6	0.15577	-0.0247061	0.0174055
6:31199573:C:T	6	0.0089653	-0.0531218	0.0203269
6:31199766:G:A	6	0.295653	0.0148413	0.0141914
6:31202246:A:G	6	0.534852	-0.0149352	0.024065
6:31203886:A:T	4	0.00861933	-0.0514082	0.0195707
6:31204008:G:A	6	0.0191823	-0.0439945	0.0187852
6:31205382:G:A	6	0.0371456	-0.0381696	0.0183141
6:31205392:A:G	4	0.000837156	0.0713187	0.0213516
6:31206206:C:T	6	0.0102073	-0.0336185	0.0130876
6:31206408:C:T	4	0.939831	0.00219599	0.0290928
6:31206616:A:G	6	0.0640526	-0.027655	0.014934
6:31206695:C:T	6	0.31369	-0.0603474	0.0598976
6:31206920:T:C	4	0.000837156	0.0713187	0.0213516
6:31206979:T:C	6	0.0043261	0.0528706	0.0185293
6:31207704:G:A	6	0.0271023	-0.0403687	0.018266
6:31207822:G:A	6	0.31369	-0.0603474	0.0598976
6:31207920:C:T	6	0.211556	0.0391422	0.0313314
6:31208292:G:C	4	0.788896	-0.00472286	0.0176394
6:31208340:C:T	6	0.99067	-0.000158042	0.0135148
6:31208360:A:C	4	0.0283729	-0.0444707	0.0202869
6:31208453:A:G	5	0.410317	0.0269672	0.0327536
6:31208591:G:T	4	0.957463	-0.000908736	0.0170373
6:31208610:G:T	6	0.049833	0.0265843	0.0135538
6:31208881:T:A	4	0.000837156	0.0713187	0.0213516
6:31209045:G:A	6	0.049833	-0.0265843	0.0135538
6:31209510:C:T	5	0.458218	-0.0101444	0.0136757
6:31209914:A:G	4	0.939831	0.00219599	0.0290928
6:31210216:C:T	6	0.913672	-0.00147983	0.0136506
6:31210265:G:A	4	0.110849	-0.0724105	0.0454159
6:31210601:C:T	6	0.754494	0.00464838	0.0148644
6:31211050:A:G	6	0.892971	0.00217911	0.0161961
6:31213317:C:T	4	0.0848124	0.0594984	0.0345234
6:31213413:T:G	6	0.864837	-0.00279612	0.0164264
6:31214171:G:A	6	0.287377	-0.0225295	0.0211765
6:31215097:G:T	6	0.00011676	0.0939576	0.0243867
6:31218327:T:C	6	0.197226	-0.0175644	0.0136211
6:31218889:C:T	6	0.864631	0.00291263	0.0170847
6:31218984:A:G	6	0.197226	-0.0175644	0.0136211
6:31219638:A:G	4	0.957463	-0.000908736	0.0170373
6:31219869:T:C	6	0.160598	-0.019055	0.013581
6:31219902:C:A	4	0.851627	0.0026812	0.0143347
6:31220202:T:C	6	0.516516	-0.0105554	0.0162709
6:31220369:T:C	4	0.986034	-0.000300135	0.0171458
6:31220450:C:T	4	0.0005774	0.0727217	0.0211277
6:31221039:C:T	5	0.522824	-0.0114223	0.0178753
6:31221153:G:A	6	0.849307	-0.00264887	0.0139412
6:31221369:A:G	6	0.0100859	0.130487	0.0507167
6:31221698:C:T	6	0.199688	0.0267644	0.0208699
6:31221914:C:T	6	8.73e-05	0.0523226	0.0133359
6:31228972:G:A	5	0.548582	-0.0170612	0.0284407
6:31229462:C:T	4	0.101287	0.0366399	0.0223598
6:31229552:A:T	6	0.0172078	0.0346774	0.0145567
6:31229644:A:G	4	0.0469996	-0.0685024	0.0344874
6:31230701:G:A	6	0.95598	0.00105693	0.0191475
6:31230759:A:G	4	0.774705	0.00498897	0.0174301
6:31230800:G:A	4	0.101287	0.0366399	0.0223598
6:31230924:C:T	4	0.366278	-0.0216397	0.0239519
6:31231989:G:A	6	0.0306409	0.0304734	0.0140969
6:31232111:A:G	6	0.806488	-0.00401843	0.0164045
6:31232543:C:T	6	0.0140183	-0.049221	0.0200347
6:31233214:T:C	5	0.840357	-0.00331703	0.0164668
6:31233270:T:G	4	0.800088	0.00441801	0.0174464
6:31234381:C:T	6	0.768502	-0.00416472	0.0141496
6:31234569:C:T	6	5.06e-06	-0.0610605	0.0133835
6:31235480:A:C	4	0.950722	0.00233178	0.0377312
6:31235632:T:C	6	0.0165329	-0.0802422	0.033477
6:31235655:C:T	4	0.366278	-0.0216397	0.0239519
6:31235671:T:C	2	0.637589	-0.0828457	0.175866
6:31235798:G:T	6	0.684285	-0.00899808	0.0221288
6:31235816:A:G	4	0.880747	0.00264034	0.0175996
6:31236051:G:A	6	0.401949	0.0128232	0.0152995
6:31236115:C:T	4	0.482941	0.0119617	0.0170496
6:31236175:C:T	6	0.000201579	-0.0483344	0.0130035
6:31236250:A:C	6	0.903302	0.00275536	0.0226796
6:31236410:C:T	5	0.0352157	-0.0560854	0.0266329
6:31236467:G:T	6	0.0730548	-0.0240365	0.0134096
6:31236534:G:A	5	0.0483648	-0.0555369	0.028132
6:31237087:C:A	6	0.727245	0.00712536	0.0204286
6:31237124:T:C	6	0.995749	8.14e-05	0.0152852
6:31237405:C:T	5	0.481892	-0.0129023	0.0183463
6:31239417:C:T	4	0.0528384	-0.0296034	0.0152891
6:31240096:G:A	5	0.870337	0.0109114	0.0668468
6:31240431:G:T	4	0.0417712	-0.0577	0.0283428
6:31240479:T:G	4	0.546778	0.0410468	0.0681167
6:31240636:C:T	6	0.000974613	-0.124561	0.0377715
6:31240712:A:C	6	0.262549	0.0156142	0.0139365
6:31240721:C:T	6	0.877727	0.00216716	0.014086
6:31240988:T:G	6	0.724726	-0.00940389	0.0267043
6:31241032:A:G	4	0.483951	0.0135734	0.0193916
6:31241370:C:T	5	0.147833	0.0230351	0.0159167
6:31241537:C:T	5	0.0040159	0.051037	0.0177402
6:31241639:A:G	5	0.582939	-0.00907868	0.0165339
6:31241700:T:C	5	0.35778	0.0471307	0.0512512
6:31242762:C:T	6	0.981297	0.000373131	0.0159164
6:31242959:C:T	5	0.992933	-0.000234545	0.026479
6:31243347:C:T	4	0.57831	-0.0105931	0.0190573
6:31243359:G:A	5	0.641232	-0.00873371	0.0187428
6:31243410:G:T	5	0.558039	-0.00859766	0.0146779
6:31243540:G:A	4	0.625138	0.00951671	0.0194783
6:31243578:G:A	6	0.565364	0.0147237	0.0256113
6:31243603:C:T	5	0.982788	-0.000580547	0.0269105
6:31243830:G:A	6	0.40459	0.012184	0.0146187
6:31243859:C:T	6	0.867998	0.00258474	0.0155518
6:31243884:G:A	6	0.827693	0.00340694	0.0156525
6:31244021:G:A	6	0.356193	0.0150817	0.0163462
6:31244028:C:A	6	0.94257	0.00146639	0.0203551
6:31244068:G:A	6	0.172347	0.0422297	0.0309443
6:31244082:C:T	4	0.220494	0.0277821	0.0226753
6:31244230:A:C	4	0.350817	0.0302657	0.0324389
6:31244235:G:A	6	0.733678	-0.00897696	0.0263844
6:31244247:A:G	4	0.350817	0.0302657	0.0324389
6:31244261:C:A	4	0.350817	0.0302657	0.0324389
6:31244300:G:A	4	0.350817	0.0302657	0.0324389
6:31244331:C:T	6	0.0560952	0.0311886	0.0163266
6:31244332:C:T	6	0.433347	0.0162275	0.0207122
6:31244520:G:A	6	0.0263992	-0.0420264	0.0189283
6:31244532:G:A	4	0.00475926	-0.0788702	0.0279395
6:31244654:A:G	4	0.350817	0.0302657	0.0324389
6:31244960:T:C	4	0.103132	-0.0378821	0.0232427
6:31245061:G:T	6	0.0269014	-0.041898	0.0189331
6:31245080:G:A	4	0.546778	0.0410468	0.0681167
6:31245736:A:G	6	0.828804	0.00329042	0.0152168
6:31245796:C:T	4	0.702776	0.00737568	0.0193295
6:31246605:A:G	6	0.44585	0.0281401	0.0369123
6:31246995:C:T	3	0.491352	-0.016115	0.0234175
6:31247067:T:G	6	0.172347	0.0422297	0.0309443
6:31247964:T:C	5	0.0142441	-0.0836283	0.0341194
6:31250606:A:C	5	0.0551552	-0.0298736	0.0155782
6:31250796:T:C	6	0.0557832	-0.0498465	0.0260605
6:31251312:T:C	6	0.987445	0.000311223	0.0197786
6:31252747:T:C	6	0.936446	0.00154681	0.0193987
6:31253444:C:T	6	0.205243	0.0226753	0.0179003
6:31253771:G:T	4	0.367587	-0.0309073	0.0343033
6:31253866:G:A	6	0.244151	0.0210032	0.0180335
6:31253878:C:T	6	1.78e-05	0.0644855	0.0150286
6:31253928:A:T	4	0.367587	-0.0309073	0.0343033
6:31254088:T:C	6	1.78e-05	0.0644855	0.0150286
6:31254263:G:A	5	0.503114	-0.0103531	0.0154616
6:31254496:G:T	4	0.34434	-0.015801	0.0167096
6:31254664:A:G	6	0.936446	0.00154681	0.0193987
6:31254704:C:T	4	0.790484	0.00543873	0.0204708
6:31254936:G:A	6	0.907333	-0.00176332	0.0151485
6:31255007:C:T	5	3.14e-05	0.0671409	0.0161267
6:31255424:A:C	6	0.149923	-0.0460982	0.032017
6:31255434:C:T	4	0.367587	-0.0309073	0.0343033
6:31255500:A:G	4	0.367587	-0.0309073	0.0343033
6:31255541:T:C	4	0.367587	-0.0309073	0.0343033
6:31256005:G:C	4	0.367587	-0.0309073	0.0343033
6:31256561:T:C	6	0.149923	-0.0460982	0.032017
6:31256630:G:A	4	0.790484	0.00543873	0.0204708
6:31256667:G:A	4	0.00578914	-0.077626	0.0281305
6:31256753:T:G	6	3.93e-06	-0.103816	0.022495
6:31256767:T:G	3	0.000916873	-0.177316	0.0534912
6:31256916:T:C	4	0.790484	0.00543873	0.0204708
6:31256923:G:T	4	0.367587	-0.0309073	0.0343033
6:31256948:G:A	6	1.08e-05	0.106783	0.0242605
6:31257012:A:G	6	0.149923	-0.0460982	0.032017
6:31257160:C:G	4	0.0111234	-0.0654638	0.0257853
6:31257376:G:A	4	0.367587	-0.0309073	0.0343033
6:31257511:A:C	4	0.265205	0.0331679	0.029769
6:31257591:C:T	4	0.367587	-0.0309073	0.0343033
6:31257622:T:C	6	0.821901	-0.00352659	0.0156668
6:31257625:T:C	6	1.78e-05	0.0644855	0.0150286
6:31258096:C:T	4	0.0293044	-0.0821106	0.0376764
6:31258141:G:A	6	0.75605	-0.00676181	0.0217651
6:31258564:C:T	5	0.222884	0.0608168	0.049895
6:31258570:G:T	6	0.00897147	-0.0950399	0.03637
6:31258687:G:A	4	0.0820128	-0.0529725	0.0304593
6:31258837:G:A	6	0.0108498	0.0359402	0.0141081
6:31258846:T:C	6	3.93e-06	-0.103816	0.022495
6:31259017:T:C	4	0.00819073	-0.0887646	0.0335708
6:31259019:T:C	5	0.222884	0.0608168	0.049895
6:31259137:T:C	4	0.367587	-0.0309073	0.0343033
6:31259579:C:T	6	1.83e-05	0.0643392	0.0150141
6:31259605:G:A	6	4.05e-05	-0.122172	0.0297654
6:31259750:C:T	6	0.295896	-0.0307674	0.0294347
6:31259854:G:A	6	0.149923	-0.0460982	0.032017
6:31259902:A:G	4	0.790484	0.00543873	0.0204708
6:31259952:T:G	4	0.790484	0.00543873	0.0204708
6:31260218:C:T	6	0.107247	-0.0233762	0.0145132
6:31260345:T:C	6	0.936446	0.00154681	0.0193987
6:31260397:A:G	6	1.78e-05	0.0644855	0.0150286
6:31260708:C:T	4	0.790484	0.00543873	0.0204708
6:31260863:A:G	2	0.12044	-0.122353	0.0787883
6:31261137:C:T	6	4.44e-05	-0.120849	0.029597
6:31261276:A:G	6	1.78e-05	0.0644855	0.0150286
6:31261929:C:T	4	0.0111234	-0.0654638	0.0257853
6:31261959:G:A	4	0.367587	-0.0309073	0.0343033
6:31262169:T:C	6	0.907333	-0.00176332	0.0151485
6:31262438:C:T	6	0.556853	-0.00861581	0.0146647
6:31262439:G:A	6	0.0413877	-0.110456	0.0541549
6:31262461:T:C	6	0.871851	0.00312915	0.0193986
6:31262770:T:G	4	0.367587	-0.0309073	0.0343033
6:31262783:T:C	4	0.0111234	-0.0654638	0.0257853
6:31262869:G:A	4	0.697626	0.00989322	0.0254633
6:31262923:G:A	5	0.0204485	0.0388961	0.0167799
6:31262924:C:T	4	0.000148639	0.0684938	0.0180564
6:31263043:A:G	4	0.0204532	0.0389914	0.0168217
6:31263051:A:G	6	0.00255911	0.0492719	0.0163354
6:31263216:G:A	4	0.000148639	0.0684938	0.0180564
6:31263231:T:G	6	0.936446	0.00154681	0.0193987
6:31263256:A:G	4	0.725019	0.00720075	0.0204707
6:31263350:G:A	4	0.367587	-0.0309073	0.0343033
6:31263510:T:C	4	0.319148	0.0299097	0.0300235
6:31263751:T:C	4	0.017422	0.0399866	0.0168175
6:31264171:T:C	4	0.367587	-0.0309073	0.0343033
6:31264302:A:C	4	0.0390599	0.0350038	0.0169629
6:31264392:G:A	6	0.137823	0.0208758	0.0140678
6:31264461:A:C	4	0.00578914	-0.077626	0.0281305
6:31264582:C:T	3	0.416275	0.0233888	0.028772
6:31264762:G:A	4	0.0111234	-0.0654638	0.0257853
6:31264912:G:A	6	0.241182	-0.0374814	0.0319797
6:31264922:A:G	6	0.159902	-0.0434108	0.0308885
6:31265057:T:A	4	0.000161788	0.0682169	0.0180839
6:31265146:A:T	5	0.220555	-0.0413584	0.0337605
6:31265262:A:G	5	0.00254902	0.0450468	0.0149287
6:31265314:T:C	6	0.00261482	0.0436494	0.0145028
6:31265355:T:C	4	7.06e-05	0.103279	0.025986
6:31265375:G:A	4	0.689357	0.00815321	0.0203969
6:31265490:T:C	6	0.103955	0.0395816	0.0243433
6:31265539:G:A	6	0.0217627	-0.0321719	0.0140214
6:31265554:C:A	6	0.253061	-0.0371869	0.032536
[truncated: 1,842 more rows]

## Sheet: HLA-C
RSID	STUDY	PVALUE_FE	BETA_FE	STD_FE
6:30237454:A:G	5	0.634305	0.0152859	0.0321351
6:30237859:G:A	4	0.92676	-0.00679824	0.0739569
6:30238559:A:G	6	0.340491	-0.0767862	0.0805566
6:30238884:A:G	6	0.642339	-0.0126675	0.0272752
6:30240926:C:A	6	0.810251	0.00706759	0.0294357
6:30242171:A:G	5	0.813669	0.0131696	0.0558754
6:30242904:G:A	4	0.235242	-0.0994049	0.0837472
6:30244579:C:T	6	0.628338	-0.0132404	0.0273525
6:30245033:G:A	6	0.810251	0.00706759	0.0294357
6:30245438:A:G	6	0.0283896	0.0987652	0.04506
6:30246212:C:A	4	0.581624	-0.0215784	0.0391612
6:30248711:G:A	6	0.775751	0.0343359	0.120536
6:30252836:A:T	3	0.0385389	-0.195954	0.0947061
6:30253011:T:C	6	0.642339	-0.0126675	0.0272752
6:30253339:T:G	5	0.990865	0.000361863	0.0316062
6:30256838:G:A	6	0.254412	-0.0552188	0.0484503
6:30256841:A:G	4	0.0129904	0.123496	0.0497159
6:30256885:C:T	6	0.254412	-0.0552188	0.0484503
6:30256936:C:T	6	0.278715	0.0643081	0.059368
6:30257693:T:C	5	0.231991	-0.0579828	0.0485112
6:30257751:T:C	4	0.063097	-0.0869962	0.0468097
6:30257781:A:G	4	0.431731	-0.0429513	0.0546292
6:30258708:C:T	6	0.254412	-0.0552188	0.0484503
6:30259657:G:T	6	0.873916	0.00469992	0.0296177
6:30260284:G:A	6	0.173434	0.0554781	0.0407552
6:30260982:C:T	6	0.504785	0.0215218	0.0322676
6:30262512:A:G	6	0.868101	-0.00569339	0.0342829
6:30264307:C:T	6	0.873916	0.00469992	0.0296177
6:30267748:G:A	6	0.27225	-0.0812958	0.0740469
6:30267886:C:T	6	0.497609	0.0221056	0.0325918
6:30269561:A:T	5	0.448637	-0.0210604	0.0277956
6:30270080:G:A	6	0.873916	0.00469992	0.0296177
6:30270270:G:A	4	0.0028932	-0.162366	0.054506
6:30271334:A:G	4	0.92676	-0.00679824	0.0739569
6:30271363:G:A	5	0.673478	0.0501547	0.119025
6:30271792:G:A	6	0.426042	-0.0369703	0.0464461
6:30272221:T:C	4	0.431731	-0.0429513	0.0546292
6:30272417:C:G	6	0.120302	-0.0679358	0.0437306
6:30273939:C:T	6	0.362688	-0.0415536	0.0456504
6:30274461:A:G	6	0.825382	-0.00601455	0.027261
6:30274972:C:T	5	0.056651	0.177708	0.0932364
6:30275246:G:T	6	0.000391364	-0.110001	0.0310225
6:30275696:G:A	4	0.631241	0.0365568	0.0761631
6:30279074:C:G	4	0.17201	0.0882963	0.0646492
6:30279130:G:A	6	0.553773	0.0693441	0.117112
6:30279907:G:A	6	0.204457	0.0736004	0.0580008
6:30280387:G:T	4	0.538503	0.0970476	0.157781
6:30282332:T:C	6	0.198914	-0.0906737	0.0705823
6:30282459:C:T	4	0.236875	-0.158754	0.134215
6:30283007:A:C	6	0.354264	-0.0998552	0.107794
6:30284375:C:A	5	0.723614	0.0104989	0.0296887
6:30285121:C:T	6	0.618386	0.0134252	0.0269506
6:30285650:T:A	2	4.62e-05	-0.671016	0.164712
6:30285883:G:A	6	0.934163	-0.00229922	0.0278328
6:30285955:G:A	6	0.930131	-0.0024412	0.027842
6:30289271:C:T	4	0.959437	0.00158423	0.0311486
6:30289706:C:T	6	0.466304	-0.0304517	0.0418002
6:30291210:G:A	4	0.530418	0.039008	0.0621773
6:30292147:C:T	6	0.572548	0.0174087	0.03085
6:30293186:G:A	6	0.934609	-0.00279759	0.0340973
6:30294590:G:A	2	0.264444	0.184351	0.165197
6:30295439:G:T	6	0.333481	-0.0735151	0.076014
6:30295707:T:C	4	0.29656	-0.137247	0.131483
6:30296071:C:T	6	0.265303	-0.0428108	0.0384317
6:30296253:G:A	6	0.253144	0.0789279	0.0690687
6:30297505:C:T	3	0.627083	0.0743258	0.152985
6:30297529:T:C	6	0.46478	0.0208308	0.0284964
6:30297730:A:G	6	0.33866	0.0498686	0.0521193
6:30299245:T:G	6	0.895947	0.0141525	0.108213
6:30301600:C:T	6	0.920681	-0.00556381	0.0558752
6:30302600:T:G	6	0.319417	0.0281932	0.0283162
6:30304816:G:A	6	0.572548	0.0174087	0.03085
6:30306306:A:G	5	0.21731	0.0452276	0.0366597
6:30306553:G:A	6	0.27225	-0.0812958	0.0740469
6:30307342:G:C	6	0.249481	0.0420368	0.0365026
6:30308706:C:T	6	0.594998	0.0350357	0.0659052
6:30311932:A:C	6	0.921622	-0.00368404	0.037443
6:30312962:T:G	4	0.148116	-0.196538	0.135898
6:30313268:G:A	4	0.0767529	-0.141951	0.0802056
6:30313340:G:C	6	0.122731	-0.0464473	0.0300939
6:30314116:G:A	2	4.62e-05	-0.671016	0.164712
6:30314329:A:C	6	0.684612	-0.0315646	0.0777111
6:30314566:T:G	6	0.363722	0.0269947	0.0297202
6:30314567:C:A	5	0.210112	0.0406441	0.0324308
6:30314598:C:T	6	0.548956	0.0184659	0.0308111
6:30315011:T:A	2	0.0200856	-0.281209	0.120963
6:30315627:T:C	4	0.236875	-0.158754	0.134215
6:30316676:C:T	6	0.000387311	-0.174286	0.0491142
6:30316739:C:T	6	0.363722	0.0269947	0.0297202
6:30316790:T:G	6	0.283906	0.0562304	0.052474
6:30318453:A:G	5	0.0694038	0.100517	0.0553574
6:30319930:C:A	6	0.0217773	-0.070805	0.0308622
6:30321057:G:A	6	3.99e-05	-0.184819	0.0449902
6:30321189:A:C	6	3.99e-05	-0.184819	0.0449902
6:30321336:C:T	6	4.53e-06	-0.204018	0.0444942
6:30321361:G:T	6	0.756937	-0.0125376	0.0405085
6:30321482:T:C	4	6.57e-05	-0.205089	0.0513853
6:30321732:C:A	5	5e-05	-0.199223	0.049121
6:30323109:G:A	4	4.15e-06	-0.223391	0.0485254
6:30323110:A:C	4	4.15e-06	-0.223391	0.0485254
6:30323333:C:T	4	0.805052	0.0363463	0.147262
6:30323393:C:T	4	0.125998	-0.143742	0.0939446
6:30325531:T:C	6	0.297458	-0.0379695	0.0364425
6:30327753:G:A	4	0.0631668	0.216033	0.116271
6:30327839:G:T	5	0.0317294	-0.161554	0.0752183
6:30327952:A:G	6	0.00423367	-0.160783	0.056214
6:30328192:C:T	5	0.196896	-0.103266	0.0800234
6:30328357:C:T	5	0.196896	-0.103266	0.0800234
6:30328481:A:G	4	0.0409421	-0.0784377	0.0383724
6:30328753:T:C	6	0.00423367	-0.160783	0.056214
6:30329101:G:A	6	0.0167953	0.161924	0.0677179
6:30329966:G:A	4	0.0080305	-0.229102	0.086428
6:30330067:C:T	3	0.655272	-0.0483675	0.108338
6:30330341:G:T	6	0.0916401	0.187301	0.111039
6:30330737:A:G	5	0.196896	-0.103266	0.0800234
6:30330995:G:A	6	0.708771	0.0193572	0.0518255
6:30331027:A:G	6	0.227477	0.0578412	0.0479261
6:30332146:C:G	4	0.042916	-0.0887617	0.0438432
6:30332160:G:T	4	0.49025	-0.0361035	0.0523307
6:30332555:T:G	5	0.473214	0.0246573	0.0343772
6:30333478:A:G	4	0.542751	0.0438811	0.0720948
6:30333505:G:T	5	0.162815	-0.112409	0.0805413
6:30334339:C:T	6	0.0588774	0.185209	0.0980405
6:30335350:C:T	5	0.00521299	-0.153176	0.0548317
6:30335421:C:T	4	0.765616	-0.0349297	0.117169
6:30335554:G:T	6	0.428217	-0.0290785	0.0367039
6:30335621:A:G	6	0.472916	0.0348397	0.0485406
6:30337738:C:T	6	0.233595	-0.0350533	0.0294282
6:30337916:G:A	4	0.207579	-0.0538333	0.0427164
6:30337974:G:A	1	NA	NA	NA
6:30338138:A:T	6	0.143827	0.105803	0.072384
6:30339293:A:C	6	0.834058	0.00865044	0.0412908
6:30339303:G:A	6	0.193641	0.0809841	0.062301
6:30339564:A:G	6	0.433197	-0.0286746	0.0365872
6:30339593:T:C	6	0.831459	0.00607281	0.0285335
6:30339602:T:C	5	0.900961	-0.0048532	0.0389981
6:30340145:C:T	5	0.274331	0.0384514	0.0351751
6:30340291:T:C	6	0.17728	-0.0371894	0.0275645
6:30340528:G:A	4	0.523969	-0.0684631	0.107437
6:30340827:A:G	4	0.790143	0.0146533	0.0550618
6:30341390:A:G	4	0.227377	-0.123256	0.102106
6:30342190:A:G	6	0.382922	0.0279314	0.0320121
6:30342428:C:T	6	0.14667	0.0837388	0.0576954
6:30342512:T:G	6	0.473145	0.023343	0.0325397
6:30342682:G:A	6	0.959705	0.00250047	0.049491
6:30342753:G:A	6	0.999625	2.09e-05	0.0445362
6:30342757:A:G	4	0.793718	-0.0111469	0.0426293
6:30342966:G:T	4	0.790143	0.0146533	0.0550618
6:30343183:C:T	5	0.275818	0.0383863	0.0352245
6:30343272:A:C	4	0.78093	0.0154615	0.0555957
6:30343569:G:A	6	0.455209	0.0360829	0.0483193
6:30343703:C:T	6	0.728115	0.0114408	0.0329106
6:30343983:A:G	6	0.322106	0.031597	0.0319117
6:30344038:G:A	4	0.790143	0.0146533	0.0550618
6:30344166:C:A	6	0.322106	0.031597	0.0319117
6:30344290:A:G	4	0.0415937	0.206988	0.101586
6:30344462:A:T	5	0.222024	0.042792	0.035042
6:30344645:C:T	6	0.455209	0.0360829	0.0483193
6:30344690:G:A	6	0.322106	0.031597	0.0319117
6:30345118:C:T	6	0.455209	0.0360829	0.0483193
6:30345139:C:T	6	0.322106	0.031597	0.0319117
6:30345294:A:G	4	0.790143	0.0146533	0.0550618
6:30345428:C:A	6	0.0102	-0.103053	0.0401143
6:30345871:T:G	5	0.579577	0.0201509	0.0363732
6:30346009:A:G	4	0.790143	0.0146533	0.0550618
6:30346093:C:A	5	0.399252	0.0300091	0.0355997
6:30346208:G:T	6	0.455209	0.0360829	0.0483193
6:30346618:C:T	5	0.399252	0.0300091	0.0355997
6:30346760:T:A	4	0.612729	0.075261	0.148684
6:30346918:T:C	4	0.872879	-0.00731537	0.0457203
6:30347016:A:G	4	0.681402	0.0184277	0.0448852
6:30347078:T:C	6	0.553398	0.0192158	0.0324221
6:30347186:G:A	4	0.790143	0.0146533	0.0550618
6:30347239:A:G	5	0.701812	0.0125613	0.0328078
6:30347265:G:A	6	0.0204087	0.141617	0.061075
6:30347306:G:A	5	0.161188	0.0721527	0.0514977
6:30347720:A:G	6	0.455209	0.0360829	0.0483193
6:30347833:T:C	6	0.36787	-0.0251821	0.0279655
6:30347920:G:A	3	0.681528	-0.0474029	0.11551
6:30348042:G:A	5	0.027376	-0.0851315	0.0385889
6:30348090:A:G	4	0.127264	0.188561	0.123648
6:30348247:G:A	6	0.220647	0.0643249	0.0525183
6:30348674:C:T	6	0.988421	-0.00047345	0.0326238
6:30349201:G:A	6	0.988421	-0.00047345	0.0326238
6:30349382:T:C	6	0.988421	-0.00047345	0.0326238
6:30350087:A:C	6	0.99972	-1.15e-05	0.0326964
6:30350660:G:A	6	0.0588774	0.185209	0.0980405
6:30350712:A:T	6	0.988421	-0.00047345	0.0326238
6:30351348:T:C	4	0.227377	-0.123256	0.102106
6:30351417:A:G	6	0.790466	-0.0175103	0.0659013
6:30351547:G:A	4	0.790143	0.0146533	0.0550618
6:30352527:C:T	5	0.584198	0.019905	0.0363719
6:30352647:G:A	4	0.790143	0.0146533	0.0550618
6:30352986:G:A	3	0.46656	0.0302881	0.0415996
6:30353739:C:A	6	0.455209	0.0360829	0.0483193
6:30354303:A:T	4	0.0176846	-0.12614	0.0531754
6:30354374:A:G	4	0.485294	0.0468054	0.0670744
6:30354642:G:A	6	0.860472	-0.00580644	0.0330337
6:30354707:A:T	6	0.860472	-0.00580644	0.0330337
6:30357176:T:C	6	0.470803	0.0233474	0.0323741
6:30357291:G:T	6	0.31428	0.028738	0.0285586
6:30357543:G:A	6	0.0861922	0.104258	0.060762
6:30357780:T:C	6	0.175271	0.0389364	0.0287256
6:30358151:A:G	6	0.541151	0.019921	0.0326
6:30358522:T:C	6	0.565814	0.0187083	0.03258
6:30358591:A:G	5	0.696733	0.021388	0.0548784
6:30358846:A:G	6	0.136961	-0.127787	0.0859241
6:30358957:C:T	4	0.796617	0.0142847	0.0554256
6:30360068:C:T	5	0.440932	0.0276905	0.0359327
6:30361093:G:A	4	0.722338	-0.0578818	0.162893
6:30361193:T:C	6	0.565814	0.0187083	0.03258
6:30361358:G:A	6	0.319972	0.0289285	0.029088
6:30361418:G:A	6	0.565814	0.0187083	0.03258
6:30361480:G:A	6	0.565814	0.0187083	0.03258
6:30361502:A:G	4	0.869915	-0.0205841	0.125692
6:30361608:G:A	6	0.556596	-0.0199634	0.0339569
6:30361759:G:A	6	0.565814	0.0187083	0.03258
6:30362196:A:G	6	0.565814	0.0187083	0.03258
6:30362751:T:G	6	0.565814	0.0187083	0.03258
6:30362961:C:T	6	0.0916401	0.187301	0.111039
6:30362995:G:A	6	0.0916401	0.187301	0.111039
6:30362999:C:T	6	0.757717	-0.0124394	0.0403248
6:30363136:G:T	4	0.796617	0.0142847	0.0554256
6:30363373:A:C	6	0.0237922	0.146855	0.0649664
6:30363428:T:G	6	0.565814	0.0187083	0.03258
6:30363945:C:T	5	0.440932	0.0276905	0.0359327
6:30364508:C:T	4	0.559221	0.0374649	0.0641522
6:30365210:C:T	6	0.385052	-0.0256254	0.0295011
6:30365448:T:C	6	0.123001	-0.0984089	0.0638066
6:30365629:C:T	4	0.127032	-0.0971008	0.0636347
6:30365915:C:T	6	0.567546	-0.045701	0.079943
6:30366014:C:T	4	0.0115341	0.194476	0.076987
6:30366100:T:C	5	0.434005	0.0324883	0.0415262
6:30366642:C:T	6	0.195726	-0.0408233	0.0315524
6:30368012:T:C	5	0.114046	0.0618759	0.0391553
6:30368635:C:T	6	0.318889	0.0262202	0.0263058
6:30368854:C:T	6	0.291553	0.0569158	0.0539629
6:30369040:G:T	6	0.781013	-0.00844453	0.0303761
6:30369958:C:T	4	0.569218	-0.0192015	0.033734
6:30370588:A:C	6	0.145349	-0.0403146	0.0276856
6:30371516:C:T	3	0.504154	0.104986	0.157172
6:30372278:C:T	6	0.0690025	0.053511	0.0294275
6:30372570:G:A	6	0.134055	-0.0412865	0.0275556
6:30372812:G:T	4	0.724413	0.014224	0.0403441
6:30372987:G:A	6	0.76229	-0.00929468	0.0307287
6:30373520:T:G	6	0.76229	-0.00929468	0.0307287
6:30377198:G:A	6	0.575549	0.0196948	0.0351756
6:30377906:T:G	4	0.00741975	0.170137	0.0635458
6:30378174:T:C	4	0.724413	0.014224	0.0403441
6:30378601:A:C	4	0.514441	-0.0223501	0.0342825
6:30379074:T:C	6	0.76229	-0.00929468	0.0307287
6:30379965:T:C	4	0.677377	-0.0144027	0.0346181
6:30382440:G:C	4	0.553617	-0.0203528	0.0343596
6:30382647:T:G	6	0.79194	-0.00804229	0.0304873
6:30383768:A:G	6	0.0722112	0.0508384	0.0282784
6:30384283:G:A	3	0.918229	-0.0141872	0.13819
6:30384322:G:A	6	0.0250242	0.07259	0.0323914
6:30384604:G:A	4	0.61156	0.0298218	0.058722
6:30385057:G:A	6	0.034481	0.0675357	0.0319408
6:30385111:A:G	6	0.0601193	0.0602802	0.0320653
6:30385235:C:A	4	0.696946	-0.0127328	0.0326947
6:30386236:G:A	4	0.0669008	0.10216	0.0557541
6:30386415:A:G	6	0.756815	-0.00943087	0.030455
6:30386996:G:A	5	0.415132	-0.0274228	0.0336519
6:30387104:A:G	6	0.756815	-0.00943087	0.030455
6:30387890:G:C	6	0.770521	0.0100275	0.034377
6:30388730:T:C	6	0.0842671	0.067205	0.0389268
6:30389258:C:T	6	0.752198	0.0108506	0.0343654
6:30389323:C:T	6	0.733659	-0.0103778	0.0304992
6:30391723:G:A	6	0.733659	-0.0103778	0.0304992
6:30391975:A:T	6	0.86975	0.0066274	0.0404168
6:30392146:C:T	6	0.277786	0.0313061	0.0288454
6:30392160:G:A	6	0.733659	-0.0103778	0.0304992
6:30392204:T:A	3	0.403049	0.0818758	0.0979156
6:30392406:C:A	6	0.733659	-0.0103778	0.0304992
6:30394628:C:T	5	0.458382	-0.0257718	0.0347557
6:30397840:A:G	6	0.71848	-0.0109738	0.0304413
6:30404786:A:C	4	0.742498	-0.0126712	0.0385674
6:30405956:A:G	5	0.0536724	-0.092286	0.0478297
6:30406608:T:C	5	0.728357	0.0400635	0.115353
6:30406756:C:A	6	0.71848	-0.0109738	0.0304413
6:30407205:G:A	6	0.820872	0.0239563	0.105803
6:30407270:G:A	6	0.71848	-0.0109738	0.0304413
6:30408265:C:A	6	0.71848	-0.0109738	0.0304413
6:30408646:A:G	6	0.289364	0.0485798	0.0458508
6:30408787:C:T	5	0.673806	-0.0161307	0.0383216
6:30408970:C:T	4	0.483553	-0.0240262	0.0342937
6:30409543:G:A	4	0.742498	-0.0126712	0.0385674
6:30410044:G:A	3	0.918229	-0.0141872	0.13819
6:30410206:C:T	5	0.627077	0.0296724	0.0610739
6:30410219:A:C	3	0.918229	-0.0141872	0.13819
6:30411089:T:C	6	0.71848	-0.0109738	0.0304413
6:30411546:T:C	6	0.160041	-0.0420867	0.0299564
6:30412017:A:G	5	0.673806	-0.0161307	0.0383216
6:30412362:G:A	5	0.695091	0.0134963	0.0344333
6:30414011:T:C	6	0.112324	-0.0668672	0.0421122
6:30414235:A:G	5	0.457136	-0.0252817	0.0340004
6:30414848:C:T	5	0.260766	0.0360158	0.0320259
6:30415105:C:G	5	0.711223	0.0213097	0.0575605
6:30415636:A:C	6	0.759985	0.0104658	0.034258
6:30416553:G:A	6	0.289974	0.0303438	0.0286755
6:30416831:C:T	6	0.289974	0.0303438	0.0286755
6:30417704:C:T	6	0.71848	-0.0109738	0.0304413
6:30418354:G:T	3	0.109546	0.104319	0.0651895
6:30418662:C:A	6	0.0671023	0.0677917	0.0370246
6:30419166:A:G	4	0.0514264	0.0756795	0.0388518
6:30419620:T:G	6	0.0223104	-0.0737306	0.0322666
6:30419831:C:A	6	0.275112	0.0535839	0.049098
6:30420449:A:G	5	0.297844	0.030095	0.0289079
6:30421397:C:T	5	0.74985	-0.00977275	0.0306512
6:30421502:A:G	6	0.153642	-0.0428063	0.0300019
6:30422632:A:G	6	0.153642	-0.0428063	0.0300019
6:30423117:C:G	6	0.802956	-0.00750014	0.0300578
6:30423223:A:G	5	0.74985	-0.00977275	0.0306512
6:30423358:G:A	6	0.71848	-0.0109738	0.0304413
6:30424074:A:G	5	0.471155	-0.0244841	0.0339772
6:30424623:A:C	6	0.105593	0.0459087	0.0283681
6:30425157:G:A	6	0.740182	0.0114866	0.0346387
6:30425337:C:T	6	0.105593	0.0459087	0.0283681
6:30426130:C:T	6	0.143091	-0.043955	0.0300161
6:30426152:T:C	4	0.125094	0.0498695	0.0325149
6:30426401:G:A	3	0.918229	-0.0141872	0.13819
6:30427482:T:C	4	0.75843	-0.0120289	0.039113
6:30427510:G:A	6	0.71848	-0.0109738	0.0304413
6:30428197:T:C	4	0.00741975	0.170137	0.0635458
6:30428351:A:G	6	0.300203	0.029651	0.0286207
6:30428414:A:G	5	0.167549	0.0816605	0.0591691
6:30428647:C:T	5	0.728357	0.0400635	0.115353
6:30429033:T:G	5	0.74985	-0.00977275	0.0306512
6:30430482:G:C	6	0.031879	-0.0853483	0.0397723
6:30430520:T:C	6	0.589408	-0.0151711	0.0281106
6:30430875:C:G	6	0.697387	-0.0121096	0.0311421
6:30432177:C:A	5	0.55645	-0.0524128	0.0891188
6:30433611:A:G	5	0.0012405	-0.175831	0.0544469
6:30434566:A:G	6	0.737627	0.00944966	0.0282082
6:30434900:T:C	6	0.754546	0.00881782	0.0282034
6:30434999:G:A	6	0.0345781	-0.0905695	0.0428576
6:30435288:A:G	6	0.0305119	0.126691	0.0585616
6:30435801:C:T	6	0.0143099	-0.0795757	0.032488
6:30436681:G:A	5	0.749926	0.00915863	0.0287342
6:30438226:T:C	5	0.726952	-0.0107515	0.0307903
6:30446055:G:A	6	0.780692	0.00796614	0.0286122
6:30447674:A:C	4	0.741136	0.050586	0.153129
6:30448668:A:C	6	0.688549	-0.0122851	0.0306497
6:30449046:C:T	6	0.780692	0.00796614	0.0286122
6:30449244:C:G	6	0.780692	0.00796614	0.0286122
6:30449316:G:A	5	0.459969	0.0407285	0.0551206
6:30449482:G:A	6	0.771633	-0.00884402	0.0304715
6:30451515:G:A	6	0.383724	-0.0421859	0.0484308
6:30451904:T:C	5	0.431602	-0.0376657	0.0478931
6:30455886:G:A	6	0.169178	0.116059	0.0844158
6:30455920:G:A	6	0.0993912	-0.0595122	0.0361159
6:30457283:G:T	6	0.708697	-0.0219973	0.0588781
6:30457732:T:C	6	0.689522	-0.0148603	0.037197
6:30461085:G:A	4	0.0101153	-0.12675	0.0492834
6:30461086:A:G	5	0.138148	-0.118609	0.079994
6:30462084:A:G	4	0.0101153	-0.12675	0.0492834
6:30462253:C:T	3	0.985033	-0.00345823	0.184345
6:30465172:T:C	6	0.029579	-0.0781476	0.0359186
6:30465512:T:C	6	0.230675	-0.0405411	0.0338231
6:30467695:A:G	6	0.0547571	0.103638	0.0539556
6:30467745:A:G	5	0.107715	0.174896	0.108729
6:30468791:C:T	5	0.360084	-0.028403	0.0310346
6:30469190:C:T	6	0.026954	-0.0800183	0.0361716
6:30470669:G:A	4	0.686839	0.0360773	0.089489
6:30471520:A:G	4	0.322695	0.0413123	0.0417745
6:30475717:T:C	6	0.0827437	-0.0637579	0.0367484
6:30476034:A:C	6	0.0827437	-0.0637579	0.0367484
6:30476185:G:A	5	0.024943	-0.0814638	0.0363307
6:30477247:C:T	1	NA	NA	NA
6:30477947:G:A	6	0.026954	-0.0800183	0.0361716
6:30479180:A:C	6	0.0827437	-0.0637579	0.0367484
6:30482993:C:T	6	0.977055	-0.000923488	0.0321087
6:30483919:C:A	6	0.151607	0.0780121	0.0544064
6:30486456:C:T	6	0.226387	-0.0594695	0.0491598
6:30488033:A:G	6	0.151607	0.0780121	0.0544064
6:30488203:C:T	6	0.17593	0.0729954	0.0539351
6:30495417:G:A	6	0.0235127	-0.119516	0.0527665
6:30496160:A:G	6	0.0986246	-0.060775	0.0367986
6:30496816:C:G	6	0.0331167	-0.0771716	0.0362195
6:30496882:G:T	6	0.0331167	-0.0771716	0.0362195
6:30497490:A:G	6	0.0854246	-0.0750928	0.0436575
6:30499732:A:T	6	0.0356463	-0.0759998	0.0361742
6:30500536:C:T	6	0.104818	-0.0596078	0.0367511
6:30502279:C:A	4	0.257518	0.118923	0.10503
6:30502754:C:T	3	0.117217	0.285568	0.182289
6:30503945:A:G	5	0.0610262	-0.076294	0.0407269
6:30506383:A:C	6	0.921696	0.00320414	0.0325965
6:30508956:G:A	4	0.857423	-0.0298883	0.166364
6:30511678:A:G	2	0.693283	0.0501212	0.127081
6:30512163:T:C	6	0.276561	-0.0490337	0.0450645
6:30512603:A:G	6	0.151607	0.0780121	0.0544064
6:30514810:C:T	6	0.136494	0.0821183	0.0551509
6:30515043:T:C	5	0.580279	-0.0884991	0.160041
6:30515567:G:A	6	0.943452	-0.00673494	0.0949498
6:30518619:G:A	6	0.316558	-0.0339426	0.0338899
6:30519258:A:G	6	0.574124	-0.0190254	0.0338537
6:30519619:T:C	6	0.182949	0.0668873	0.0502258
6:30521137:G:A	6	0.315175	-0.0320958	0.0319545
6:30521720:G:A	5	0.223768	0.0832077	0.0683953
6:30526845:T:G	5	0.00903937	-0.0919432	0.0352197
6:30529475:C:T	6	0.847333	-0.00778988	0.0404623
6:30529622:G:A	5	0.177653	0.0750069	0.0556424
6:30530203:A:G	6	0.684463	-0.0236964	0.0583108
6:30530483:A:G	6	0.684463	-0.0236964	0.0583108
6:30530496:T:C	6	0.179619	-0.0612015	0.0456071
6:30530707:C:T	6	0.687377	-0.0236941	0.0588793
6:30531413:G:A	2	0.596406	-0.189823	0.358445
6:30536071:C:A	6	0.00341235	-0.101582	0.0346941
6:30536133:C:T	6	0.096864	-0.0541555	0.0326189
6:30537339:G:A	6	0.0011219	-0.125107	0.0383995
6:30537853:C:A	6	0.096864	-0.0541555	0.0326189
6:30538821:C:T	5	0.00862848	-0.157896	0.0601181
6:30539205:C:T	6	0.136613	0.0821074	0.0551603
6:30539952:C:T	6	0.387647	-0.0291454	0.0337374
6:30540890:C:T	6	0.137112	-0.0497901	0.0334919
6:30541117:T:G	3	0.66635	0.0460975	0.106915
6:30541684:G:A	6	0.54693	0.0271912	0.0451405
6:30544401:A:G	6	0.397133	-0.0994507	0.11745
6:30544941:G:A	6	0.00559752	-0.111759	0.0403394
6:30545022:G:T	5	0.383213	-0.0277557	0.0318302
6:30546395:G:A	5	0.165898	-0.183657	0.132556
6:30551286:A:G	6	0.456801	-0.0255407	0.0343231
6:30551785:G:A	5	0.107647	-0.162958	0.101288
6:30552053:G:A	3	0.0762535	0.230155	0.129822
6:30552502:A:C	6	0.213326	-0.0605772	0.048677
6:30552937:A:C	5	0.268741	-0.0332548	0.0300685
6:30553871:C:T	5	0.00107644	-0.144826	0.0442928
6:30557566:C:T	4	0.714544	-0.0482013	0.131784
6:30559034:T:C	5	0.0863732	0.0951673	0.0554961
6:30561724:A:G	6	0.249603	0.0574191	0.0498727
6:30562021:G:A	6	0.00559752	-0.111759	0.0403394
6:30562041:G:A	4	0.0984205	0.0931535	0.0563692
6:30562647:A:G	6	0.249603	0.0574191	0.0498727
6:30563550:C:T	6	0.0403494	0.108817	0.0530774
6:30563608:C:T	6	0.249603	0.0574191	0.0498727
6:30565101:T:C	6	0.0711536	-0.127149	0.0704626
6:30566154:A:G	6	0.249603	0.0574191	0.0498727
6:30568448:T:C	6	0.284546	0.0768479	0.0718096
6:30568898:C:T	4	0.837791	0.0324157	0.158342
6:30571117:G:A	5	0.107647	-0.162958	0.101288
6:30571197:C:A	6	0.249603	0.0574191	0.0498727
6:30571471:T:C	6	0.503839	-0.0265483	0.0397155
6:30573139:A:C	5	0.277524	0.0548417	0.0505035
6:30573334:A:G	6	0.249603	0.0574191	0.0498727
6:30573866:T:C	6	0.249603	0.0574191	0.0498727
6:30575339:T:C	5	0.181349	-0.136337	0.102002
6:30575603:A:G	6	0.911402	0.00505303	0.045412
6:30576601:T:C	5	0.882787	-0.0145728	0.0988412
6:30577593:A:C	6	0.249603	0.0574191	0.0498727
6:30577792:G:A	5	0.277524	0.0548417	0.0505035
6:30577966:C:T	4	0.0984205	0.0931535	0.0563692
6:30577990:C:G	4	0.785258	-0.0260171	0.0954847
6:30578048:T:C	4	0.104317	0.0912443	0.0561754
6:30578335:C:T	6	0.70234	0.0117318	0.0306984
6:30579315:C:T	6	0.955806	0.0024317	0.0438794
6:30579417:T:C	4	0.0984205	0.0931535	0.0563692
6:30579556:A:G	6	0.249603	0.0574191	0.0498727
6:30580085:C:T	5	0.0863732	0.0951673	0.0554961
6:30580597:G:A	4	0.413197	-0.071747	0.0876802
6:30580626:C:A	6	0.249603	0.0574191	0.0498727
6:30580637:C:T	6	0.129847	0.0913708	0.0603225
6:30580893:T:C	6	0.249603	0.0574191	0.0498727
6:30582314:A:G	4	0.0972601	-0.231582	0.139652
6:30585333:T:G	6	0.297243	0.0519173	0.0498073
6:30586031:G:A	4	0.124033	0.0642202	0.0417539
6:30586188:T:C	6	0.123602	0.128148	0.0832222
6:30587613:C:T	6	0.297243	0.0519173	0.0498073
6:30588356:T:C	4	0.126413	0.0860105	0.0562749
6:30592414:T:C	6	0.77299	-0.0121228	0.042025
6:30592875:G:C	6	0.172156	0.0751325	0.0550297
6:30593982:G:A	6	0.297243	0.0519173	0.0498073
6:30594394:A:T	6	0.569777	-0.0187608	0.0330075
6:30594827:C:T	3	0.00280496	-0.27165	0.0909031
6:30596135:A:G	5	0.329057	0.0492147	0.0504241
6:30599741:G:A	4	0.0494189	0.12557	0.0639045
6:30599752:C:A	6	0.172156	0.0751325	0.0550297
6:30601395:C:T	4	1.01e-06	-0.301196	0.0616091
6:30601644:A:G	6	0.233705	0.075879	0.0637174
6:30603519:G:A	3	0.997851	-0.000633194	0.235065
6:30603875:T:C	6	0.641965	0.0178034	0.0382908
6:30608273:A:G	6	0.566619	0.0198384	0.0346196
6:30608868:A:C	3	0.751927	-0.0815964	0.258135
6:30610499:T:G	4	0.465315	-0.0494628	0.0677458
6:30611350:C:A	3	0.997851	-0.000633194	0.235065
6:30611676:C:A	6	0.659822	-0.0178169	0.0404783
6:30611968:T:C	4	0.0346545	-0.177845	0.0841919
6:30612495:G:A	3	0.84296	-0.0291845	0.147316
6:30614097:T:A	5	0.111382	0.150638	0.094621
6:30618300:G:A	6	0.0881239	0.0836348	0.0490418
6:30620232:C:T	6	0.00123732	0.136894	0.0423803
6:30622350:G:A	3	0.0416704	0.224231	0.11009
6:30622459:G:A	5	0.36122	-0.100225	0.109771
6:30625155:G:C	6	0.127334	0.046104	0.0302381
6:30627216:T:C	5	0.779312	0.0111322	0.0397274
6:30628244:T:C	4	0.0494821	0.0884721	0.0450374
6:30628252:G:A	6	0.789315	-0.00958747	0.0358813
6:30629152:T:G	6	0.312813	0.0308796	0.0305939
6:30629648:C:T	4	0.0494821	0.0884721	0.0450374
6:30632764:C:T	1	NA	NA	NA
6:30633875:A:G	6	0.257398	0.0330904	0.0292172
6:30635593:T:C	4	0.0301102	0.0950958	0.0438505
6:30637666:A:G	4	0.0346545	-0.177845	0.0841919
6:30637998:A:G	6	0.0123489	0.10409	0.0416026
6:30640324:T:C	6	0.0123489	0.10409	0.0416026
6:30641152:A:C	4	0.0494821	0.0884721	0.0450374
6:30643709:G:A	6	0.0123489	0.10409	0.0416026
6:30644137:T:C	5	0.569286	-0.0808167	0.142007
6:30644359:G:T	6	0.0123489	0.10409	0.0416026
6:30644524:A:G	6	0.0123489	0.10409	0.0416026
6:30644987:G:A	4	0.725368	-0.0359183	0.102246
6:30645050:C:T	5	0.00125194	0.266245	0.0825111
6:30649134:C:T	6	0.0107284	0.090053	0.0352952
6:30649540:A:G	6	0.0107284	0.090053	0.0352952
6:30649774:G:A	6	0.762259	-0.0127602	0.0421803
6:30649931:C:G	4	0.00709369	-0.241212	0.0895894
6:30650026:G:A	5	0.434046	-0.11597	0.148244
6:30650318:T:G	6	0.0199934	0.0779559	0.0335082
6:30651587:A:C	2	0.626622	-0.0980707	0.20159
6:30652872:G:A	5	0.00632511	0.142611	0.0522303
6:30656153:G:A	6	0.943452	-0.00673494	0.0949498
6:30656847:T:C	5	0.835475	-0.00806877	0.0388509
6:30656953:G:A	3	0.00200975	-0.288259	0.0933242
6:30657015:T:C	2	0.792781	-0.098975	0.376759
6:30658239:C:A	5	0.734825	-0.00972117	0.0287002
6:30658385:C:T	5	0.121025	-0.100387	0.0647457
6:30658925:C:T	3	0.982372	-0.00377564	0.170876
6:30659392:C:T	6	0.382492	0.0484525	0.0554812
6:30668143:A:C	4	0.00842167	-0.232034	0.0880691
6:30668159:C:T	4	0.280523	0.100298	0.0929416
6:30668374:G:A	6	0.000298593	0.164833	0.0455777
6:30670700:A:C	5	0.0183099	0.0964102	0.040864
6:30671312:A:C	4	0.244826	0.105812	0.090981
6:30671452:T:C	3	0.00695497	-0.238382	0.0883227
6:30671588:A:T	4	0.244826	0.105812	0.090981
6:30671760:C:T	2	0.00158359	-0.295757	0.0936262
6:30671989:G:C	6	0.59725	-0.0361457	0.0684111
6:30672433:C:A	4	0.145774	0.0821044	0.0564438
6:30672463:G:A	6	8.09e-08	-0.285636	0.0532387
6:30672718:G:A	4	0.00842167	-0.232034	0.0880691
6:30672757:G:A	4	0.244826	0.105812	0.090981
6:30673625:G:A	4	0.244826	0.105812	0.090981
6:30673681:G:A	4	0.244826	0.105812	0.090981
6:30675135:T:C	6	0.0234735	0.0950307	0.0419443
6:30675605:T:G	6	0.18269	0.0659234	0.0494728
6:30676046:C:G	5	0.144493	-0.0934978	0.064072
6:30679333:T:C	6	0.00519915	0.106592	0.0381446
6:30679510:G:A	4	0.540255	-0.0473542	0.077322
6:30680111:T:C	6	0.083212	-0.155851	0.0899656
6:30680562:G:A	6	0.0234735	0.0950307	0.0419443
6:30680608:C:T	6	0.0234735	0.0950307	0.0419443
6:30680639:A:G	3	0.982372	-0.00377564	0.170876
6:30681477:G:A	4	0.280523	0.100298	0.0929416
6:30681980:A:G	6	0.00519915	0.106592	0.0381446
6:30682589:A:G	5	0.0275009	0.0930121	0.0421951
6:30682872:G:A	6	0.177904	0.135303	0.10043
6:30684686:C:T	4	0.00306119	-0.182093	0.0614861
6:30685410:G:T	6	0.0234735	0.0950307	0.0419443
6:30685420:A:C	5	0.1468	0.048204	0.0332229
6:30687714:T:A	6	0.90422	-0.00411804	0.0342223
6:30688427:G:T	6	0.0970671	0.0500728	0.0301781
6:30688575:G:C	5	0.0348391	-0.210323	0.0996688
6:30689001:T:A	6	0.0758933	-0.153523	0.0864902
6:30689503:C:T	6	0.538962	-0.0314436	0.051179
6:30690816:C:T	5	0.697488	-0.0348433	0.0896375
6:30690938:C:T	6	0.98908	-0.00046837	0.0342221
6:30691490:G:A	4	0.149999	-0.0825645	0.057355
6:30692539:C:T	6	0.695724	0.0153872	0.0393435
6:30692965:G:A	5	0.0440928	0.0669626	0.0332616
6:30693163:C:T	6	1.5e-07	-0.261769	0.0498339
6:30693232:G:A	6	0.538962	-0.0314436	0.051179
6:30693477:A:G	4	0.551318	0.0428861	0.0719823
6:30693816:A:G	6	0.0736246	0.05369	0.0300122
6:30693994:G:A	5	0.37357	0.153717	0.172753
6:30695920:C:T	6	0.606118	0.020773	0.0402872
6:30697447:A:G	6	0.0960619	0.0489971	0.0294409
6:30697523:C:T	4	0.581174	-0.0299102	0.0542176
6:30697561:T:C	6	0.820647	0.0110766	0.0488575
6:30697740:A:G	6	0.576719	0.0189772	0.0339981
6:30697931:T:C	6	0.88647	0.00698339	0.0489126
6:30698185:T:G	6	0.625784	0.0193818	0.0397437
6:30698541:A:G	6	0.29845	-0.0326468	0.0313983
6:30699384:G:C	6	0.625784	0.0193818	0.0397437
6:30700044:C:A	4	0.257932	-0.062724	0.0554445
6:30700497:A:G	6	0.550658	-0.0207333	0.0347423
6:30700558:A:G	6	0.625784	0.0193818	0.0397437
6:30700695:C:T	6	0.625784	0.0193818	0.0397437
6:30703609:T:C	5	0.891604	0.00593084	0.043521
6:30706361:T:A	4	0.0720953	-0.190757	0.106063
6:30706631:T:C	6	0.59725	-0.0361457	0.0684111
6:30708428:T:C	5	0.907705	0.00483269	0.0416848
6:30708955:C:T	5	0.337675	-0.154521	0.161166
6:30709830:T:C	6	0.965354	0.00167218	0.0384974
6:30710135:A:G	6	0.965354	0.00167218	0.0384974
6:30710234:G:A	5	0.907705	0.00483269	0.0416848
6:30711031:C:T	6	0.948499	0.00251849	0.0389908
6:30712298:T:C	6	0.0754552	0.0999641	0.0562327
6:30712327:G:A	3	0.00200975	-0.288259	0.0933242
6:30712466:C:T	6	0.0754552	0.0999641	0.0562327
6:30714479:T:C	6	0.305168	0.0291946	0.028471
6:30715637:A:G	6	0.00355509	0.102991	0.0353295
6:30716076:G:T	6	0.0153074	0.0947959	0.0390907
6:30716117:G:T	5	0.00133865	0.134097	0.0418066
6:30716991:A:G	4	0.13538	0.0809278	0.0541969
6:30717389:G:C	4	0.271709	-0.0461682	0.0420042
6:30717637:C:A	5	0.00110002	0.109715	0.0336177
6:30718035:A:C	6	0.0181062	0.0661533	0.0279902
6:30718180:A:G	6	0.0004262	0.155417	0.044111
6:30720311:C:T	6	0.000413955	0.160052	0.0453274
6:30720567:C:T	5	0.189215	-0.0648123	0.0493656
6:30721143:C:T	6	0.966668	0.00254907	0.061001
6:30721933:T:C	6	0.34447	-0.0502869	0.0531928
6:30723169:A:G	4	0.728874	-0.0459355	0.132523
6:30723781:G:A	4	0.869125	-0.0227523	0.138085
6:30723914:A:G	6	0.126471	0.0638748	0.0417983
6:30724430:T:C	6	0.00874905	-0.0877837	0.0334834
6:30725841:C:T	4	0.7151	0.0251541	0.0689123
6:30726748:T:C	6	0.617429	0.0173631	0.0347612
6:30726939:A:C	6	0.0426013	-0.0617468	0.0304532
6:30727282:G:C	4	0.00285028	0.152124	0.0509894
6:30728290:G:A	5	0.00314924	-0.0940423	0.0318487
6:30728360:T:G	5	0.0562009	-0.0699694	0.0366433
6:30729487:T:G	6	0.012508	-0.089904	0.0359979
6:30730267:A:G	6	0.599357	0.0179014	0.0340767
6:30730960:C:T	6	0.955251	-0.00295004	0.0525724
6:30731330:C:T	6	0.101593	-0.0611497	0.0373507
6:30731401:A:T	4	0.884304	0.00965954	0.0663819
6:30731505:G:A	6	0.000662319	0.154863	0.0454849
6:30731556:C:T	6	0.911956	0.0058063	0.0525115
6:30731633:C:T	4	0.94096	-0.00428786	0.0578945
6:30732054:T:C	6	0.955251	-0.00295004	0.0525724
6:30734080:G:A	6	0.955251	-0.00295004	0.0525724
6:30734255:A:G	4	0.62125	-0.0623851	0.126265
6:30735105:A:G	5	0.513278	-0.0367316	0.0561867
6:30735229:G:A	6	0.012508	-0.089904	0.0359979
6:30736151:C:T	4	0.00285028	0.152124	0.0509894
6:30736360:G:T	4	0.00821732	-0.107166	0.040547
6:30736541:G:A	6	0.0099135	-0.0924734	0.0358586
6:30737486:A:C	6	0.00466831	-0.0880338	0.0311176
6:30738408:A:T	4	0.00434755	-0.0918594	0.0322113
6:30738446:G:A	5	0.290111	0.110632	0.104579
6:30738476:C:T	6	0.00167603	0.144201	0.0458898
6:30739178:C:A	5	0.0183107	-0.0807825	0.0342404
6:30739846:C:T	6	6.62e-05	-0.109632	0.0274803
6:30739972:A:C	4	0.297474	0.120263	0.115431
6:30740160:G:A	6	0.0610167	-0.096824	0.0516843
6:30740256:G:A	6	0.927518	0.00600884	0.0660545
6:30742134:G:A	4	0.00169034	-0.119285	0.0379906
6:30742550:T:C	4	0.269801	-0.157833	0.143027
6:30743014:C:T	6	0.00167603	0.144201	0.0458898
6:30743241:A:G	6	0.571468	0.0197082	0.0348269
6:30744529:A:C	6	0.0920039	0.0612221	0.0363353
6:30745454:T:C	4	0.284766	-0.0473438	0.04426
6:30746519:G:T	5	0.290111	0.110632	0.104579
6:30746633:C:A	5	0.548013	-0.0208625	0.034728
6:30746749:G:T	4	0.854935	-0.010977	0.0600408
6:30747160:T:C	6	0.0599641	-0.132528	0.0704539
6:30747216:C:T	6	0.614612	-0.0149008	0.0295944
6:30747802:G:A	6	0.00167603	0.144201	0.0458898
6:30749233:T:G	6	0.0963292	-0.0490602	0.0295025
6:30749712:T:G	6	0.516271	0.0183758	0.0283095
6:30750682:A:G	6	0.153126	-0.0402422	0.0281694
6:30753146:A:G	5	0.770089	0.00846098	0.0289503
6:30754540:C:T	6	0.52617	0.0181051	0.0285632
6:30755668:G:C	6	0.52617	0.0181051	0.0285632
6:30755893:C:A	6	0.52617	0.0181051	0.0285632
6:30756066:G:A	6	0.52617	0.0181051	0.0285632
6:30756274:A:T	6	0.52617	0.0181051	0.0285632
6:30756361:C:T	5	0.547725	0.0196801	0.0327362
6:30756744:G:T	6	0.52617	0.0181051	0.0285632
6:30756822:G:A	5	0.547725	0.0196801	0.0327362
6:30757491:T:C	6	0.173179	0.050512	0.037085
6:30757575:C:T	6	0.52617	0.0181051	0.0285632
6:30758466:A:G	5	0.560264	0.0169223	0.0290536
6:30758555:C:T	6	0.00161347	0.145871	0.0462573
6:30758935:A:C	6	0.298653	-0.0511685	0.0492323
6:30759283:G:A	4	0.0919125	-0.076312	0.0452784
6:30760025:T:C	6	0.317044	0.0798333	0.0797894
6:30760698:G:T	6	0.977401	0.000821581	0.0290036
6:30760725:G:A	6	0.30493	0.0828763	0.0807825
6:30761487:T:C	4	0.578883	0.0601428	0.108362
6:30761572:C:T	4	0.657857	-0.058037	0.131046
6:30761734:T:C	6	0.346504	-0.0347992	0.0369657
6:30762542:C:T	6	0.30493	0.0828763	0.0807825
6:30763291:G:A	6	0.751374	0.0271019	0.0855413
6:30763562:C:T	4	0.0672288	0.0724708	0.0395984
6:30763632:A:G	4	0.134723	-0.06679	0.0446537
6:30763714:T:A	6	0.0273384	0.0790125	0.0358065
6:30763756:G:A	5	0.974781	0.000944416	0.0298748
6:30763878:C:T	6	0.13818	0.0719541	0.0485323
6:30763893:T:C	6	0.01631	0.0698456	0.0290793
6:30764081:C:T	6	0.869613	0.0187996	0.114527
6:30764241:T:C	4	0.0643257	0.0718587	0.0388443
6:30764420:T:C	6	7.08e-05	0.1815	0.0456768
6:30764907:G:A	6	0.529947	-0.030667	0.048826
6:30765579:C:A	6	0.866886	-0.00871636	0.0520022
6:30765774:G:A	4	0.00155695	0.210356	0.0664874
6:30766194:G:A	2	0.589998	0.097944	0.181768
6:30766204:T:C	6	0.803821	-0.00934944	0.0376378
6:30766211:T:C	4	0.441852	0.0293144	0.0381168
6:30766244:T:C	2	0.589998	0.097944	0.181768
6:30766634:A:T	4	0.643743	-0.0190587	0.0412105
6:30766740:A:G	4	0.883473	-0.00753643	0.0514194
6:30766765:C:G	4	0.664045	0.0217279	0.0500256
6:30766945:A:G	4	0.754873	0.0159567	0.0511073
6:30767013:A:G	4	0.893346	0.00611553	0.0456139
6:30767538:A:C	5	0.598534	0.0231309	0.0439325
6:30767627:T:C	6	0.447525	0.032726	0.0430862
6:30767869:C:T	4	0.483845	0.0346875	0.0495443
6:30767947:T:G	6	0.544285	0.0230543	0.0380217
6:30768075:A:G	4	0.196398	-0.0583482	0.0451652
6:30768412:C:T	4	0.62688	0.0215777	0.0443872
6:30768426:T:C	4	0.62688	0.0215777	0.0443872
6:30768583:A:G	4	0.632619	0.0215461	0.0450714
6:30768764:T:G	4	0.47877	0.178274	0.251699
6:30768873:T:G	4	0.483845	0.0346875	0.0495443
6:30768955:A:G	4	0.654612	0.0196275	0.0438736
6:30769726:C:T	4	0.678874	-0.0300113	0.072491
6:30769837:T:C	4	0.483845	0.0346875	0.0495443
6:30770000:C:T	6	0.547307	0.0228291	0.0379346
6:30770732:T:G	6	0.452879	0.0322833	0.0430086
6:30770778:C:G	4	0.62688	0.0215777	0.0443872
6:30772378:A:G	6	0.967142	-0.00147014	0.0356885
6:30773314:A:C	6	0.908332	-0.00796279	0.069156
6:30773349:C:T	4	0.537497	0.0306407	0.0496929
6:30773899:T:C	4	0.682338	0.0181853	0.044433
6:30773972:G:A	4	0.301643	0.0487399	0.0471867
6:30774357:G:A	5	0.0214015	-0.0696026	0.0302512
6:30774426:C:T	6	0.939899	0.00567395	0.0752548
6:30774474:C:A	5	0.273057	0.0541891	0.0494404
6:30775805:C:G	4	0.682338	0.0181853	0.044433
6:30775941:C:G	4	0.537497	0.0306407	0.0496929
6:30776483:T:C	6	0.497746	0.0292274	0.0431057
6:30776590:C:G	4	0.268982	0.0637275	0.0576505
6:30776621:C:T	6	0.908332	-0.00796279	0.069156
6:30777237:A:C	4	0.682338	0.0181853	0.044433
6:30777258:T:C	5	0.476684	0.0350122	0.0491989
6:30777327:G:A	4	0.537497	0.0306407	0.0496929
6:30777498:A:G	6	0.606926	-0.0373348	0.0725699
6:30777604:A:G	4	0.682338	0.0181853	0.044433
6:30777648:A:C	4	0.682338	0.0181853	0.044433
6:30778203:G:A	6	0.591843	0.0203546	0.0379631
6:30778403:T:C	4	0.537497	0.0306407	0.0496929
6:30778431:G:C	4	0.537497	0.0306407	0.0496929
6:30778693:C:T	4	0.537497	0.0306407	0.0496929
6:30778786:A:G	6	0.497746	0.0292274	0.0431057
6:30780936:C:T	6	0.908332	-0.00796279	0.069156
6:30780959:A:T	2	0.419391	-0.159651	0.197715
6:30781151:T:G	4	0.766599	-0.0260602	0.0877962
6:30781904:G:A	5	0.707888	-0.0321909	0.0859123
6:30781923:T:C	6	0.591843	0.0203546	0.0379631
6:30782002:C:T	6	0.606926	-0.0373348	0.0725699
6:30782105:T:C	5	0.655988	0.01953	0.0438423
6:30782235:G:A	6	0.591843	0.0203546	0.0379631
6:30782361:G:A	4	0.537497	0.0306407	0.0496929
6:30782407:A:G	6	0.591843	0.0203546	0.0379631
6:30785273:T:C	6	0.497746	0.0292274	0.0431057
6:30785385:A:C	6	0.908332	-0.00796279	0.069156
6:30785886:G:T	5	0.476684	0.0350122	0.0491989
6:30787128:C:T	4	0.301643	0.0487399	0.0471867
6:30787175:G:A	6	0.497746	0.0292274	0.0431057
6:30787241:G:A	5	0.476684	0.0350122	0.0491989
6:30787323:C:A	5	0.743641	0.0370673	0.113343
6:30787593:G:A	5	0.636712	0.0252324	0.0534244
6:30787762:C:A	6	0.606926	-0.0373348	0.0725699
6:30788191:T:C	6	0.259863	-0.0324995	0.0288445
6:30788503:C:A	4	0.537497	0.0306407	0.0496929
6:30789526:G:A	6	0.908332	-0.00796279	0.069156
6:30789608:T:A	4	0.766599	-0.0260602	0.0877962
6:30789647:G:C	6	0.668247	-0.0144576	0.0337356
6:30789694:T:G	5	0.545146	0.0283414	0.0468413
6:30789799:C:T	4	0.939538	0.00340038	0.0448302
6:30789919:G:A	6	0.484641	0.0437782	0.0626426
6:30790481:T:G	4	0.766599	-0.0260602	0.0877962
6:30790604:G:T	5	0.738798	0.016473	0.0494023
6:30790798:C:T	5	0.801411	0.0109403	0.0434963
6:30791409:C:T	6	0.728912	0.0149866	0.0432423
6:30791971:A:G	6	0.591843	0.0203546	0.0379631
6:30792235:T:C	6	0.908332	-0.00796279	0.069156
6:30792698:T:C	4	0.682338	0.0181853	0.044433
6:30793314:A:G	6	0.728912	0.0149866	0.0432423
6:30793374:C:T	4	0.70738	0.0414847	0.110515
6:30794405:G:A	5	0.668539	0.0209529	0.0489379
6:30794574:C:T	4	0.705287	0.0304703	0.0805683
6:30794617:T:C	6	0.0142774	0.11656	0.0475714
6:30795008:C:T	4	0.747963	0.0158436	0.049307
6:30795171:A:C	6	0.852855	0.0173367	0.0934707
6:30796073:T:G	4	0.747963	0.0158436	0.049307
6:30796106:A:C	6	0.318832	0.0369249	0.0370412
6:30796271:A:G	6	0.547746	0.022385	0.0372376
6:30796545:T:C	4	0.667568	-0.0315576	0.0734774
6:30796659:A:G	4	0.961706	0.00444745	0.0926304
6:30796738:T:C	6	0.416645	0.0304848	0.037531
6:30796932:T:C	6	0.107718	0.0659054	0.0409723
6:30797083:C:T	4	0.720613	0.0172525	0.0482398
6:30797215:C:T	6	0.422033	0.0343015	0.042722
6:30797991:C:T	5	0.161788	0.0654369	0.0467713
6:30798697:C:T	3	0.437218	0.0632032	0.0813531
6:30799399:T:A	6	0.129411	0.0569413	0.0375496
6:30800326:C:T	4	0.0152485	0.0959088	0.0395268
6:30800426:G:T	4	0.30604	-0.0702115	0.068595
6:30802465:T:C	5	0.00504549	0.243751	0.0869263
6:30803254:A:T	5	0.305251	-0.0313076	0.0305369
6:30805921:C:T	6	0.250907	-0.0342642	0.029843
6:30807058:T:C	5	0.00074096	-0.122362	0.0362665
6:30807578:C:T	5	0.295988	-0.105824	0.101259
6:30807735:T:G	5	0.985052	0.00142944	0.0762963
6:30808348:T:G	4	0.830316	0.0157109	0.0733141
6:30809864:A:G	6	0.0131848	-0.0712765	0.0287551
6:30809952:A:G	5	0.000127262	-0.149521	0.0390221
6:30810056:G:A	6	0.0691897	0.133184	0.0732914
6:30810084:A:G	4	0.451629	0.0363298	0.0482658
6:30811265:G:C	3	0.174947	0.16214	0.11953
6:30812418:A:T	6	0.298477	-0.0557664	0.0536368
6:30812497:A:G	4	0.0776324	0.0675997	0.038309
6:30812519:G:A	6	0.00747027	-0.0947432	0.0354165
6:30813249:C:T	3	0.120578	0.180219	0.116094
6:30815035:G:A	5	0.0163129	-0.0899049	0.0374317
6:30815945:C:T	4	0.533892	0.0281853	0.0453085
6:30815951:C:T	6	0.106606	0.0588926	0.0364968
6:30816270:G:A	5	0.502185	0.0322658	0.0480822
6:30816865:A:T	6	0.576532	-0.016345	0.0292682
6:30817866:A:G	6	0.576532	-0.016345	0.0292682
6:30817879:C:T	4	0.093653	0.0645357	0.0384958
6:30821187:G:A	3	0.743798	0.0510306	0.156139
6:30822413:C:T	6	0.000322494	0.135137	0.0375744
6:30822771:C:A	6	0.576532	-0.016345	0.0292682
6:30823075:G:C	4	0.214683	0.039922	0.0321747
6:30823122:C:T	4	0.00324634	-0.131613	0.0447148
6:30823366:T:A	4	0.382436	0.0397283	0.045486
6:30823630:T:C	6	0.422324	0.0444351	0.055378
6:30823710:T:A	6	0.576532	-0.016345	0.0292682
6:30824532:C:T	6	0.0115315	-0.0934252	0.036983
6:30824642:C:T	4	0.451629	0.0363298	0.0482658
6:30825220:C:A	6	7.37e-05	-0.153056	0.0386109
6:30825287:T:C	5	0.1861	-0.137463	0.103965
6:30825741:G:A	4	0.382436	0.0397283	0.045486
6:30826904:T:C	6	0.0483636	0.135006	0.0683864
6:30829522:A:G	6	0.0115315	-0.0934252	0.036983
6:30830292:C:A	6	7.37e-05	-0.153056	0.0386109
6:30830339:G:C	6	0.861475	0.011872	0.0680356
6:30831843:T:C	6	0.576532	-0.016345	0.0292682
6:30832063:C:T	6	0.106606	0.0588926	0.0364968
6:30832114:C:T	5	0.0457639	-0.129504	0.0648311
6:30832357:T:C	6	0.640766	-0.0136133	0.0291738
6:30832810:T:C	6	0.640766	-0.0136133	0.0291738
6:30833826:C:T	6	0.567742	-0.0272966	0.0477731
6:30834234:G:A	5	0.830649	-0.00680089	0.0317993
6:30836111:T:C	6	0.640766	-0.0136133	0.0291738
6:30836225:T:C	6	1.34e-07	-0.235279	0.0446164
6:30838497:T:C	5	0.00504549	0.243751	0.0869263
6:30838688:T:G	6	0.401621	0.0381839	0.0455259
6:30839629:C:T	5	0.830649	-0.00680089	0.0317993
6:30840688:A:G	6	0.0161742	-0.0684833	0.0284758
6:30840950:C:T	6	0.640766	-0.0136133	0.0291738
6:30841996:G:A	6	0.760806	0.0193429	0.0635397
6:30842894:T:A	5	6.3e-06	-0.274616	0.0608073
6:30843557:G:C	4	0.0114724	-0.0988426	0.0390996
6:30844260:G:A	6	0.106606	0.0588926	0.0364968
6:30844314:T:C	6	0.401621	0.0381839	0.0455259
6:30845563:G:C	4	0.451629	0.0363298	0.0482658
6:30846830:G:T	4	0.451629	0.0363298	0.0482658
6:30847710:G:C	6	0.801074	0.0171888	0.0682207
6:30848253:T:C	6	0.156031	-0.041072	0.0289535
6:30849822:G:A	6	0.84559	0.00862156	0.0442704
6:30850142:A:G	6	0.00283655	-0.0807244	0.0270441
6:30850191:T:C	6	0.144585	-0.0422385	0.0289518
6:30851909:C:A	3	0.120578	0.180219	0.116094
6:30852747:C:T	6	0.243308	-0.0340553	0.0291879
6:30853796:G:A	6	0.0308582	0.0625734	0.028984
6:30854090:G:T	6	0.226874	-0.0351506	0.0290873
6:30855251:G:A	5	0.239085	-0.0375006	0.0318536
6:30855907:G:A	6	0.00457739	-0.0777766	0.0274309
6:30857072:G:C	6	0.230515	-0.0348408	0.0290574
6:30857542:G:A	6	0.226874	-0.0351506	0.0290873
6:30857795:G:T	5	0.000210535	-0.167291	0.0451401
6:30857799:G:A	4	0.487064	0.0823907	0.11855
6:30857894:G:A	5	0.00504549	0.243751	0.0869263
6:30858254:T:C	6	0.226874	-0.0351506	0.0290873
6:30859520:C:T	4	0.344807	0.0420699	0.0445321
6:30861000:C:T	4	0.451629	0.0363298	0.0482658
6:30861225:G:A	5	0.424672	0.0353127	0.0442326
6:30861610:G:A	3	0.0224469	0.18966	0.083085
6:30862423:C:T	5	0.0212203	-0.0971466	0.0421636
6:30863530:C:G	6	0.0139862	-0.090485	0.0368182
6:30864279:C:T	5	0.00504549	0.243751	0.0869263
6:30864829:T:C	6	0.00522553	-0.0767008	0.0274638
6:30865115:G:A	6	0.198478	-0.037144	0.0288856
6:30865725:C:T	6	0.416287	0.0330529	0.0406615
6:30865904:G:A	6	0.282299	0.0851975	0.079241
6:30867527:G:A	5	0.00504549	0.243751	0.0869263
6:30867666:T:C	6	0.226874	-0.0351506	0.0290873
6:30867830:T:G	5	0.626701	-0.0465821	0.095774
6:30867917:G:T	4	0.385431	0.10251	0.118108
6:30867958:T:C	6	0.84559	0.00862156	0.0442704
6:30868628:T:C	6	0.226874	-0.0351506	0.0290873
6:30869714:C:T	6	0.212962	-0.0361356	0.0290138
6:30870763:T:C	6	0.212962	-0.0361356	0.0290138
6:30870864:A:C	6	0.697994	0.0254559	0.065603
6:30871619:C:A	6	0.212962	-0.0361356	0.0290138
6:30872203:A:G	6	0.0308582	0.0625734	0.028984
6:30872274:G:A	6	0.000125069	-0.147891	0.0385537
6:30872982:G:A	3	0.120578	0.180219	0.116094
6:30873605:C:A	5	0.00504549	0.243751	0.0869263
6:30874165:T:C	6	0.192841	-0.0376656	0.0289241
6:30874308:T:G	6	0.0136636	0.0740405	0.0300247
6:30875145:T:C	6	0.212962	-0.0361356	0.0290138
6:30875622:T:C	6	0.212962	-0.0361356	0.0290138
6:30875899:A:G	4	0.451629	0.0363298	0.0482658
6:30876034:G:T	6	0.212962	-0.0361356	0.0290138
6:30876152:C:T	6	0.212962	-0.0361356	0.0290138
6:30877054:G:A	4	0.380157	0.0387794	0.0441877
6:30877202:T:C	5	0.275388	-0.0319185	0.0292631
6:30878769:C:T	6	0.212962	-0.0361356	0.0290138
6:30878919:T:C	6	0.212962	-0.0361356	0.0290138
6:30879636:C:T	4	0.73894	0.0553892	0.166205
6:30879987:C:T	5	0.00651471	0.230621	0.084766
6:30880097:T:C	6	0.298477	-0.0557664	0.0536368
6:30880211:C:T	3	0.417485	0.091755	0.113167
6:30880336:T:C	6	0.381363	-0.118712	0.13561
6:30880757:G:A	5	0.502185	0.0322658	0.0480822
6:30881103:C:A	6	0.381363	-0.118712	0.13561
6:30882277:C:T	6	0.401621	0.0381839	0.0455259
6:30882415:C:T	5	0.00651471	0.230621	0.084766
6:30882431:C:T	6	8.28e-14	-0.405218	0.0542761
6:30882513:A:G	5	0.359432	0.0418648	0.0456816
6:30882634:C:T	5	0.502185	0.0322658	0.0480822
6:30882689:C:T	6	9.54e-07	-0.205012	0.0418318
6:30882781:G:T	6	0.401621	0.0381839	0.0455259
6:30882856:A:G	4	0.451629	0.0363298	0.0482658
6:30883962:G:A	4	0.364445	-0.108549	0.119689
6:30884436:A:G	6	0.254394	0.0517222	0.0453807
6:30884806:A:C	5	0.359432	0.0418648	0.0456816
6:30885639:A:G	5	0.441724	0.0368367	0.0478843
6:30885821:G:A	6	0.401621	0.0381839	0.0455259
6:30886350:C:G	5	0.502185	0.0322658	0.0480822
6:30887311:C:T	6	0.401621	0.0381839	0.0455259
6:30887344:T:C	6	0.445907	0.0345167	0.0452823
6:30887972:C:T	6	0.274906	-0.0321879	0.0294805
6:30887988:C:T	6	0.401621	0.0381839	0.0455259
6:30888161:T:C	5	0.725597	-0.00965745	0.027515
6:30888169:G:A	5	0.502185	0.0322658	0.0480822
6:30888617:G:A	6	0.697994	0.0254559	0.065603
6:30888876:C:T	6	0.282299	0.0851975	0.079241
6:30889260:G:A	6	0.591657	-0.0146895	0.0273834
6:30889389:T:C	6	0.451474	0.0304186	0.0403988
6:30890055:T:C	4	0.451629	0.0363298	0.0482658
6:30890431:A:G	6	0.723779	-0.00999597	0.0282841
6:30890483:G:T	6	0.401621	0.0381839	0.0455259
6:30890871:T:C	6	0.597093	-0.014445	0.0273276
6:30891228:C:T	6	0.245158	0.0859747	0.0739765
6:30892242:C:T	6	0.282299	0.0851975	0.079241
6:30892322:C:T	6	0.401621	0.0381839	0.0455259
6:30892377:G:C	4	0.307138	0.0660573	0.0646831
6:30892521:G:A	6	0.0119329	0.0710569	0.0282631
6:30893251:G:A	6	0.401621	0.0381839	0.0455259
6:30893728:C:T	6	0.611323	-0.0145319	0.0285957
6:30893831:G:A	6	0.401621	0.0381839	0.0455259
6:30893941:G:A	6	0.142093	0.0713047	0.0485714
6:30894408:A:C	6	0.401621	0.0381839	0.0455259
6:30894837:T:G	4	0.30604	-0.0702115	0.068595
6:30895680:C:T	5	0.338461	-0.0283233	0.0295894
6:30895725:G:A	4	0.419141	0.0386142	0.0477951
6:30895990:A:G	5	0.463651	0.0321684	0.043895
6:30896147:G:A	5	0.338461	-0.0283233	0.0295894
6:30896190:T:C	6	0.401621	0.0381839	0.0455259
6:30897022:T:C	6	0.0346037	0.0608084	0.0287787
6:30897774:A:G	6	0.517701	0.0294756	0.0455649
6:30898434:A:G	4	0.451629	0.0363298	0.0482658
6:30898441:A:G	4	0.451629	0.0363298	0.0482658
6:30898687:C:T	6	0.401621	0.0381839	0.0455259
6:30899163:G:A	5	0.0866047	0.0577427	0.033697
6:30899233:C:T	6	0.451474	0.0304186	0.0403988
6:30899377:C:G	5	0.0866047	0.0577427	0.033697
6:30899524:T:C	6	0.142093	0.0713047	0.0485714
6:30899571:C:T	6	0.456849	0.0307914	0.0413837
6:30899650:G:A	4	0.463509	0.0650507	0.0887361
6:30899746:G:A	6	0.451474	0.0304186	0.0403988
6:30900150:G:T	6	0.0011743	-0.129366	0.0398657
6:30900234:C:T	2	0.918002	0.0167508	0.162706
6:30900664:T:C	6	0.644452	-0.0125972	0.0272973
6:30900919:C:A	6	0.352809	0.0887613	0.0955292
6:30901895:C:G	6	0.23757	-0.0358259	0.0303331
6:30901926:T:C	4	0.382436	0.0397283	0.045486
6:30902009:G:T	4	0.382436	0.0397283	0.045486
6:30902181:C:T	6	0.456849	0.0307914	0.0413837
6:30903948:C:T	6	0.23757	-0.0358259	0.0303331
6:30905313:A:G	6	0.941546	0.00194689	0.026551
6:30907176:C:T	5	0.152289	0.0454563	0.0317545
6:30907266:G:A	4	0.28805	0.0348199	0.0327745
6:30907335:T:C	6	0.0922849	0.0987894	0.0586821
6:30908088:C:T	4	0.364445	-0.108549	0.119689
6:30908266:G:A	6	0.198314	0.0505461	0.0392936
6:30908714:T:C	4	0.719991	0.0266766	0.0744177
6:30910114:G:A	4	0.474821	-0.0893946	0.125088
6:30910221:C:T	6	1.9e-09	0.269829	0.0449276
6:30912414:G:A	6	0.237302	0.0465214	0.0393662
6:30912481:G:A	6	0.401621	0.0381839	0.0455259
6:30912691:G:A	6	0.0281137	-0.0806187	0.0367167
6:30912900:G:A	5	0.879836	0.0103461	0.068437
6:30913811:G:A	6	0.25965	-0.0605124	0.053683
6:30914843:C:T	6	0.0186429	0.107427	0.0456631
6:30915455:G:A	6	0.105354	0.11481	0.0708953
6:30916718:G:A	5	0.747495	0.0235174	0.0730483
6:30919391:G:A	6	0.112989	0.117829	0.0743449
6:30919701:T:C	6	0.401621	0.0381839	0.0455259
6:30919878:G:C	4	0.389471	0.0280138	0.0325524
6:30920086:C:T	6	0.331376	0.058657	0.0603873
6:30920124:G:A	5	0.0893582	0.128198	0.075464
6:30920890:G:A	5	0.124372	0.148578	0.0966877
6:30920957:G:A	6	0.742033	0.0145467	0.0441932
6:30921141:T:C	6	0.22555	0.0688152	0.0567828
6:30921364:C:T	6	0.367312	0.0345976	0.0383769
6:30921485:T:C	6	8.28e-14	-0.405218	0.0542761
6:30921882:T:C	6	0.0871984	0.046401	0.0271293
6:30923527:C:T	6	0.0483636	0.135006	0.0683864
6:30924614:C:T	6	0.0825013	-0.108004	0.0622019
6:30925985:T:C	6	0.286327	0.0398973	0.0374196
6:30927145:T:C	3	0.951859	0.00936765	0.155164
6:30928317:T:A	5	0.747495	0.0235174	0.0730483
6:30930841:A:G	4	0.294422	-0.0592391	0.0565006
6:30931844:T:C	6	0.120058	-0.057842	0.0372087
6:30932068:G:A	6	0.344281	-0.0304995	0.0322494
6:30932309:C:T	4	0.415262	0.0345141	0.0423658
6:30932532:C:T	4	0.326163	-0.0330113	0.0336208
6:30932682:T:C	6	0.230477	-0.0378291	0.0315471
6:30933131:A:G	6	0.727994	-0.0126681	0.036424
6:30933312:A:G	6	0.330232	0.0847826	0.0870775
6:30933397:C:A	6	0.7262	-0.0143145	0.0408768
6:30933517:A:G	6	0.391742	-0.0440336	0.0514133
6:30933794:G:T	6	6.51e-13	0.266284	0.0370383
6:30933864:T:C	5	0.431358	-0.0288482	0.036662
6:30933967:C:T	4	0.573316	0.0267027	0.0474145
6:30933975:A:C	4	0.000381736	-0.135968	0.0382749
6:30936014:T:C	4	0.0367554	-0.0770223	0.0368797
6:30936534:G:A	4	0.249741	0.0505583	0.0439264
6:30937377:G:T	6	0.247564	0.0455357	0.039381
6:30938128:C:G	4	0.836366	0.0131931	0.0638755
6:30938883:A:G	3	0.185955	0.145411	0.10994
6:30940125:C:T	6	0.882033	0.0108026	0.0727979
6:30940328:G:A	6	0.582422	0.0167417	0.0304477
6:30940387:T:C	4	0.240456	0.095321	0.081204
6:30940505:C:T	4	0.381754	-0.11887	0.135903
6:30940945:A:G	6	0.00628873	-0.113306	0.0414686
6:30940989:T:C	6	0.465146	0.0537412	0.0735778
6:30941285:G:A	4	0.00120394	-0.151631	0.0468295
6:30941315:G:A	5	0.725731	-0.0327366	0.0933173
6:30941645:C:T	4	0.00120394	-0.151631	0.0468295
6:30942284:T:C	6	0.00628873	-0.113306	0.0414686
6:30942338:T:C	4	0.00120394	-0.151631	0.0468295
6:30942387:T:C	6	0.00628873	-0.113306	0.0414686
6:30942447:G:A	6	0.00628873	-0.113306	0.0414686
6:30942621:A:G	6	0.00628873	-0.113306	0.0414686
6:30942929:G:A	6	0.00628873	-0.113306	0.0414686
6:30942972:C:T	6	0.00628873	-0.113306	0.0414686
6:30943083:G:A	6	0.00628873	-0.113306	0.0414686
6:30943539:A:G	4	0.00120394	-0.151631	0.0468295
6:30944080:T:C	4	0.00120394	-0.151631	0.0468295
6:30944232:G:A	6	0.00628873	-0.113306	0.0414686
6:30944982:T:C	4	0.00120394	-0.151631	0.0468295
6:30945265:T:A	5	0.486713	0.0435339	0.0625895
6:30945625:A:T	1	NA	NA	NA
6:30946148:G:A	6	0.00628873	-0.113306	0.0414686
6:30946496:T:G	6	0.134753	0.0441576	0.0295247
6:30947042:C:A	4	0.546013	0.0375835	0.0622506
6:30947365:G:A	6	0.00628873	-0.113306	0.0414686
6:30947378:A:C	4	0.000173253	-0.156199	0.0415962
6:30947509:A:T	4	0.634448	0.0478275	0.100589
6:30948421:T:C	6	0.00628873	-0.113306	0.0414686
6:30949430:C:A	6	0.00628873	-0.113306	0.0414686
6:30949439:A:T	4	0.00120394	-0.151631	0.0468295
6:30949670:T:G	6	0.324414	0.0366188	0.0371603
6:30949996:T:A	6	0.00628873	-0.113306	0.0414686
6:30950050:G:A	4	0.00120394	-0.151631	0.0468295
6:30950306:G:A	4	0.00120394	-0.151631	0.0468295
6:30950589:C:T	6	0.00628873	-0.113306	0.0414686
6:30951020:A:T	4	0.332367	0.0482749	0.049801
6:30951022:T:C	4	0.00120394	-0.151631	0.0468295
6:30951209:C:G	6	0.00628873	-0.113306	0.0414686
6:30951367:T:C	6	0.00628873	-0.113306	0.0414686
6:30951558:G:T	6	2.91e-07	-0.230413	0.0449207
6:30951561:T:C	6	0.440735	0.0550222	0.071369
6:30951592:G:A	6	3.97e-12	0.23815	0.0343244
6:30951778:C:T	6	0.315223	-0.0673965	0.0671064
6:30952873:T:A	6	0.00628873	-0.113306	0.0414686
6:30953105:G:A	6	0.0902156	0.0802792	0.047383
6:30953240:A:T	6	0.00628873	-0.113306	0.0414686
6:30953968:A:G	4	0.253715	0.0940723	0.0824204
6:30955359:G:A	6	0.00470885	-0.117589	0.0416053
6:30955613:G:A	2	0.724564	-0.0792276	0.224845
6:30955681:G:A	5	0.243787	0.0672169	0.0576685
6:30955738:G:A	6	0.828898	0.0209398	0.0968918
6:30955929:C:A	6	0.00628873	-0.113306	0.0414686
6:30956779:C:T	6	0.00628873	-0.113306	0.0414686
6:30957390:G:A	6	0.268848	0.0510324	0.0461531
6:30957618:T:C	6	0.140277	0.0680318	0.0461308
6:30957766:T:C	6	5.48e-11	0.217322	0.0331422
6:30958254:C:T	4	0.00120394	-0.151631	0.0468295
6:30958494:A:G	6	0.00628873	-0.113306	0.0414686
6:30960267:T:C	6	0.00628873	-0.113306	0.0414686
6:30961926:C:T	6	0.00628873	-0.113306	0.0414686
6:30963143:A:G	4	0.4543	-0.050299	0.0672209
6:30964393:T:C	5	0.00184473	-0.144159	0.0462914
6:30966141:G:A	6	0.350901	0.0629906	0.0675254
6:30966282:A:G	4	0.00120394	-0.151631	0.0468295
6:30966304:A:G	6	0.00628873	-0.113306	0.0414686
6:30966453:T:C	5	0.00184473	-0.144159	0.0462914
6:30966495:T:C	4	0.336519	-0.0541798	0.0563748
6:30966801:C:T	4	0.553954	-0.0697496	0.117851
6:30966969:C:T	6	0.868886	-0.013067	0.0791584
6:30967202:G:A	6	0.00628873	-0.113306	0.0414686
6:30969112:T:C	4	6.84e-14	0.389183	0.0519544
6:30969702:G:A	4	0.00120394	-0.151631	0.0468295
6:30969709:A:G	4	0.00120394	-0.151631	0.0468295
6:30969898:G:A	6	2.49e-05	-0.134502	0.0319039
6:30970459:G:A	6	0.00628873	-0.113306	0.0414686
6:30970879:G:A	4	0.654198	0.0222178	0.0496002
6:30970970:G:A	5	0.165383	0.0746472	0.0538116
6:30971016:T:C	6	0.0994179	0.0707659	0.0429488
6:30971769:A:G	4	0.222847	0.0949623	0.0779023
6:30972121:T:A	6	0.0984467	-0.0792605	0.047966
6:30972202:G:A	6	0.00628873	-0.113306	0.0414686
6:30972390:G:T	4	0.00120394	-0.151631	0.0468295
6:30972471:G:A	4	0.00120394	-0.151631	0.0468295
6:30972589:G:T	6	0.472964	-0.0226782	0.0316
6:30972865:A:G	6	0.0676035	0.100914	0.0552156
6:30973165:A:G	6	0.0385171	0.0869315	0.0420099
6:30973519:T:C	4	0.00120394	-0.151631	0.0468295
6:30974337:C:T	6	0.00628873	-0.113306	0.0414686
6:30975090:T:C	4	0.00120394	-0.151631	0.0468295
6:30975139:C:T	4	0.00120394	-0.151631	0.0468295
6:30975141:G:A	6	0.00628873	-0.113306	0.0414686
6:30975649:T:A	6	0.472964	-0.0226782	0.0316
6:30976219:G:A	4	0.402084	0.0724884	0.0865115
6:30976647:C:T	4	0.00102996	-0.143566	0.0437408
6:30976660:C:T	4	0.00120394	-0.151631	0.0468295
6:30976781:C:A	6	0.00874809	-0.110023	0.0419657
6:30977183:G:A	4	2.85e-06	-0.185058	0.0395284
6:30977205:A:G	4	0.00120394	-0.151631	0.0468295
6:30977212:T:C	4	0.00120394	-0.151631	0.0468295
6:30977680:G:A	3	0.850785	0.0396352	0.210694
6:30977815:C:T	6	0.00628873	-0.113306	0.0414686
6:30978158:C:T	4	0.00120394	-0.151631	0.0468295
6:30978196:T:C	6	0.00628873	-0.113306	0.0414686
6:30978746:G:A	5	0.000300013	0.119846	0.0331499
6:30978884:T:A	6	0.183084	0.0727107	0.0546155
6:30979098:C:T	4	0.221001	0.0961684	0.0785772
6:30979156:C:T	6	1.95e-06	-0.164892	0.0346509
6:30979910:T:C	4	0.0342629	-0.0873905	0.0412811
6:30979933:T:C	4	0.221001	0.0961684	0.0785772
6:30980015:G:A	5	6.9e-06	0.145646	0.03239
6:30980033:A:G	4	0.336519	-0.0541798	0.0563748
6:30980494:C:A	6	0.868886	-0.013067	0.0791584
6:30980582:G:A	4	0.0342629	-0.0873905	0.0412811
6:30980603:G:A	5	0.455858	0.0642184	0.08612
6:30980747:C:T	6	0.0513574	0.11465	0.0588407
6:30980848:G:A	4	0.0342629	-0.0873905	0.0412811
6:30981307:C:T	6	0.0277541	0.0599292	0.0272313
6:30981341:G:A	5	0.122676	-0.144699	0.0937392
6:30981361:C:G	4	0.942959	-0.00444741	0.0621575
6:30981715:G:T	6	0.0634906	-0.0690934	0.0372323
6:30981755:C:T	6	0.343749	0.0726852	0.0767707
6:30982139:G:A	3	0.349557	-0.0687037	0.0734446
6:30982209:A:G	6	0.00138194	-0.085668	0.0267847
6:30982544:G:A	6	4.06e-05	0.124161	0.0302514
6:30982553:A:G	6	0.528221	0.0494275	0.0783662
6:30982701:C:T	6	0.0634906	-0.0690934	0.0372323
6:30983263:G:A	6	0.343749	0.0726852	0.0767707
6:30983296:A:G	4	0.0429301	-0.0838582	0.0414239
6:30983326:A:G	5	0.0417469	-0.0959596	0.0471307
6:30983417:A:G	4	0.0342629	-0.0873905	0.0412811
6:30983581:T:C	4	0.402084	0.0724884	0.0865115
6:30983683:T:C	6	0.787933	-0.0162177	0.0602899
6:30984078:C:T	6	0.187913	-0.0640003	0.0486038
6:30984241:T:C	2	0.493797	-0.154559	0.225871
6:30984404:T:G	6	0.343749	0.0726852	0.0767707
6:30985957:A:G	6	0.0277541	0.0599292	0.0272313
6:30986051:G:A	5	0.959738	0.00449315	0.0890044
6:30986079:T:C	4	0.0342629	-0.0873905	0.0412811
6:30986120:C:T	6	0.187913	-0.0640003	0.0486038
6:30986137:T:C	6	1.48e-06	0.153313	0.0318437
6:30986264:A:G	6	0.0634906	-0.0690934	0.0372323
6:30986310:C:T	4	0.0342629	-0.0873905	0.0412811
6:30986396:G:A	6	0.0634906	-0.0690934	0.0372323
6:30986484:T:G	4	0.0201998	0.151472	0.0652163
6:30986491:T:C	4	0.0342629	-0.0873905	0.0412811
6:30986504:C:T	4	0.0342629	-0.0873905	0.0412811
6:30986527:T:C	6	0.0475699	-0.0705708	0.0356204
6:30986554:A:G	3	0.186313	0.148832	0.112618
6:30986664:C:A	4	0.942959	-0.00444741	0.0621575
6:30986705:A:G	4	0.0342629	-0.0873905	0.0412811
6:30987010:G:T	4	0.942959	-0.00444741	0.0621575
6:30987211:A:G	6	0.0277541	0.0599292	0.0272313
6:30987327:A:G	6	0.0634906	-0.0690934	0.0372323
6:30987786:A:G	5	0.00314225	-0.0799882	0.0270828
6:30987906:C:G	4	0.942959	-0.00444741	0.0621575
6:30987987:T:C	4	0.47691	0.0480731	0.0675867
6:30988017:G:A	4	0.402084	0.0724884	0.0865115
6:30989770:G:A	6	0.0634906	-0.0690934	0.0372323
6:30990306:G:A	6	0.969984	-0.00117664	0.0312706
6:30990490:G:T	6	0.57145	-0.0191317	0.0338065
6:30990631:G:A	6	0.144796	-0.160945	0.110375
6:30990990:C:T	4	0.0342629	-0.0873905	0.0412811
6:30991559:G:A	6	0.0400534	0.0574455	0.0279785
6:30991643:T:C	4	0.221001	0.0961684	0.0785772
6:30992346:T:C	6	0.000252382	0.10641	0.0290752
6:30992546:T:A	4	0.0342629	-0.0873905	0.0412811
6:30993128:G:A	4	0.0115176	-0.104035	0.0411761
6:30993188:A:C	6	0.0245361	0.0618675	0.0275134
6:30993236:A:G	4	0.267217	0.0719653	0.0648631
6:30993244:C:T	5	2.21e-05	-0.173611	0.040919
6:30993313:C:T	4	0.000202715	-0.161682	0.0435142
6:30993440:G:A	6	0.883338	0.0083827	0.0571265
6:30993499:C:T	6	0.506787	-0.018517	0.0278935
6:30993533:A:G	6	0.000569215	-0.0987929	0.0286699
6:30993567:G:T	4	7.96e-12	-0.400059	0.0584941
6:30993590:A:G	6	0.111699	0.0814378	0.0511993
6:30993776:A:T	4	2.49e-10	0.219996	0.0347685
6:30993958:A:G	6	0.73553	0.0205392	0.0608066
6:30994114:C:A	5	0.017408	0.183957	0.0773586
6:30994283:G:A	5	0.285222	-0.0524846	0.0491124
6:30994327:C:T	5	0.291216	-0.0878829	0.0832652
6:30994532:G:T	5	0.437923	-0.068346	0.0881081
6:30995297:A:G	4	0.328106	0.0853197	0.0872448
6:30995532:T:C	5	0.261475	0.0908031	0.080864
6:30995786:A:G	4	0.254883	-0.0569911	0.050055
6:30996132:C:T	6	0.183187	0.0950286	0.0713961
6:30997692:G:C	6	0.00385481	0.129686	0.0448771
6:30997816:G:T	6	0.00846509	-0.0874553	0.0332159
6:30997824:T:C	6	0.000909441	-0.12424	0.037454
6:30998329:T:C	4	5.36e-06	-0.212759	0.0467586
6:30998398:C:T	6	3.45e-07	-0.209882	0.0411776
6:30998742:T:G	6	5.48e-06	-0.133321	0.0293309
6:30998879:T:C	6	5.48e-06	-0.133321	0.0293309
6:30999822:G:A	6	1.31e-07	-0.220966	0.0418718
6:30999997:T:C	6	1.15e-06	-0.13959	0.0286972
6:31000139:C:T	5	0.262752	0.101721	0.0908293
6:31000388:G:A	5	0.262752	0.101721	0.0908293
6:31001143:A:G	4	0.945538	-0.0064999	0.0951514
6:31001166:G:A	3	0.186313	0.148832	0.112618
6:31001421:T:C	5	0.722461	-0.0300603	0.084636
6:31001646:A:G	5	0.262752	0.101721	0.0908293
6:31001679:C:A	4	0.297318	-0.155416	0.149123
6:31001911:C:T	5	0.389728	0.0769131	0.0894223
6:31002013:G:A	6	0.0112477	-0.0943193	0.0372082
6:31002101:G:A	6	0.121383	-0.0615232	0.0397181
6:31002490:C:A	5	0.0256584	-0.159376	0.0714261
6:31002527:A:G	6	0.0603692	0.054059	0.028784
6:31002616:C:T	6	0.150743	-0.0753758	0.0524567
6:31002742:G:A	5	0.0175385	0.0716487	0.0301651
6:31003923:G:A	4	0.470684	0.154078	0.213591
6:31004360:C:A	6	0.527969	0.0407631	0.0645896
6:31004521:G:A	6	0.702899	0.0247313	0.0648419
6:31005432:C:T	6	0.482096	0.0278865	0.0396714
6:31005464:C:T	3	0.344077	-0.144434	0.152656
6:31005713:C:T	4	0.490753	-0.0574072	0.0833061
6:31005726:G:A	6	0.123296	0.0910207	0.0590628
6:31005774:G:A	4	0.470723	0.0506971	0.0702855
6:31006776:G:A	4	0.470723	0.0506971	0.0702855
6:31006855:T:C	6	0.000862353	-0.105409	0.0316356
6:31006994:C:T	4	0.490753	-0.0574072	0.0833061
6:31007081:C:A	5	0.761499	-0.0164465	0.0541871
6:31007304:T:C	6	0.768462	-0.0217589	0.0739125
6:31007557:G:A	6	0.784239	0.0178159	0.0650691
6:31007590:C:T	6	0.00133897	-0.103735	0.0323416
6:31008287:C:T	4	6.95e-16	-0.478383	0.0592685
6:31008368:C:T	6	0.000862353	-0.105409	0.0316356
6:31008598:C:A	6	0.176816	0.0367928	0.0272413
6:31008626:C:T	6	0.768462	-0.0217589	0.0739125
6:31008818:C:T	6	0.00077124	-0.107482	0.0319609
6:31008985:G:A	4	3.73e-18	-0.520495	0.0599193
6:31009055:C:T	4	0.883288	0.0164362	0.111961
6:31009079:C:A	2	0.057277	-0.400987	0.210914
6:31009302:A:G	5	0.000733986	-0.118756	0.0351706
6:31010159:C:A	5	0.930376	0.00393286	0.045013
6:31010658:A:G	5	0.00810232	0.209806	0.0792384
6:31011013:G:A	6	0.0870923	-0.0487713	0.0285055
6:31011247:C:T	6	0.0870923	-0.0487713	0.0285055
6:31011662:G:A	6	0.0613848	0.0947581	0.0506535
6:31011845:C:T	6	0.0613848	0.0947581	0.0506535
6:31012263:G:C	6	0.00077124	-0.107482	0.0319609
6:31012356:G:A	6	0.313504	-0.068188	0.0676537
6:31012485:C:T	4	0.33316	-0.0850598	0.0878927
6:31012730:T:C	5	0.000695857	-0.109014	0.032146
6:31012941:A:G	4	0.501351	-0.0259258	0.0385591
6:31012994:G:T	6	0.897479	-0.00791226	0.0614082
6:31012996:T:C	6	0.000659241	-0.106502	0.0312691
6:31013746:C:T	4	0.00383856	0.265339	0.0917767
6:31014116:C:T	6	0.0170928	-0.0725353	0.0304169
6:31014305:C:A	6	0.456873	0.0742682	0.0998221
6:31015887:A:G	6	0.384386	0.0569049	0.0654197
6:31015936:C:T	4	0.0047921	0.244836	0.0868001
6:31016114:C:T	6	0.939416	-0.00481826	0.0633951
6:31016795:G:T	2	0.057277	-0.400987	0.210914
6:31016848:C:T	4	0.374106	0.0948711	0.106739
6:31016978:C:A	6	0.322719	-0.0281679	0.0284845
6:31017334:A:G	6	0.0454586	-0.0581826	0.0290857
6:31018407:A:G	6	0.0454586	-0.0581826	0.0290857
6:31018546:C:T	5	0.228887	-0.0378941	0.0314936
6:31019460:G:A	6	0.00828734	0.202041	0.0765268
6:31019562:G:A	6	0.00828734	0.202041	0.0765268
6:31019621:G:A	4	0.00307104	0.266829	0.0901285
6:31019795:C:T	4	0.00307104	0.266829	0.0901285
6:31019970:A:G	5	0.701723	0.0159683	0.0416933
6:31020042:C:T	4	0.00307104	0.266829	0.0901285
6:31020152:T:C	5	0.337695	-0.0274169	0.0285971
6:31020933:A:G	4	0.0557784	0.114986	0.0601153
6:31021161:C:G	6	0.0294667	0.101844	0.0467778
6:31021547:A:G	6	0.0460441	-0.061578	0.0308663
6:31022169:A:G	6	0.0796718	0.0802809	0.0458069
6:31022195:C:T	4	0.00220369	-0.131581	0.042982
6:31022206:G:A	6	0.059731	-0.0595375	0.0316222
6:31022237:G:A	4	0.00220369	-0.131581	0.042982
6:31022274:C:T	6	0.272597	0.0302475	0.0275704
6:31022489:G:A	4	0.00514486	-0.117434	0.0419735
6:31023186:A:C	5	0.0407365	-0.0557777	0.0272592
6:31023840:A:G	6	0.0325801	0.107317	0.0502135
6:31024121:C:T	5	6.98e-19	-0.43519	0.0490341
6:31024175:T:C	5	0.734366	0.0259901	0.076594
6:31024230:C:G	4	0.0296089	0.120433	0.0553643
6:31024601:C:A	4	1.67e-05	-0.285791	0.0663892
6:31024673:T:C	6	0.000918241	-0.120223	0.0362723
6:31024738:T:G	5	0.00342284	-0.119805	0.0409314
6:31024796:G:A	3	0.800706	0.0579036	0.229381
6:31024808:A:G	6	8.5e-06	-0.271233	0.0609204
6:31025051:T:C	6	0.000916949	0.0942528	0.0284336
6:31025104:G:A	6	0.000916949	0.0942528	0.0284336
6:31025265:C:G	6	0.000918241	-0.120223	0.0362723
6:31025271:A:G	4	0.00056789	-0.165553	0.0480352
6:31025287:G:A	6	0.0013231	0.186874	0.0581996
6:31025360:C:T	6	0.0013231	0.186874	0.0581996
6:31025479:A:G	4	0.00514486	-0.117434	0.0419735
6:31025848:A:G	6	0.00170907	-0.113908	0.0363156
6:31025905:G:A	6	0.00170907	-0.113908	0.0363156
6:31025989:C:T	6	0.00635141	-0.0971544	0.0355999
6:31026009:C:T	6	0.000918241	-0.120223	0.0362723
6:31026353:T:G	6	0.000918241	-0.120223	0.0362723
6:31026434:A:G	6	0.0393664	-0.0557372	0.0270525
6:31026534:C:T	6	2.91e-06	0.134479	0.0287546
6:31026541:C:T	4	0.00514486	-0.117434	0.0419735
6:31027031:C:T	6	0.869408	-0.0173811	0.105717
6:31027337:C:A	4	0.00514486	-0.117434	0.0419735
6:31027510:A:G	4	0.00056789	-0.165553	0.0480352
6:31028345:C:T	6	2.91e-06	0.134479	0.0287546
6:31028920:T:C	6	0.0393664	-0.0557372	0.0270525
6:31029173:C:A	6	0.000918241	-0.120223	0.0362723
6:31029282:G:A	4	1.39e-12	0.323664	0.0456805
6:31029342:G:A	4	0.00514486	-0.117434	0.0419735
6:31029455:C:T	6	0.00115464	-0.118184	0.0363658
6:31029685:C:T	6	6.59e-08	0.161607	0.0299159
6:31029918:A:C	6	0.0393664	-0.0557372	0.0270525
6:31030122:T:G	6	0.0393664	-0.0557372	0.0270525
6:31030224:C:T	4	0.430819	-0.0750302	0.0952414
6:31030283:G:A	6	2.91e-06	0.134479	0.0287546
6:31031381:A:G	6	0.625486	0.0133936	0.0274407
6:31031680:T:C	6	0.000916949	0.0942528	0.0284336
6:31031904:G:A	6	0.00493141	0.164456	0.0584945
6:31032042:G:A	5	0.00417565	-0.117117	0.0408846
6:31032300:G:A	6	0.555513	0.0382153	0.0648244
6:31032370:T:G	6	0.0393664	-0.0557372	0.0270525
6:31032937:C:T	6	0.625486	0.0133936	0.0274407
6:31033509:C:T	6	0.625486	0.0133936	0.0274407
6:31034264:A:G	5	0.00342284	-0.119805	0.0409314
6:31036253:C:T	6	0.00493141	0.164456	0.0584945
6:31036783:A:G	6	0.0388627	-0.0559461	0.0270842
6:31038338:T:C	6	0.0956022	-0.137499	0.0825047
6:31038756:G:T	6	0.231374	-0.106286	0.0888068
6:31038963:G:A	4	0.00442829	-0.118963	0.0418013
6:31038966:C:A	4	1.01e-12	0.326326	0.0457721
6:31038976:C:T	6	0.586965	0.0149227	0.0274698
6:31040264:C:T	4	0.0618827	0.16075	0.0860946
6:31041155:C:T	6	0.611224	0.0140064	0.0275539
6:31041476:T:C	6	0.000952412	0.193366	0.058521
6:31042217:C:T	6	0.927514	0.0025327	0.02784
6:31042306:G:A	6	0.611224	0.0140064	0.0275539
6:31042608:T:G	6	0.611224	0.0140064	0.0275539
6:31043232:G:A	6	0.0406446	-0.0553592	0.0270423
6:31043249:C:T	4	0.308208	0.084208	0.0826388
6:31044468:C:T	6	0.607626	0.0141771	0.0276106
6:31044802:G:T	6	0.607626	0.0141771	0.0276106
6:31044863:G:A	5	0.670142	0.0133118	0.0312517
6:31046494:G:A	6	0.98616	-0.000519411	0.0299438
6:31046528:A:G	6	0.590305	0.0149037	0.0276818
6:31047145:C:T	6	0.62067	0.0137046	0.0276916
6:31047471:A:C	5	0.0425279	-0.0555413	0.0273829
6:31048263:T:C	6	0.62067	0.0137046	0.0276916
6:31048387:G:A	6	0.0410939	-0.055504	0.0271734
6:31048851:A:C	2	0.111208	-0.297826	0.186984
6:31049655:G:A	5	0.577492	-0.0466714	0.0837828
6:31050039:T:A	4	0.285735	0.103035	0.0965176
6:31050179:A:G	6	0.0414406	-0.0553849	0.0271615
6:31050244:A:C	6	0.0341367	-0.057528	0.0271556
6:31051388:C:T	6	0.0462634	-0.054252	0.0272215
6:31051941:G:A	6	0.384366	-0.074018	0.0850899
6:31052050:G:A	4	0.433488	0.067701	0.0864374
6:31052127:C:T	6	0.681216	0.0113477	0.0276231
6:31052684:A:G	6	0.688828	0.0110648	0.0276312
6:31053257:A:C	5	0.727178	0.0109013	0.0312465
6:31053843:C:T	1	NA	NA	NA
6:31053867:A:G	6	0.628	0.0134217	0.0276998
6:31054511:C:A	6	0.00407523	-0.0840562	0.0292646
6:31054687:T:C	5	0.124017	-0.046749	0.0303934
6:31055018:G:A	4	0.653135	-0.0395753	0.0880604
6:31055423:G:A	6	0.14763	-0.0397564	0.0274569
6:31058178:T:C	4	0.654414	-0.0386956	0.0864438
6:31058340:C:A	3	0.800706	0.0579036	0.229381
6:31058398:T:C	5	0.593607	0.0532756	0.0998388
6:31059462:G:A	6	0.333192	0.0696275	0.0719513
6:31060115:C:T	6	0.169407	-0.0376607	0.0274073
6:31061013:C:T	6	0.00315362	0.130614	0.0442408
6:31061561:T:C	6	4.15e-16	0.33778	0.0415264
6:31062133:A:G	6	0.146543	-0.0397435	0.0273743
6:31062363:A:G	6	0.169407	-0.0376607	0.0274073
6:31062667:T:C	6	0.0306144	-0.0721331	0.0333633
6:31062731:C:A	3	0.103199	-0.300019	0.184113
6:31062899:G:A	5	0.303337	-0.0310792	0.0301944
6:31063233:G:A	6	0.173401	-0.0372157	0.0273372
6:31063236:A:G	4	0.356077	-0.078763	0.0853461
6:31065071:C:T	6	2.34e-15	0.332911	0.042023
6:31065808:T:C	4	0.285735	0.103035	0.0965176
6:31066319:G:A	4	0.0108313	-0.130083	0.051051
6:31066419:C:T	6	0.0341329	-0.094061	0.0443999
6:31066671:C:A	6	0.590717	0.0323622	0.0601755
6:31066677:G:T	4	0.518851	0.0486314	0.0753838
6:31066827:C:T	4	0.00758618	-0.146772	0.0549718
6:31067009:T:C	6	0.00312026	0.0818407	0.0276897
6:31068026:C:A	4	0.0108313	-0.130083	0.051051
6:31068420:A:G	6	0.169407	-0.0376607	0.0274073
6:31069899:G:A	6	0.00312026	0.0818407	0.0276897
6:31070078:G:A	6	0.000337254	0.102124	0.0284875
6:31070664:G:A	4	0.285735	0.103035	0.0965176
6:31071645:C:T	6	0.961982	-0.00247648	0.0519543
6:31072157:G:A	4	0.873404	-0.00986531	0.0619153
6:31073903:A:G	6	0.169407	-0.0376607	0.0274073
6:31074030:A:C	6	0.0395894	-0.0685376	0.0333029
6:31074101:C:T	6	0.00610649	0.0757769	0.0276356
6:31074129:G:A	6	0.00312026	0.0818407	0.0276897
6:31074841:T:C	6	0.555513	0.0382153	0.0648244
6:31075161:G:A	6	0.0342428	-0.09498	0.0448611
6:31075375:T:C	4	0.305511	-0.0313364	0.0305814
6:31075481:A:G	6	0.00484154	0.0778238	0.0276226
6:31077022:C:T	4	0.43634	0.0273901	0.0351882
6:31077468:T:G	4	0.268601	-0.0890043	0.080453
6:31077646:C:T	4	0.794836	-0.0159807	0.0614559
6:31077938:A:G	5	0.303337	-0.0310792	0.0301944
6:31078005:C:T	6	0.00312026	0.0818407	0.0276897
6:31078615:T:C	6	0.115928	0.0431097	0.0274218
6:31078809:A:T	6	1.67e-05	-0.167759	0.0389627
6:31078836:G:A	3	3.59e-05	-0.311636	0.0754151
6:31079074:C:T	6	0.00532408	0.0768315	0.0275704
6:31079236:G:A	5	0.170839	-0.0377647	0.0275753
6:31079578:G:A	6	0.432279	0.0530985	0.0676157
6:31079643:T:C	6	0.144318	-0.0401158	0.0274785
6:31079644:G:A	3	0.736011	0.0784506	0.232694
6:31079894:A:G	6	0.0276855	-0.0964626	0.0438125
6:31079994:C:T	6	0.0213101	0.146661	0.0636981
6:31080009:T:C	2	0.111208	-0.297826	0.186984
6:31080016:C:G	6	2.81e-16	-0.336876	0.0411766
6:31080323:G:T	2	0.971861	-0.00547907	0.155328
6:31080471:T:C	6	0.147674	-0.0402527	0.0278028
6:31080586:A:G	4	0.0590614	-0.0817657	0.0433142
6:31080828:C:G	6	0.0428212	-0.110802	0.0547046
6:31080859:A:G	6	0.0786234	0.0478707	0.0272189
6:31080899:T:G	5	0.038287	-0.109157	0.0526878
6:31080919:A:G	6	0.230531	-0.0511233	0.0426385
6:31081065:T:C	6	0.110771	-0.0446582	0.0280035
6:31081205:T:C	5	0.510637	0.0690449	0.104956
6:31081409:T:C	6	0.38237	0.0261772	0.0299669
6:31081464:A:G	6	0.430513	0.0226116	0.0286835
6:31081743:T:A	6	3.77e-11	0.197686	0.0298941
6:31081838:C:T	5	0.00387563	-0.0982651	0.034024
6:31081989:T:C	6	0.00274158	-0.0920571	0.0307337
6:31082081:G:A	5	0.799229	0.0142251	0.0559282
6:31082285:A:G	6	0.117611	-0.0450764	0.028805
6:31082304:T:G	6	0.107061	-0.0478491	0.0296914
6:31082361:C:T	6	0.126213	0.0721725	0.047196
6:31082404:C:T	6	0.275877	-0.0304436	0.0279394
6:31082535:G:A	6	1.59e-15	-0.329002	0.0412822
6:31082910:C:G	4	3.35e-06	0.250266	0.0538426
6:31082932:C:T	6	2.47e-10	-0.199158	0.0314685
6:31082987:A:G	6	2.47e-10	-0.199158	0.0314685
6:31082996:C:T	5	0.781905	-0.0305006	0.110175
6:31083107:T:C	6	3.61e-06	0.230416	0.0497392
6:31083156:A:G	6	0.0510476	-0.0561166	0.0287618
6:31083169:G:A	6	0.0510476	-0.0561166	0.0287618
6:31083286:G:A	6	0.0675516	-0.052598	0.0287737
6:31083328:A:G	6	0.0488537	-0.0567636	0.028816
6:31083420:G:A	6	3.72e-09	-0.216548	0.0367267
6:31083497:C:A	6	0.0510476	-0.0561166	0.0287618
6:31083555:T:C	4	0.249112	0.154524	0.134076
6:31083656:G:A	5	0.0656022	-0.0537485	0.0291931
6:31083664:G:A	6	0.0510476	-0.0561166	0.0287618
6:31083729:A:C	6	0.3208	-0.0278497	0.0280512
6:31083813:T:C	6	3.61e-06	0.230416	0.0497392
6:31084048:A:G	6	2.47e-10	-0.199158	0.0314685
6:31084163:A:G	6	0.208724	-0.036023	0.0286561
6:31084170:A:C	4	0.195516	0.069919	0.0540152
6:31084288:T:C	6	0.0510476	-0.0561166	0.0287618
6:31084435:G:A	6	0.3208	-0.0278497	0.0280512
6:31084639:C:T	5	0.215676	0.066454	0.0536739
6:31084787:A:G	6	0.00899345	0.0765566	0.0293062
6:31084792:C:T	6	0.0510476	-0.0561166	0.0287618
6:31084964:T:C	6	3.61e-06	0.230416	0.0497392
6:31085136:C:T	4	0.214587	0.131668	0.106094
6:31085200:A:G	6	3.61e-06	0.230416	0.0497392
6:31085226:G:A	6	0.290395	-0.0676688	0.0640043
6:31085269:A:G	6	3.61e-06	0.230416	0.0497392
6:31085340:G:A	6	0.000583668	-0.127269	0.0370064
6:31085770:G:A	6	0.0510476	-0.0561166	0.0287618
6:31085824:C:A	6	0.126381	0.0754629	0.0493696
6:31085882:A:G	6	0.0331794	-0.0742215	0.0348473
6:31086048:G:A	6	0.854973	-0.00800561	0.0437999
6:31086377:C:G	6	0.36959	0.0304152	0.0338986
6:31086617:C:T	3	0.102122	-0.0915081	0.0559802
6:31086682:C:T	5	0.942927	-0.00226272	0.0316057
6:31087240:C:T	4	0.102279	-0.0618595	0.0378599
6:31087305:T:C	4	0.402138	0.0683587	0.0815922
6:31087354:C:T	6	0.3208	-0.0278497	0.0280512
6:31087908:T:G	4	0.102279	-0.0618595	0.0378599
6:31088145:T:A	6	0.535147	-0.0289625	0.0467011
6:31088241:C:T	4	0.102279	-0.0618595	0.0378599
6:31088325:A:G	4	0.102279	-0.0618595	0.0378599
6:31088579:A:G	6	3.61e-06	0.230416	0.0497392
6:31088671:A:G	5	0.774647	-0.0122752	0.0428752
6:31088922:G:A	6	0.36959	0.0304152	0.0338986
6:31089125:A:G	4	0.102279	-0.0618595	0.0378599
6:31089204:C:T	6	0.535147	-0.0289625	0.0467011
6:31089465:C:T	4	3.78e-14	-0.341788	0.0451593
6:31089595:G:C	4	0.195516	0.069919	0.0540152
6:31089620:A:G	4	3.78e-14	-0.341788	0.0451593
6:31089631:C:T	5	0.362506	0.0310819	0.0341334
6:31089708:A:G	4	0.249112	0.154524	0.134076
6:31089982:A:G	4	3.35e-06	0.250266	0.0538426
6:31090050:C:A	6	4.42e-16	-0.33903	0.0417196
6:31090552:G:A	6	0.3208	-0.0278497	0.0280512
6:31090583:C:T	4	1.51e-12	-0.316255	0.0447116
6:31090599:C:T	6	0.3208	-0.0278497	0.0280512
6:31090602:T:C	4	3.78e-14	-0.341788	0.0451593
6:31090751:G:A	4	3.78e-14	-0.341788	0.0451593
6:31090758:T:C	4	3.78e-14	-0.341788	0.0451593
6:31090945:C:T	6	0.00409081	0.083845	0.0292034
6:31091328:G:A	6	3.09e-09	-0.231064	0.0389859
6:31091475:T:C	6	6.37e-05	0.151694	0.0379356
6:31091834:G:A	5	0.490026	-0.0672159	0.0973767
6:31091862:A:G	6	0.3208	-0.0278497	0.0280512
6:31091967:A:G	6	0.512916	-0.0578955	0.0884842
6:31091992:A:G	6	0.000961265	0.12317	0.037306
6:31092049:G:C	5	0.00623103	0.0968219	0.0353963
6:31092124:G:A	6	0.523825	0.0238311	0.0373845
6:31092767:T:C	4	0.351239	0.0742643	0.0796665
6:31093066:G:A	5	0.00410299	0.0949706	0.0330893
6:31093093:A:G	4	6.42e-08	-0.221646	0.0409939
6:31093190:G:A	6	0.0495016	-0.0634693	0.0323123
6:31093356:T:C	6	0.198382	-0.0376492	0.0292722
6:31093482:G:A	6	0.0017375	0.0961477	0.0307007
6:31093581:C:T	6	0.512916	-0.0578955	0.0884842
6:31093587:G:A	6	7.54e-08	-0.145197	0.0269992
6:31093699:G:A	6	3.14e-09	-0.160772	0.0271395
6:31093776:A:G	5	0.164491	-0.0491567	0.0353614
6:31094195:C:T	4	0.64499	-0.0451608	0.0980194
6:31094703:C:T	3	0.720447	-0.0452533	0.126455
6:31094971:A:C	4	0.817955	-0.039865	0.173194
6:31095003:G:C	5	0.678515	0.0158577	0.0382583
6:31095210:C:T	6	0.494835	0.046089	0.067516
6:31095294:A:G	5	0.0382398	-0.0660827	0.0318889
6:31095801:G:A	6	9.16e-10	-0.165864	0.0270872
6:31095942:G:A	6	3.09e-07	0.32769	0.0640307
6:31096561:G:A	5	0.748426	0.0146025	0.045531
6:31096575:C:T	5	5.68e-08	-0.178049	0.032799
6:31097183:C:G	4	1.48e-05	0.198309	0.0457884
6:31097301:C:T	6	0.0038554	0.0863147	0.0298692
6:31097453:T:G	6	2.53e-06	0.19142	0.0406804
6:31097918:T:C	5	6.44e-07	-0.165022	0.0331529
6:31098832:G:A	5	1.15e-06	0.198978	0.0409033
6:31098957:C:T	5	6.5e-10	-0.20463	0.0331236
6:31099577:G:A	4	0.530723	0.11956	0.190716
6:31100942:G:A	6	4.53e-08	-0.155866	0.0285013
6:31100974:T:C	4	0.69132	-0.0498535	0.125555
6:31101001:G:A	6	4.53e-08	-0.155866	0.0285013
6:31101053:G:A	5	3.8e-05	-0.144436	0.0350621
6:31101426:G:A	6	0.000599275	0.101775	0.0296553
6:31101583:G:A	6	4.41e-08	0.340727	0.0622474
6:31101674:C:T	5	0.616272	0.0439099	0.0876199
6:31102377:T:C	6	0.000242171	0.1318	0.0359089
6:31102955:T:G	6	0.0764632	0.0604459	0.0341196
6:31102964:A:G	5	0.00886257	0.0944678	0.0360935
6:31105265:A:G	6	0.124448	-0.0458248	0.0298267
6:31105310:A:G	4	0.000182486	-0.15908	0.0425108
6:31105413:A:G	5	1.96e-06	-0.137369	0.028874
6:31105633:C:T	6	0.634319	0.022274	0.0468279
6:31105672:G:A	4	0.688954	-0.022022	0.055017
6:31105889:G:A	6	0.445957	-0.0534871	0.0701772
6:31106065:C:T	6	0.889952	-0.0100901	0.0729239
6:31106177:T:C	6	0.0265604	-0.0748306	0.0337391
6:31106268:A:G	6	0.446615	0.0201607	0.0264899
6:31106499:G:A	6	0.00498779	0.0954543	0.0339959
6:31106516:C:T	6	1.89e-11	-0.224079	0.0333732
6:31106643:G:A	5	0.00941586	-0.0861965	0.0331962
6:31106893:A:G	6	0.141215	0.0393498	0.0267453
6:31107031:T:C	6	2.45e-11	-0.222849	0.0333788
6:31107055:C:T	6	0.521816	-0.0613633	0.095798
6:31107087:T:C	6	4.02e-09	0.173122	0.0294259
6:31107108:C:T	5	0.484773	0.0648388	0.0928062
6:31107187:G:A	6	1.69e-07	-0.176171	0.0336816
6:31107204:G:C	4	1.06e-09	-0.21852	0.0358225
6:31107258:T:C	6	9.67e-10	0.180865	0.0295786
6:31107361:C:A	6	0.00946729	0.0929003	0.0358039
6:31107422:G:T	6	0.674067	-0.0334791	0.0796037
6:31107648:C:T	4	0.0464884	0.0808481	0.0406082
6:31107733:C:T	6	1.9e-07	-0.175882	0.0337655
6:31108485:G:A	6	4.2e-09	0.172355	0.0293314
6:31108829:C:T	6	0.695717	0.0193015	0.0493507
6:31109693:C:T	6	2.45e-11	-0.222849	0.0333788
6:31109767:T:C	4	0.0464884	0.0808481	0.0406082
6:31109810:G:A	5	0.116229	0.0495499	0.0315444
6:31110229:G:A	5	0.46134	0.0652904	0.0886325
6:31110786:T:A	6	0.0147436	0.0868418	0.0356111
6:31110789:T:C	6	0.123757	-0.10906	0.0708552
6:31110969:C:T	6	2.45e-11	-0.222849	0.0333788
6:31111180:T:C	5	3.14e-08	0.17972	0.0324788
6:31111347:G:T	4	0.434909	-0.0723333	0.0926377
6:31111356:C:T	6	0.0128396	0.0892106	0.0358537
6:31111400:T:C	6	0.000666988	-0.10041	0.029508
6:31112354:C:T	6	2.45e-11	-0.222849	0.0333788
6:31112484:C:T	4	9.34e-07	0.329857	0.0672487
6:31112602:G:C	4	0.006002	0.0962052	0.0350134
6:31112737:C:A	6	0.566022	-0.0209877	0.036569
6:31112823:T:C	6	1.05e-17	-0.379584	0.0442981
6:31113052:G:A	6	0.788796	0.00748328	0.0279357
6:31113083:G:A	6	0.0558408	0.0607155	0.0317504
6:31113214:C:A	5	3.36e-08	-0.197805	0.0358255
6:31113276:G:A	5	0.0639529	-0.0708084	0.038223
6:31113842:A:G	6	0.993098	0.000542655	0.0627284
6:31114182:A:G	5	0.00865117	0.0914081	0.034815
6:31114515:G:A	6	0.0128396	0.0892106	0.0358537
6:31114573:G:A	6	1.26e-12	0.17371	0.0244693
6:31114762:A:G	4	0.563373	0.0350707	0.0606929
6:31114848:T:C	6	2.45e-11	-0.222849	0.0333788
6:31115307:A:G	4	0.0464884	0.0808481	0.0406082
6:31115441:T:C	5	3.51e-10	0.167105	0.0266338
6:31116142:G:A	5	0.00953224	0.0903461	0.034851
6:31116210:G:A	6	0.0573359	0.064214	0.0337836
6:31116245:C:T	4	0.655955	0.0425492	0.0955079
6:31116246:G:A	6	1.78e-06	-0.12259	0.025664
6:31116502:C:T	6	0.00135925	-0.181898	0.056787
6:31116627:G:A	4	2.55e-18	-0.257009	0.0294407
6:31117188:C:T	6	0.0558408	0.0607155	0.0317504
6:31117695:G:A	6	1.26e-06	0.294404	0.0607439
6:31118019:T:C	5	0.0434904	0.0644065	0.0319007
6:31118511:T:G	6	4.39e-08	-0.182899	0.0334097
6:31118942:T:C	6	0.0558408	0.0607155	0.0317504
6:31119207:C:T	6	0.912126	0.00981783	0.088964
6:31119589:G:T	6	8.43e-22	-0.229899	0.0239613
6:31120614:C:T	6	6.35e-10	0.191336	0.0309534
6:31121945:A:C	4	0.37241	0.0415482	0.0465804
6:31122315:G:C	6	2.44e-05	-0.118881	0.0281659
6:31122330:G:A	5	0.0301833	0.0867642	0.0400264
6:31122407:G:A	6	0.666449	-0.0318095	0.0737993
6:31122482:G:A	6	0.954361	-0.00231761	0.0404952
6:31122500:G:A	4	0.356282	0.0440026	0.0477008
6:31122502:C:T	6	4.61e-15	0.274876	0.0350733
6:31122997:C:G	6	5e-11	-0.219626	0.0334241
6:31123416:T:C	6	0.00718518	0.0956135	0.0355687
6:31124370:T:C	4	0.812692	0.0329065	0.138873
6:31124491:C:T	6	0.440352	-0.07446	0.0965009
6:31124849:C:T	6	0.311121	0.0291516	0.0287811
6:31124978:C:T	6	0.789831	-0.0352598	0.132292
6:31125158:C:T	6	0.0186693	0.0679385	0.0288846
6:31125407:G:A	6	0.00788625	-0.159734	0.0601205
6:31125569:T:G	6	0.0186693	0.0679385	0.0288846
6:31125777:C:A	6	2.46e-08	0.164767	0.0295476
6:31125823:T:G	6	0.00718518	0.0956135	0.0355687
6:31125961:T:C	6	0.912126	0.00981783	0.088964
6:31126230:T:C	4	0.0448026	0.080955	0.0403463
6:31126232:C:T	6	0.000175625	0.215259	0.0573762
6:31126252:C:A	6	4.24e-14	0.189797	0.0251277
6:31126409:G:T	6	0.000175625	0.215259	0.0573762
6:31126697:C:A	6	0.000242664	0.216779	0.0590697
6:31126790:A:G	6	4.25e-05	0.114044	0.0278613
6:31126944:C:T	6	2.24e-05	0.118418	0.0279291
6:31126992:G:A	5	0.755024	0.0278123	0.0891357
6:31127037:C:T	6	0.76616	-0.0184315	0.0619752
6:31127602:G:A	6	0.321505	0.0279119	0.0281549
6:31127947:T:A	6	0.912126	0.00981783	0.088964
6:31128552:A:C	6	0.016591	0.0884644	0.0369271
6:31129310:C:T	4	0.971097	-0.0059641	0.164606
6:31129616:A:G	6	0.836224	0.00887635	0.0429377
6:31129707:C:T	5	0.000605941	0.220903	0.0644232
6:31130019:A:G	5	0.00967876	0.0925547	0.0357755
6:31130078:T:C	6	0.841779	0.00857406	0.0429522
6:31130292:C:T	4	0.812692	0.0329065	0.138873
6:31130502:T:C	5	0.568607	-0.0300345	0.0526824
6:31130593:G:A	6	2.96e-05	0.112097	0.0268419
6:31130760:A:G	6	0.00788625	-0.159734	0.0601205
6:31130821:C:T	6	0.00718518	0.0956135	0.0355687
6:31130865:G:A	4	0.000270835	0.237098	0.0651063
6:31131209:A:G	6	0.000242664	0.216779	0.0590697
6:31131569:C:T	5	0.750308	0.0137156	0.0430993
6:31131611:A:C	5	0.750308	0.0137156	0.0430993
6:31131707:T:C	6	1.45e-11	-0.222548	0.0329553
6:31131796:G:A	5	0.46134	0.0652904	0.0886325
6:31132140:G:A	6	0.321505	0.0279119	0.0281549
6:31132649:A:C	6	0.0123297	0.0916284	0.0366138
6:31132883:C:T	5	0.0108744	0.0911534	0.0357926
6:31133509:G:A	4	0.00537124	0.113711	0.0408461
6:31133894:G:C	4	4.1e-07	-0.174244	0.0344057
6:31133943:C:A	6	0.0123297	0.0916284	0.0366138
6:31134599:G:A	6	0.00665312	0.0960363	0.0353891
6:31134888:T:C	6	0.349997	0.0384071	0.0410949
6:31135706:C:T	4	0.550052	0.0278283	0.0465603
6:31136453:A:G	5	0.741487	0.0154487	0.0468306
6:31136666:A:G	6	0.732209	0.0145675	0.0425716
6:31136832:T:C	5	0.650382	0.0193662	0.0427291
6:31137165:A:G	6	0.488744	0.036889	0.0532841
6:31137712:G:A	5	2.88e-09	-0.214506	0.0361225
6:31137759:T:C	4	0.651113	0.0212725	0.0470404
6:31137798:C:T	6	0.00135578	-0.0939968	0.0293382
6:31137837:A:T	6	0.836224	0.00887635	0.0429377
6:31138619:A:G	2	0.482427	0.102131	0.145403
6:31139504:C:A	4	0.0221436	0.110844	0.0484481
6:31140047:G:A	5	3.8e-07	0.169245	0.0333248
6:31140073:G:A	4	0.0763797	-0.0568969	0.0321073
6:31140152:A:C	6	0.39084	0.0240865	0.0280697
6:31140220:T:C	4	0.0107431	0.115002	0.045082
6:31140532:A:G	6	0.00259682	0.082612	0.0274292
6:31140615:C:T	6	2.68e-08	-0.174901	0.0314513
6:31140741:C:G	4	0.266162	-0.0340914	0.0306593
6:31141127:A:G	6	1.25e-08	-0.184799	0.032463
6:31141209:A:G	4	0.0306644	0.102403	0.047378
6:31141523:C:T	6	4.69e-07	0.16042	0.031838
6:31141836:C:T	6	0.819227	0.0134563	0.0588795
6:31141970:C:A	4	0.446187	0.0552487	0.0725251
6:31142245:C:A	6	2.29e-14	-0.233128	0.0305408
6:31142297:C:A	6	9.27e-26	-0.262611	0.0250265
6:31142903:G:A	6	5.55e-19	-0.290203	0.0326042
6:31143158:C:T	6	5.55e-19	-0.290203	0.0326042
6:31143511:G:A	6	9.58e-18	-0.217879	0.0253972
6:31143582:A:C	6	1.54e-05	0.121916	0.0282057
6:31143694:G:A	6	2.08e-26	-0.262915	0.0247255
6:31143835:C:G	4	1e-05	-0.191665	0.0433916
6:31144429:A:G	5	2.26e-26	-0.264015	0.0248462
6:31145271:A:G	6	2.08e-26	-0.262915	0.0247255
6:31145413:C:T	4	1e-05	-0.191665	0.0433916
6:31145416:C:G	4	1.14e-06	-0.245211	0.050394
6:31145839:T:C	6	1.7e-24	-0.255009	0.0249645
6:31145920:C:T	6	5.23e-29	-0.29297	0.0262098
6:31145991:C:T	4	1.76e-22	-0.263824	0.027046
6:31146403:C:T	6	4.23e-05	-0.158953	0.038823
6:31146584:G:T	6	3.25e-05	-0.163206	0.0392755
6:31146846:G:A	6	1.1e-05	-0.123239	0.0280247
6:31147026:A:G	4	0.914449	0.0177256	0.164999
6:31148056:A:G	6	0.110634	-0.105915	0.0663899
6:31149045:C:T	6	0.0522562	0.0635674	0.0327495
6:31149310:A:G	6	0.000501788	0.282642	0.0812237
6:31150435:A:G	5	0.00131096	0.146464	0.0455768
6:31154620:T:C	4	0.000118817	-0.15544	0.0403893
6:31155186:C:T	4	0.0281007	0.0894023	0.0407137
6:31155670:G:A	6	0.0262811	0.0820142	0.0369096
6:31155803:C:T	5	0.480164	0.107722	0.152572
6:31157593:G:A	6	0.000125733	-0.151548	0.0395204
6:31158468:A:G	4	0.00645782	0.114544	0.0420564
6:31159345:C:A	4	3.49e-09	0.25968	0.0439642
6:31160553:A:G	5	5.37e-16	-0.417865	0.0515696
6:31161152:C:T	4	5.24e-05	-0.176651	0.0436733
6:31161210:T:G	6	0.452317	0.0448068	0.0596186
6:31161229:G:A	4	0.59524	0.0300499	0.0565637
6:31162154:G:A	6	0.00536476	0.11051	0.0396909
6:31162328:C:A	4	5.55e-05	-0.163999	0.0406818
6:31162520:T:C	6	5.06e-13	-0.19946	0.0276119
6:31162839:C:T	6	5.06e-13	-0.19946	0.0276119
6:31162963:A:G	6	5.06e-13	-0.19946	0.0276119
6:31164727:C:T	5	0.228776	-0.0618612	0.0514003
6:31164933:C:T	4	0.929869	-0.00979934	0.111343
6:31165438:T:G	4	0.284812	-0.0366232	0.034241
6:31165527:G:A	6	0.00536476	0.11051	0.0396909
6:31165566:T:C	6	0.484654	0.046962	0.0672002
6:31166539:G:A	4	6.52e-12	-0.209672	0.0305298
6:31166828:C:T	6	7.37e-05	-0.146376	0.0369254
6:31166887:G:T	4	9.45e-20	-0.389835	0.0428623
6:31167498:T:C	6	3.42e-24	-0.40379	0.0397944
6:31167512:A:G	5	3.66e-12	-0.210996	0.0303611
6:31167573:G:A	4	3.53e-05	-0.180873	0.0437268
6:31167852:A:G	4	0.914449	0.0177256	0.164999
6:31167927:C:T	6	7.37e-05	-0.146376	0.0369254
6:31168029:G:A	6	0.292869	0.0522092	0.0496356
6:31169764:G:T	6	0.634228	-0.030102	0.0632682
6:31169891:C:A	4	6.28e-14	-0.370062	0.0493274
6:31170014:T:C	6	0.0139382	-0.0826406	0.0336094
6:31170227:A:G	5	1.25e-27	-0.426083	0.0391173
6:31170514:A:G	6	0.00110495	0.130403	0.0399723
6:31170528:A:G	6	0.882951	-0.00446312	0.0303139
6:31170608:C:T	5	3.85e-13	-0.216359	0.0297988
6:31170713:T:C	6	2.81e-13	-0.198348	0.0271587
6:31170877:C:T	5	0.2829	0.0811638	0.0755836
6:31170914:A:G	6	9.82e-30	-0.303596	0.0268066
6:31171257:A:C	6	4.89e-12	-0.194602	0.028168
6:31171360:T:C	6	0.408184	0.096501	0.116675
6:31171486:T:C	4	0.001366	0.138203	0.0431649
6:31171915:T:C	6	0.000576482	-0.128555	0.0373442
6:31172044:T:C	6	0.000576482	-0.128555	0.0373442
6:31172655:G:A	4	0.001366	0.138203	0.0431649
6:31173096:A:G	6	0.000848026	0.133085	0.0398862
6:31173678:A:G	6	0.811489	0.0147504	0.0618448
6:31174527:A:G	5	1.06e-11	-0.192439	0.0283054
6:31175015:C:A	4	0.000292316	-0.150838	0.0416449
6:31175667:A:G	5	1.02e-07	-0.184378	0.0346393
6:31175912:A:G	5	0.973759	0.00105582	0.032098
6:31176039:C:T	4	1.48e-40	-0.550546	0.0412902
6:31176226:T:C	6	1.77e-08	0.178171	0.0316315
6:31176335:C:T	6	5.35e-28	-0.304961	0.0278005
6:31176602:A:G	4	1.81e-25	-0.399337	0.0382867
6:31176921:G:A	6	2.77e-29	-0.400029	0.0356081
6:31176928:T:C	6	0.000848026	0.133085	0.0398862
6:31177034:G:A	6	0.178701	-0.0395191	0.0293874
6:31177094:G:A	6	5.5e-08	0.161657	0.029747
6:31177503:G:T	6	1.72e-08	0.177194	0.0314299
6:31177845:G:A	6	0.287487	0.0382065	0.0359202
6:31177915:G:A	6	0.709331	0.0232928	0.0624885
6:31178743:T:G	6	0.709331	0.0232928	0.0624885
6:31179006:A:T	6	0.709331	0.0232928	0.0624885
6:31179033:T:C	4	1.81e-25	-0.399337	0.0382867
6:31180531:G:C	6	0.232981	-0.034985	0.0293323
6:31181025:C:T	6	0.000886861	0.13334	0.0401124
6:31182147:G:A	4	1.81e-25	-0.399337	0.0382867
6:31182383:A:G	6	0.651519	0.0223543	0.0494945
6:31182479:T:A	6	0.574057	-0.0436773	0.0777057
6:31182536:A:G	6	0.232981	-0.034985	0.0293323
6:31184020:A:G	6	2.77e-29	-0.400029	0.0356081
6:31184175:G:A	4	0.00196749	0.134299	0.0433911
6:31184196:A:G	6	6.41e-08	0.149048	0.0275662
6:31184425:G:A	6	2.48e-31	-0.435083	0.0373675
6:31185803:G:A	4	0.000812374	0.133887	0.0399836
6:31185810:T:G	5	3.2e-14	-0.20868	0.0274941
6:31185977:T:G	6	0.725885	0.021819	0.0622323
6:31186026:A:T	4	0.00196749	0.134299	0.0433911
6:31186039:C:T	5	4.45e-08	0.151064	0.0276074
6:31186534:C:T	6	0.00547652	0.0993118	0.0357548
6:31187075:C:T	6	5.72e-08	0.159392	0.0293688
6:31188267:C:T	6	4.13e-05	-0.125576	0.0306292
6:31188654:G:A	6	0.927388	0.00454911	0.0499182
6:31189543:A:G	6	0.574057	-0.0436773	0.0777057
6:31190538:G:A	6	0.0190646	0.0717582	0.0306101
6:31190627:C:G	4	0.243526	-0.111767	0.095837
6:31190850:C:T	6	0.000133492	0.174698	0.0457333
6:31190897:G:A	4	4.39e-05	0.208336	0.0509882
6:31191509:C:T	6	0.730533	0.0238295	0.069188
6:31191636:G:A	4	0.404597	0.0417838	0.0501341
6:31192110:G:A	6	0.935455	0.00712877	0.0880268
6:31192766:C:T	6	0.998104	8.61e-05	0.0362489
6:31192796:A:G	6	1.13e-12	0.178541	0.0250983
6:31192842:C:T	6	0.115901	0.0705872	0.0448967
6:31192952:T:C	6	0.771587	0.0143379	0.04939
6:31192998:G:A	6	1.35e-11	-0.169681	0.025088
6:31193155:T:C	6	2.3e-14	0.194663	0.0255037
6:31193211:C:T	6	0.353479	-0.030187	0.0325339
6:31194764:A:C	6	2.1e-12	-0.177642	0.0252775
6:31195218:C:T	6	0.795678	-0.00706631	0.0272889
6:31195365:G:T	4	0.798802	0.0135792	0.053273
6:31195616:G:A	4	0.914449	0.0177256	0.164999
6:31196350:A:T	4	0.701579	0.0156229	0.0407706
6:31196478:G:C	4	0.617006	0.0195596	0.0391116
6:31196591:G:A	6	0.881591	0.00678643	0.0455611
6:31197407:C:T	6	3.98e-13	-0.18532	0.0255391
6:31197514:C:G	4	0.409115	0.0551865	0.066856
6:31197528:A:G	4	0.912702	-0.00462826	0.0422165
6:31197633:G:A	6	0.847923	0.011841	0.0617462
6:31198632:T:G	4	0.912702	-0.00462826	0.0422165
6:31198709:C:T	6	0.00327977	-0.113812	0.0387087
6:31198896:T:C	4	0.000628878	-0.145816	0.0426506
6:31198987:T:C	5	0.916654	-0.00553318	0.0528737
6:31199164:C:T	4	0.617006	0.0195596	0.0391116
6:31199208:C:T	4	0.912702	-0.00462826	0.0422165
6:31199256:C:T	6	0.826952	-0.00648268	0.0296538
6:31199460:T:C	6	0.725885	0.021819	0.0622323
6:31199466:G:A	6	0.584906	0.019412	0.035538
6:31199573:C:T	6	5.02e-05	-0.165685	0.0408629
6:31199766:G:A	6	0.471557	-0.0202505	0.0281277
6:31202246:A:G	6	0.622373	-0.0227693	0.0462329
6:31203886:A:T	4	0.00135042	-0.131226	0.0409436
6:31204008:G:A	6	0.00880504	-0.100313	0.0382944
6:31205382:G:A	6	0.00244387	-0.112407	0.0370955
6:31205392:A:G	4	0.810656	-0.0107253	0.0447674
6:31206206:C:T	6	0.0987766	-0.0440443	0.0266803
6:31206408:C:T	4	0.395552	0.0526355	0.0619538
6:31206616:A:G	6	0.112342	0.0479772	0.0302171
6:31206695:C:T	6	0.632634	-0.0577347	0.120778
6:31206920:T:C	4	0.810656	-0.0107253	0.0447674
6:31206979:T:C	6	0.549497	-0.0220634	0.0368637
6:31207704:G:A	6	0.00369479	-0.107656	0.037083
6:31207822:G:A	6	0.632634	-0.0577347	0.120778
6:31207920:C:T	6	0.725885	0.021819	0.0622323
6:31208292:G:C	4	0.0348378	-0.0817328	0.0387316
6:31208340:C:T	6	2.49e-16	0.20299	0.0247674
6:31208360:A:C	4	0.37331	0.0376493	0.0422888
6:31208453:A:G	5	0.479198	0.0471261	0.0666005
6:31208591:G:T	4	0.324741	0.0352631	0.0358088
6:31208610:G:T	6	0.129705	0.0406511	0.0268277
6:31208881:T:A	4	0.810656	-0.0107253	0.0447674
6:31209045:G:A	6	0.129705	-0.0406511	0.0268277
6:31209510:C:T	5	3.45e-16	0.20445	0.0250665
6:31209914:A:G	4	0.395552	0.0526355	0.0619538
6:31210216:C:T	6	5.94e-16	0.203296	0.0251278
6:31210265:G:A	4	0.502594	-0.0581947	0.086804
6:31210601:C:T	6	0.00531007	-0.0806964	0.0289484
6:31211050:A:G	6	0.479483	0.023354	0.0330262
6:31213317:C:T	4	0.137681	-0.104748	0.0705622
6:31213413:T:G	6	2.78e-24	0.291301	0.028651
6:31214171:G:A	6	0.0706778	0.0780456	0.0431778
6:31215097:G:T	6	3.72e-45	-0.542745	0.0384883
6:31218327:T:C	6	0.12929	-0.0409739	0.0270114
6:31218889:C:T	6	4.48e-27	0.314797	0.0292135
6:31218984:A:G	6	0.12929	-0.0409739	0.0270114
6:31219638:A:G	4	0.324741	0.0352631	0.0358088
6:31219869:T:C	6	0.118661	-0.0420047	0.0269189
6:31219902:C:A	4	6.02e-14	0.203274	0.0270756
6:31220202:T:C	6	0.409107	0.0270354	0.0327517
6:31220369:T:C	4	0.294315	0.0377605	0.0360068
6:31220450:C:T	4	0.920714	-0.0043946	0.0441518
6:31221039:C:T	5	0.660053	0.0160639	0.036522
6:31221153:G:A	6	1.47e-15	-0.202676	0.0254002
6:31221369:A:G	6	0.698994	0.0404143	0.104517
6:31221698:C:T	6	0.960653	0.00198597	0.0402552
6:31221914:C:T	6	8.92e-06	0.117065	0.0263555
6:31228972:G:A	5	0.0307046	-0.118333	0.0547614
6:31229462:C:T	4	0.846598	-0.0088237	0.0456097
6:31229552:A:T	6	8.15e-31	0.282924	0.0245137
6:31229644:A:G	4	0.319498	0.0724022	0.0727303
6:31230701:G:A	6	0.107774	0.0623375	0.0387604
6:31230759:A:G	4	0.0571585	0.0682952	0.0359052
6:31230800:G:A	4	0.846598	-0.0088237	0.0456097
6:31230924:C:T	4	2.57e-05	-0.211845	0.0503364
6:31231989:G:A	6	1.22e-33	0.283666	0.0234667
6:31232111:A:G	6	0.249645	0.0376515	0.0327059
6:31232543:C:T	6	0.00241216	-0.122274	0.0402992
6:31233214:T:C	5	0.23877	0.0386318	0.0327926
6:31233270:T:G	4	0.0641411	0.066534	0.0359411
6:31234381:C:T	6	1.02e-10	-0.170343	0.026352
6:31234569:C:T	6	0.000124933	-0.105213	0.0274262
6:31235480:A:C	4	0.408692	0.0654365	0.079202
6:31235632:T:C	6	0.497566	0.0475854	0.0701514
6:31235655:C:T	4	2.57e-05	-0.211845	0.0503364
6:31235671:T:C	2	0.572267	-0.212415	0.376145
6:31235798:G:T	6	0.000638894	-0.152929	0.0447874
6:31235816:A:G	4	0.0636168	0.0674709	0.0363752
6:31236051:G:A	6	0.0355278	-0.0642839	0.030578
6:31236115:C:T	4	0.0385791	0.0725572	0.0350747
6:31236175:C:T	6	6.16e-07	-0.127302	0.0255308
6:31236250:A:C	6	0.257011	0.0534501	0.0471555
6:31236410:C:T	5	0.367402	-0.0495112	0.05493
6:31236467:G:T	6	2.07e-05	-0.111874	0.0262807
6:31236534:G:A	5	0.347219	-0.0571295	0.0607762
6:31237087:C:A	6	0.441141	-0.0304327	0.0395092
6:31237124:T:C	6	0.117433	0.0466405	0.0297901
6:31237405:C:T	5	0.872934	-0.00613507	0.0383602
6:31239417:C:T	4	0.00348735	-0.0987422	0.0338024
6:31240096:G:A	5	0.726023	-0.0480603	0.13715
6:31240431:G:T	4	0.36914	-0.0549277	0.0611608
6:31240479:T:G	4	0.981506	-0.00322135	0.138964
6:31240636:C:T	6	0.345499	0.0761746	0.0807486
6:31240712:A:C	6	4.61e-09	-0.155573	0.0265459
6:31240721:C:T	6	2.41e-15	0.204333	0.0258049
6:31240988:T:G	6	0.0246711	-0.115071	0.051222
6:31241032:A:G	4	3.68e-55	0.447668	0.0286167
6:31241370:C:T	5	1.03e-16	-0.24689	0.0297417
6:31241537:C:T	5	5.68e-21	-0.299649	0.0318918
6:31241639:A:G	5	0.222368	0.0421079	0.0345075
6:31241700:T:C	5	0.68511	0.0427863	0.105515
6:31242762:C:T	6	0.94074	0.00237616	0.0319635
6:31242959:C:T	5	0.0659942	-0.0922444	0.0501747
6:31243347:C:T	4	2.24e-18	-0.306967	0.0351038
6:31243359:G:A	5	7.94e-19	-0.306952	0.0346415
6:31243410:G:T	5	6.74e-12	-0.18618	0.0271282
6:31243540:G:A	4	0.060562	0.0755762	0.0402712
6:31243578:G:A	6	7.7e-17	0.395292	0.0474216
6:31243603:C:T	5	0.231752	-0.065325	0.054626
6:31243830:G:A	6	0.762897	-0.0088992	0.0294989
6:31243859:C:T	6	0.560037	-0.0182661	0.0313427
6:31243884:G:A	6	0.537026	-0.019437	0.0314862
6:31244021:G:A	6	0.0835088	0.0566927	0.0327575
6:31244028:C:A	6	0.00495097	-0.116349	0.0414024
6:31244068:G:A	6	0.665448	0.0265043	0.0612954
6:31244082:C:T	4	0.402151	-0.0386612	0.0461469
6:31244230:A:C	4	0.365735	0.0594236	0.0656984
6:31244235:G:A	6	0.0393916	-0.103224	0.0501068
6:31244247:A:G	4	0.365735	0.0594236	0.0656984
6:31244261:C:A	4	0.365735	0.0594236	0.0656984
6:31244300:G:A	4	0.365735	0.0594236	0.0656984
6:31244331:C:T	6	1.03e-51	0.37716	0.0249285
6:31244332:C:T	6	1.42e-24	-0.373783	0.0365306
6:31244520:G:A	6	0.00827959	-0.0988544	0.0374385
6:31244532:G:A	4	0.217151	-0.0732533	0.0593558
6:31244654:A:G	4	0.365735	0.0594236	0.0656984
6:31244960:T:C	4	0.760843	-0.0146453	0.0481161
6:31245061:G:T	6	0.00834128	-0.0987974	0.0374526
6:31245080:G:A	4	0.981506	-0.00322135	0.138964
6:31245736:A:G	6	8.32e-30	0.295269	0.0260379
6:31245796:C:T	4	0.0601689	0.0747974	0.0397953
6:31246605:A:G	6	0.0216019	-0.167861	0.0730691
6:31246995:C:T	3	0.000773143	-0.171053	0.0508747
[truncated: 1,738 more rows]

## Sheet: HLA-DPA1
RSID	STUDY	PVALUE_FE	BETA_FE	STD_FE
6:32033007:G:A	4	0.218492	-0.078736	0.0639845
6:32036678:G:A	6	0.337122	-0.0532618	0.0554887
6:32036755:T:C	5	0.425934	-0.0952928	0.119689
6:32036788:C:T	6	0.577757	0.0246899	0.0443533
6:32038550:C:T	6	0.144438	0.0822875	0.056382
6:32038700:C:T	4	0.251382	-0.0873365	0.0761435
6:32040993:G:A	6	0.191883	-0.0907056	0.0695047
6:32041621:G:A	4	0.447999	-0.0817677	0.107766
6:32042322:T:C	6	0.139506	0.0666801	0.0451263
6:32044834:G:C	5	0.269659	0.0568995	0.0515464
6:32045226:T:A	4	0.722749	0.0139642	0.0393594
6:32046275:A:C	6	0.109827	-0.0524403	0.0327963
6:32047268:T:C	6	0.277513	0.0785712	0.0723543
6:32050067:T:C	5	0.961467	0.00134889	0.02792
6:32050544:C:T	5	0.733177	0.0397378	0.116566
6:32050758:C:T	6	0.0261546	0.123512	0.0555384
6:32051197:A:G	5	0.00133994	0.256165	0.0798696
6:32052255:T:C	4	0.000444225	-0.218953	0.0623386
6:32052898:C:T	5	0.895899	0.0045341	0.0346529
6:32052983:C:T	6	0.914202	-0.00319713	0.0296745
6:32056580:A:C	6	0.881806	-0.00440032	0.0295959
6:32057625:C:T	5	0.167187	-0.103063	0.0746132
6:32057627:C:T	6	0.663128	0.0137078	0.0314689
6:32058425:G:C	6	0.923223	-0.00356162	0.0369558
6:32062687:G:A	4	0.251382	-0.0873365	0.0761435
6:32063681:C:T	6	0.88002	0.00504629	0.0334316
6:32063793:T:C	6	0.0476233	-0.224132	0.113157
6:32064098:C:T	6	0.967928	-0.00119364	0.0296874
6:32065023:C:T	4	0.756539	0.0114909	0.0370638
6:32066177:T:C	4	0.251382	-0.0873365	0.0761435
6:32066765:C:T	6	0.846485	-0.00840306	0.0434031
6:32067435:T:G	5	0.269659	0.0568995	0.0515464
6:32070838:T:C	4	0.493408	0.0306648	0.0447727
6:32071893:C:T	5	0.114461	0.21305	0.134974
6:32072940:C:T	6	0.914202	-0.00319713	0.0296745
6:32074033:G:A	5	0.852621	0.0159421	0.0858139
6:32074804:T:C	6	0.742997	0.0120035	0.0366086
6:32075563:T:C	6	0.981925	-0.000593769	0.0262092
6:32076499:G:A	6	0.316237	0.0329188	0.0328459
6:32077380:C:T	6	0.568757	-0.0182473	0.0320194
6:32078357:T:C	5	0.0339036	-0.255924	0.12065
6:32078373:A:C	5	0.587416	0.0307214	0.0566206
6:32080383:C:T	6	0.955343	-0.00185513	0.033128
6:32081422:C:G	6	0.856149	-0.00756572	0.0417354
6:32082190:C:T	6	0.899414	0.00733721	0.0580469
6:32083175:C:T	3	0.271899	-0.0845093	0.0769175
6:32083300:A:G	6	0.556586	0.0159614	0.0271489
6:32083536:G:T	3	0.00599362	-0.580057	0.211073
6:32085447:G:A	6	0.267185	0.125652	0.113244
6:32086092:G:A	5	0.802318	-0.018782	0.0750236
6:32088854:G:C	4	0.367457	-0.0679669	0.0754143
6:32089142:G:T	6	0.966892	0.00138125	0.0332778
6:32092090:A:C	6	0.77256	0.0139539	0.0482785
6:32092207:T:C	5	0.941757	-0.00361551	0.0494855
6:32093922:G:A	4	0.750059	0.0141796	0.0445115
6:32096528:G:A	3	0.259233	-0.248348	0.220126
6:32097290:C:T	5	0.372617	0.0349316	0.0391794
6:32097876:G:A	5	0.6434	0.0180185	0.038921
6:32097891:A:G	6	0.937326	-0.00296898	0.0377583
6:32097983:G:A	6	0.714396	0.0133386	0.0364484
6:32100077:G:A	5	0.0339036	-0.255924	0.12065
6:32100877:C:T	6	0.879327	0.00603627	0.0397588
6:32101762:C:T	4	0.251382	-0.0873365	0.0761435
6:32102231:C:T	6	0.577448	-0.025559	0.0458774
6:32102680:A:C	6	0.714396	0.0133386	0.0364484
6:32105001:G:T	4	0.250196	-0.0817457	0.071091
6:32105360:T:C	5	0.00762081	0.199454	0.0747461
6:32105512:G:A	5	0.346008	0.0407588	0.0432518
6:32105583:G:A	5	0.557492	0.0440656	0.0751241
6:32106931:C:T	6	0.797977	-0.011484	0.0448653
6:32109745:T:C	6	0.667826	-0.0254866	0.0593908
6:32109979:A:G	5	0.0048447	0.0771332	0.0273795
6:32110165:C:T	5	0.564739	-0.0409177	0.0710603
6:32110267:A:G	5	0.0339036	-0.255924	0.12065
6:32112626:A:G	6	0.614482	0.0465641	0.0924468
6:32113980:G:A	4	0.375237	-0.0683725	0.0771085
6:32114445:G:A	4	0.0748327	0.120922	0.0678769
6:32114521:A:G	6	0.524958	0.0296165	0.0465872
6:32115222:G:A	6	0.849503	-0.0127018	0.0669389
6:32115273:A:G	6	0.815474	-0.0118306	0.0506944
6:32116321:T:C	5	0.849468	0.011051	0.0582254
6:32117901:C:T	6	0.37901	-0.0627011	0.0712738
6:32117971:T:G	6	0.539397	0.0200455	0.032662
6:32120715:T:C	6	0.979479	-0.000820563	0.0319003
6:32121932:C:T	5	0.705206	-0.0166488	0.0440092
6:32122472:C:A	6	0.539397	0.0200455	0.032662
6:32123639:G:A	6	0.994024	0.000383809	0.0512408
6:32124424:G:T	5	0.0118362	0.410664	0.163157
6:32124449:C:T	3	0.221861	0.103682	0.0848742
6:32126002:A:G	6	0.848709	0.0125308	0.0656871
6:32127477:C:A	4	0.319814	0.0294639	0.0296168
6:32130329:C:G	6	0.947975	0.00321892	0.0493317
6:32131049:G:A	4	0.0345384	-0.259146	0.122601
6:32132590:A:G	5	0.57574	0.0263165	0.0470259
6:32134510:G:A	6	0.539397	0.0200455	0.032662
6:32134520:T:C	5	0.830426	-0.0130059	0.060731
6:32134656:T:C	6	0.423787	0.0281546	0.035199
6:32135136:C:A	4	0.712929	-0.0414947	0.11278
6:32136547:T:G	5	0.446734	0.0224117	0.0294552
6:32136930:G:T	6	0.953395	-0.00255414	0.043702
6:32137801:G:A	2	0.390144	-0.126966	0.147745
6:32138545:A:C	5	0.413358	0.0773513	0.0945617
6:32139186:G:A	4	0.0345384	-0.259146	0.122601
6:32139565:T:C	5	0.544074	0.0345912	0.0570188
6:32140487:T:C	6	0.539397	0.0200455	0.032662
6:32141883:G:A	6	0.505468	0.0214615	0.0322288
6:32143223:T:C	6	0.0105386	-0.0978034	0.0382397
6:32145205:C:T	6	0.530169	0.0204108	0.0325144
6:32145707:A:C	6	0.186777	0.0367125	0.0278088
6:32146492:C:A	6	0.539397	0.0200455	0.032662
6:32146678:G:A	2	0.879477	0.0443875	0.292731
6:32147157:G:C	4	0.0651405	0.343819	0.186423
6:32147657:A:G	5	0.571687	-0.072297	0.127831
6:32147696:G:A	6	0.836091	0.00890966	0.0430635
6:32147761:T:C	6	0.0512949	0.106816	0.0548052
6:32148031:A:G	6	0.836091	0.00890966	0.0430635
6:32149260:C:T	6	0.00885538	-0.100825	0.0385184
6:32149816:T:C	6	0.836091	0.00890966	0.0430635
6:32149883:C:T	6	0.791495	-0.0113904	0.0430853
6:32150047:C:T	4	0.712297	0.0564099	0.152967
6:32150296:C:A	4	0.677304	0.0142178	0.0341657
6:32151934:A:G	4	0.533072	0.0283668	0.0455089
6:32152442:A:G	4	0.533072	0.0283668	0.0455089
6:32153893:T:C	5	0.726537	-0.0442608	0.126555
6:32154285:A:G	6	0.0490407	-0.0529448	0.0268996
6:32155581:A:G	6	0.724635	0.0103747	0.0294508
6:32156489:G:C	4	0.0527696	0.227322	0.11737
6:32156908:G:A	6	0.741489	0.00967684	0.0293342
6:32157364:G:A	5	0.0388315	0.241035	0.116669
6:32158319:A:G	6	0.94681	-0.00196705	0.029485
6:32160524:G:A	6	0.293985	0.0934879	0.0890853
6:32161324:T:C	5	0.676615	0.0187645	0.0449894
6:32162559:A:G	5	0.167166	0.11321	0.0819553
6:32163799:T:C	6	0.967568	0.00173897	0.0427707
6:32164874:C:A	5	0.152116	-0.0501072	0.0349887
6:32165444:A:G	6	0.398722	0.0378663	0.0448703
6:32165583:G:A	6	0.480296	-0.0206645	0.029277
6:32166380:C:G	5	0.963819	0.0028242	0.0622591
6:32166831:C:T	3	0.297932	-0.226876	0.217966
6:32167009:G:T	6	0.425801	0.0293135	0.0368077
6:32168771:G:T	4	0.642364	0.02223	0.0478685
6:32169574:T:C	6	0.674256	-0.0127283	0.0302829
6:32170407:C:G	5	0.0916349	0.106668	0.0632354
6:32170433:C:T	5	0.731697	0.00952769	0.0277881
6:32171075:A:G	6	0.416966	0.0264254	0.0325558
6:32171279:C:T	4	0.534952	0.028184	0.0454241
6:32171288:C:T	6	0.967568	0.00173897	0.0427707
6:32171683:T:C	6	0.989353	0.000347039	0.0260071
6:32172993:C:T	5	0.552648	0.0287663	0.0484447
6:32176211:G:A	5	0.658823	-0.012664	0.0286814
6:32177880:C:G	6	0.105648	-0.0574814	0.0355247
6:32177900:T:C	6	0.387312	-0.0301646	0.0348925
6:32178570:C:T	6	0.506109	-0.038778	0.0583207
6:32179438:G:A	6	0.408357	0.0367597	0.0444609
6:32179494:C:G	4	0.380243	0.0787493	0.0897481
6:32180241:C:T	6	0.875765	0.00505969	0.0323634
6:32180623:C:A	6	0.998945	-0.000119297	0.0902461
6:32181182:G:A	5	0.966517	0.00136195	0.0324452
6:32182759:G:A	5	0.882478	-0.00487267	0.0329616
6:32183175:G:A	6	0.984949	0.000582149	0.030859
6:32184221:G:A	6	0.786059	-0.00760987	0.0280361
6:32184345:T:C	6	0.831701	-0.00664691	0.0312765
6:32184705:G:A	6	0.194447	0.0545501	0.0420413
6:32185605:G:A	5	0.946732	-0.00586456	0.0877781
6:32185818:C:T	6	0.000647125	-0.172419	0.0505471
6:32186224:T:C	3	0.0442314	-0.518877	0.257905
6:32186264:T:C	6	0.642747	0.0121908	0.0262811
6:32186348:C:T	6	0.447787	-0.027221	0.0358591
6:32186555:T:C	4	0.899305	0.0220243	0.17405
6:32186872:A:G	6	0.831701	-0.00664691	0.0312765
6:32187023:A:G	6	0.786059	-0.00760987	0.0280361
6:32187605:A:G	5	0.885012	0.00388073	0.0268342
6:32187637:G:T	4	0.918891	0.00479861	0.0471231
6:32188099:C:T	6	0.624417	-0.0177345	0.0362225
6:32188383:T:C	6	0.923365	0.00268831	0.027946
6:32188603:C:T	6	0.524302	-0.0188515	0.0296068
6:32188642:T:C	6	0.524302	-0.0188515	0.0296068
6:32188823:G:A	5	0.148848	0.120565	0.083516
6:32189032:T:C	6	0.704154	-0.0113037	0.0297686
6:32189481:T:A	4	0.83318	0.00667653	0.0316988
6:32189841:T:G	6	0.322454	-0.026844	0.0271309
6:32190217:T:C	6	0.229827	0.0317635	0.0264518
6:32190390:T:G	6	0.548019	0.0157822	0.0262716
6:32190406:A:G	6	0.593296	0.01381	0.0258581
6:32190484:G:A	5	0.165512	0.0459118	0.033107
6:32190620:T:C	6	0.674096	-0.010415	0.0247663
6:32191041:G:A	6	0.14198	-0.039895	0.027168
6:32191118:G:A	4	0.134828	0.0971283	0.0649544
6:32191457:G:A	6	0.47194	0.0210746	0.0292977
6:32191544:C:T	6	0.146609	-0.0552052	0.0380302
6:32191581:T:A	6	0.965982	-0.0011941	0.0279988
6:32191607:C:T	5	0.734397	0.0234334	0.0690674
6:32191620:C:T	6	0.437342	-0.0220127	0.0283417
6:32191730:G:A	6	0.288092	0.0290475	0.0273436
6:32191822:G:A	6	0.533838	-0.0320871	0.0515739
6:32192217:C:T	6	0.775034	-0.0140788	0.0492618
6:32192331:A:G	6	0.853487	0.00816213	0.0441982
6:32192436:A:G	6	0.10934	0.0522578	0.0326373
6:32192511:G:T	6	0.962578	0.00365758	0.0779562
6:32192560:G:A	6	0.327655	0.0618224	0.0631583
6:32192617:T:C	6	0.0169692	0.101535	0.0425299
6:32193219:C:T	6	0.4879	-0.0219881	0.031699
6:32193220:A:G	4	0.0582871	-0.0548978	0.0289923
6:32193678:G:A	4	0.177661	0.128895	0.0956201
6:32193698:A:T	4	0.0335432	-0.061809	0.0290795
6:32194308:C:T	4	0.109568	0.0653224	0.040823
6:32194339:C:T	6	0.121222	0.0408509	0.0263611
6:32194854:G:A	5	0.0702933	-0.0521626	0.0288188
6:32194956:G:A	6	0.556036	0.038388	0.0652036
6:32194982:T:A	4	0.177661	0.128895	0.0956201
6:32195017:A:G	6	0.556036	0.038388	0.0652036
6:32195021:G:A	6	0.403076	-0.0432157	0.0516847
6:32195251:T:C	5	0.96291	0.00308545	0.0663502
6:32195332:C:T	6	0.825119	-0.00599929	0.0271503
6:32195359:G:A	5	0.305472	0.0291864	0.0284809
6:32195935:T:C	5	0.38778	-0.0242166	0.0280398
6:32195988:T:G	6	0.776429	0.0100507	0.0353929
6:32196313:C:T	4	0.561334	0.0217978	0.0375266
6:32196697:T:A	3	0.329186	-0.036294	0.0371958
6:32196805:C:T	6	0.890329	-0.00398205	0.0288788
6:32196864:A:G	6	0.955253	0.00151168	0.026941
6:32196873:A:G	5	0.551176	0.0360458	0.0604796
6:32197463:A:G	6	0.294042	0.0274171	0.0261291
6:32198049:C:T	6	0.767238	0.0148792	0.0502693
6:32198056:A:G	6	0.681552	0.0143954	0.0350812
6:32198867:C:A	5	0.740276	-0.0100366	0.0302774
6:32198936:G:A	6	0.505144	-0.0181031	0.0271648
6:32199144:C:A	6	0.626615	0.0148174	0.0304573
6:32199224:C:T	4	0.476705	0.0264405	0.0371557
6:32199239:C:T	4	0.476705	0.0264405	0.0371557
6:32199352:C:T	5	0.99317	-0.000552024	0.0644899
6:32199367:T:C	6	0.450517	-0.0330934	0.0438582
6:32200754:C:T	6	0.0962863	0.047025	0.028275
6:32202597:G:T	6	0.980626	0.00101285	0.0417091
6:32202817:C:T	4	0.789593	-0.0169212	0.0634135
6:32202935:T:C	5	0.582401	0.0338587	0.0615745
6:32203347:G:A	4	0.0980759	0.0770555	0.0465802
6:32203537:A:G	6	0.762719	0.0105017	0.0347839
6:32204433:T:C	6	0.703251	-0.0106531	0.0279657
6:32204969:A:G	5	0.174912	0.0724499	0.0534059
6:32205045:G:A	5	0.160064	0.0799729	0.056926
6:32205072:C:T	6	0.0958548	0.0700619	0.0420719
6:32205110:T:C	5	0.362833	0.0254777	0.0279981
6:32205174:T:G	4	0.85455	-0.0120004	0.065463
6:32205867:A:G	4	0.226738	-0.0507006	0.0419427
6:32205942:C:T	6	0.447868	-0.030128	0.0396958
6:32206304:A:C	6	0.452628	0.0231709	0.0308517
6:32206687:A:T	6	0.394888	0.0374494	0.0440174
6:32207181:G:A	4	0.436992	-0.0284334	0.0365805
6:32207393:G:T	6	0.939738	0.00215923	0.0285618
6:32208324:C:T	6	0.683533	-0.0108841	0.0266999
6:32208698:G:A	4	0.789735	0.00996414	0.0373672
6:32208921:G:A	6	0.0400306	0.0633939	0.0308721
6:32209027:T:C	6	0.944139	-0.00187515	0.0267616
6:32210799:A:G	6	0.549715	0.0156172	0.0261075
6:32211065:G:A	6	0.940734	-0.0019657	0.0264394
6:32211085:T:G	6	0.038555	0.0651075	0.0314695
6:32211218:A:G	6	0.484895	-0.0240102	0.0343763
6:32211317:C:T	6	0.944331	0.00186871	0.0267618
6:32211695:C:T	6	0.614586	-0.0208852	0.0414768
6:32212233:G:A	6	0.818406	0.0115881	0.0504716
6:32212241:T:C	4	0.893365	0.00676528	0.0504691
6:32212264:A:G	6	0.676185	0.0111602	0.0267198
6:32212751:G:T	4	0.51584	0.0365748	0.0562888
6:32212867:T:G	6	0.367582	-0.0393494	0.0436724
6:32212985:C:T	6	0.052826	0.0995808	0.0514273
6:32213008:G:A	6	0.395757	0.0273649	0.0322234
6:32213052:A:T	6	0.507256	0.025672	0.0387141
6:32213150:A:G	4	0.461288	-0.0352158	0.0478003
6:32213210:G:A	6	0.607459	-0.0126014	0.0245306
6:32213638:A:G	6	0.993733	0.000255838	0.0325715
6:32215063:G:A	6	0.690845	0.0107092	0.0269273
6:32215188:T:C	6	0.690845	0.0107092	0.0269273
6:32215796:T:G	6	0.690845	0.0107092	0.0269273
6:32215876:G:A	6	0.690845	0.0107092	0.0269273
6:32215951:G:A	4	0.160075	0.149688	0.106553
6:32216147:A:C	4	0.00122127	-0.193627	0.0598747
6:32217846:G:A	6	0.690845	0.0107092	0.0269273
6:32218843:A:G	6	0.63762	0.0125548	0.026654
6:32218989:G:A	5	0.0214918	0.0728976	0.0317052
6:32219041:C:T	4	0.565706	-0.0313847	0.0546404
6:32219725:A:G	6	0.0414998	0.0622796	0.0305517
6:32219838:C:T	6	0.53712	-0.0274285	0.0444421
6:32220397:G:A	4	0.593166	-0.0277898	0.0520162
6:32220484:C:G	4	0.0301028	-0.0573703	0.0264533
6:32220685:G:A	5	0.47582	0.0201657	0.0282812
6:32221228:T:C	6	0.054337	-0.0478718	0.0248796
6:32222706:A:G	5	0.439568	0.0218847	0.0283142
6:32223212:T:C	4	0.360715	-0.0402934	0.0440845
6:32224378:T:C	6	0.675883	-0.0167872	0.0401523
6:32227488:A:G	6	0.956931	0.00184759	0.0342109
6:32230097:C:G	6	0.0848586	-0.0455153	0.0264138
6:32230608:T:C	4	0.0392871	-0.0591423	0.0286936
6:32233547:A:G	6	0.956931	0.00184759	0.0342109
6:32233568:T:C	4	0.584136	-0.10827	0.197806
6:32233814:C:T	4	0.786558	0.00968265	0.035758
6:32234953:G:T	4	0.86872	-0.00596494	0.036089
6:32235177:A:G	6	0.0848586	-0.0455153	0.0264138
6:32235757:A:G	6	0.00259713	0.143499	0.0476459
6:32235895:T:G	5	0.0839321	-0.0685615	0.0396696
6:32236054:G:T	6	0.478876	0.0264083	0.037294
6:32236142:G:A	6	0.0848586	-0.0455153	0.0264138
6:32238013:T:C	5	0.106149	-0.043077	0.0266607
6:32238219:G:A	6	0.100077	-0.0507164	0.0308404
6:32238680:A:G	5	0.0323237	-0.0604906	0.0282615
6:32239651:C:T	6	0.100077	-0.0507164	0.0308404
6:32244627:T:C	6	0.0848586	-0.0455153	0.0264138
6:32245370:A:G	6	0.971212	0.0010963	0.0303783
6:32245827:C:T	6	0.0848586	-0.0455153	0.0264138
6:32245836:C:T	5	0.000578652	-0.19653	0.0571071
6:32246156:C:T	5	0.106149	-0.043077	0.0266607
6:32246919:A:G	4	0.76677	-0.0151891	0.0512104
6:32252678:T:C	6	0.100077	-0.0507164	0.0308404
6:32253559:T:C	4	0.938298	0.00330773	0.0427304
6:32254452:A:G	6	0.100077	-0.0507164	0.0308404
6:32254654:A:G	6	0.963622	-0.00156765	0.0343715
6:32255230:A:G	5	0.0839321	-0.0685615	0.0396696
6:32255269:G:A	6	0.100077	-0.0507164	0.0308404
6:32255454:A:G	4	0.76677	-0.0151891	0.0512104
6:32256186:A:G	4	0.360715	-0.0402934	0.0440845
6:32256418:T:C	6	0.0420715	-0.0610657	0.03004
6:32257284:T:G	5	0.913196	0.00811229	0.074419
6:32257337:A:G	6	0.963622	-0.00156765	0.0343715
6:32257566:G:A	6	0.0811135	0.04921	0.0282125
6:32258618:C:T	4	0.360715	-0.0402934	0.0440845
6:32259527:G:A	6	0.894199	0.00403739	0.0303578
6:32259923:C:G	6	0.00259713	0.143499	0.0476459
6:32260350:T:C	6	0.0806235	-0.0461621	0.0264224
6:32260534:C:T	5	0.803899	0.0273553	0.110169
6:32260559:A:G	6	0.992975	0.000302289	0.0343339
6:32261014:C:A	4	0.360715	-0.0402934	0.0440845
6:32261507:T:C	6	0.0806235	-0.0461621	0.0264224
6:32261630:G:A	6	0.892623	0.0075722	0.0560964
6:32261653:A:C	6	0.591412	-0.021583	0.0402075
6:32261771:A:G	6	0.698245	-0.0139928	0.0360927
6:32261952:G:A	4	0.00526177	-0.145928	0.0522936
6:32261967:A:G	4	0.360715	-0.0402934	0.0440845
6:32262406:A:G	4	0.76677	-0.0151891	0.0512104
6:32262597:G:T	4	0.360715	-0.0402934	0.0440845
6:32263458:T:G	3	0.777931	-0.0168326	0.0596864
6:32264179:C:T	4	0.964479	-0.00190408	0.0427565
6:32264645:C:T	6	0.591412	-0.021583	0.0402075
6:32264825:T:G	6	0.591412	-0.021583	0.0402075
6:32265710:A:C	4	0.785964	-0.00985142	0.0362778
6:32266425:C:T	6	0.0204214	-0.110568	0.047689
6:32266506:G:A	4	0.869767	-0.00719059	0.0438572
6:32266535:G:A	5	0.368435	-0.0327891	0.0364563
6:32267076:T:C	6	0.144701	0.084316	0.0578098
6:32267307:G:A	6	0.144701	0.084316	0.0578098
6:32268080:C:T	4	0.112278	-0.0532752	0.0335478
6:32268143:T:C	4	0.360715	-0.0402934	0.0440845
6:32268397:A:G	6	0.591412	-0.021583	0.0402075
6:32268488:T:C	6	0.578973	-0.0222607	0.0401177
6:32268501:A:T	6	0.992975	0.000302289	0.0343339
6:32268701:T:G	5	0.0280531	-0.0623755	0.0283971
6:32269848:C:T	3	0.0080106	-0.180824	0.0681937
6:32270500:A:G	6	0.698245	-0.0139928	0.0360927
6:32271450:T:A	4	0.784746	0.00975039	0.0356974
6:32271807:G:T	5	0.0984104	-0.0514932	0.0311588
6:32272510:C:T	6	0.09379	-0.0518556	0.030945
6:32273765:A:G	6	0.09379	-0.0518556	0.030945
6:32275194:G:A	6	0.106686	-0.0498969	0.030929
6:32276502:A:G	4	0.756819	-0.0111861	0.0361237
6:32277153:T:C	4	0.000257056	-0.233138	0.0637839
6:32277211:C:T	6	0.09379	-0.0518556	0.030945
6:32277479:G:T	4	0.00526177	-0.145928	0.0522936
6:32278266:A:G	6	0.992975	0.000302289	0.0343339
6:32278670:C:T	5	0.133584	-0.0482955	0.0321945
6:32278792:C:T	6	0.0806235	-0.0461621	0.0264224
6:32279340:C:T	6	0.0568522	-0.0589026	0.030929
6:32279902:G:A	4	0.00526177	-0.145928	0.0522936
6:32280182:A:G	6	0.09379	-0.0518556	0.030945
6:32281510:A:T	6	0.09379	-0.0518556	0.030945
6:32281784:G:A	6	0.99155	-0.000721143	0.0680905
6:32282033:G:A	6	0.992975	0.000302289	0.0343339
6:32282216:T:G	4	0.360715	-0.0402934	0.0440845
6:32282854:A:G	5	0.913196	0.00811229	0.074419
6:32282979:A:G	6	0.09379	-0.0518556	0.030945
6:32283394:A:G	6	0.460478	0.0274938	0.0372514
6:32283494:G:A	6	0.09379	-0.0518556	0.030945
6:32283844:T:C	6	0.0204214	-0.110568	0.047689
6:32284340:C:T	6	0.771874	-0.0114717	0.0395679
6:32284423:A:T	4	0.785964	-0.00985142	0.0362778
6:32285452:G:A	4	0.360715	-0.0402934	0.0440845
6:32285596:G:A	5	0.318116	0.0477247	0.0478042
6:32286102:T:A	6	0.640344	0.015434	0.0330338
6:32286252:G:A	4	0.784746	0.00975039	0.0356974
6:32286562:C:T	4	0.714818	0.0151304	0.0414087
6:32286761:T:G	6	0.964957	0.00119725	0.0272511
6:32288089:C:T	6	0.57116	0.0198813	0.0351046
6:32288190:T:C	6	0.992975	0.000302289	0.0343339
6:32288238:T:G	4	0.872053	0.00799847	0.0496643
6:32288462:A:C	4	0.785964	-0.00985142	0.0362778
6:32289240:C:T	4	0.452314	-0.0287741	0.0382857
6:32289292:G:A	5	0.595962	0.0436059	0.0822417
6:32289318:T:C	6	0.992975	0.000302289	0.0343339
6:32289594:A:G	5	0.0692862	-0.0523723	0.0288307
6:32290650:T:C	4	0.47039	-0.0531572	0.0736408
6:32290748:A:G	4	0.785964	-0.00985142	0.0362778
6:32290954:A:G	6	0.992975	0.000302289	0.0343339
6:32291190:A:G	6	0.64781	0.0149691	0.0327689
6:32291359:T:G	5	0.0494414	0.0582855	0.0296654
6:32291542:C:T	6	0.0844646	0.0486065	0.028172
6:32291837:G:T	4	0.785964	-0.00985142	0.0362778
6:32291955:T:C	6	0.446361	0.0343523	0.0451116
6:32292084:C:T	6	0.992975	0.000302289	0.0343339
6:32292715:G:A	6	0.946721	0.00228852	0.0342465
6:32292917:A:C	4	0.00526177	-0.145928	0.0522936
6:32293152:A:G	6	0.967068	0.00141074	0.0341704
6:32294563:T:G	6	0.0826458	0.0489381	0.0281976
6:32294566:G:A	6	0.999765	-1.01313e-05	0.034354
6:32294712:A:G	4	0.778439	-0.0102136	0.0363015
6:32294843:T:C	4	0.778439	-0.0102136	0.0363015
6:32294854:C:T	4	0.283051	0.0580364	0.0540633
6:32294992:G:A	4	0.778439	-0.0102136	0.0363015
6:32295350:G:A	4	0.778439	-0.0102136	0.0363015
6:32295357:G:A	4	0.778439	-0.0102136	0.0363015
6:32296780:C:T	4	0.721456	-0.0127509	0.0357656
6:32296842:C:G	4	0.721456	-0.0127509	0.0357656
6:32297156:T:C	4	0.721456	-0.0127509	0.0357656
6:32297310:T:A	4	0.0433486	0.1924	0.0952317
6:32297328:G:A	4	0.721456	-0.0127509	0.0357656
6:32297337:T:C	6	0.939845	-0.00255817	0.0338987
6:32297341:G:A	4	0.231912	-0.0480751	0.0402151
6:32297417:G:A	4	0.721456	-0.0127509	0.0357656
6:32297690:C:T	4	0.721456	-0.0127509	0.0357656
6:32297901:A:G	5	0.213937	0.0359222	0.0289039
6:32297955:G:A	4	0.721456	-0.0127509	0.0357656
6:32298137:G:A	4	0.0433486	0.1924	0.0952317
6:32298372:A:G	6	0.939845	-0.00255817	0.0338987
6:32298814:C:A	5	0.764242	0.00927256	0.0309173
6:32298942:G:A	5	0.243764	0.0334571	0.028703
6:32299592:G:A	6	0.473088	-0.0184869	0.0257669
6:32299715:G:A	6	0.939845	-0.00255817	0.0338987
6:32299822:G:A	6	0.790825	0.00755156	0.0284707
6:32299873:G:T	4	0.721456	-0.0127509	0.0357656
6:32300152:T:C	6	0.474685	0.0179553	0.0251166
6:32300374:T:G	4	0.848975	-0.00920389	0.0483331
6:32301289:T:C	4	0.721456	-0.0127509	0.0357656
6:32301322:C:T	4	0.721456	-0.0127509	0.0357656
6:32301514:G:A	4	0.762026	-0.0107956	0.0356501
6:32301804:G:C	4	0.721456	-0.0127509	0.0357656
6:32302045:A:C	4	0.721456	-0.0127509	0.0357656
6:32303068:G:A	6	0.939845	-0.00255817	0.0338987
6:32303511:G:A	4	0.721456	-0.0127509	0.0357656
6:32304031:G:A	6	0.939845	-0.00255817	0.0338987
6:32304222:C:G	4	0.721456	-0.0127509	0.0357656
6:32305690:C:A	4	0.721456	-0.0127509	0.0357656
6:32306022:G:A	4	0.825171	-0.00786395	0.0355997
6:32306183:A:G	6	0.451394	-0.0605383	0.0803863
6:32306262:T:C	6	0.998488	6.45885e-05	0.0340731
6:32306419:C:T	6	0.434935	0.0197585	0.0253063
6:32306922:T:C	5	0.337457	-0.0474743	0.0494936
6:32307137:T:C	4	0.721456	-0.0127509	0.0357656
6:32307260:T:G	6	0.998488	6.45885e-05	0.0340731
6:32307382:G:A	6	0.998488	6.45885e-05	0.0340731
6:32307869:T:C	6	0.998488	6.45885e-05	0.0340731
6:32308345:T:G	4	0.721456	-0.0127509	0.0357656
6:32308908:G:A	6	0.000843346	-0.188618	0.0565035
6:32309003:A:T	4	0.721456	-0.0127509	0.0357656
6:32309154:C:T	4	0.862047	0.00859419	0.0494577
6:32309296:C:G	4	0.721456	-0.0127509	0.0357656
6:32309323:C:T	4	0.886484	-0.00467807	0.0327701
6:32309352:T:C	5	0.856348	0.00640631	0.0353892
6:32309434:T:C	4	0.721456	-0.0127509	0.0357656
6:32309864:C:T	4	0.721456	-0.0127509	0.0357656
6:32309911:C:T	6	0.935502	0.00228196	0.0281986
6:32310967:C:T	4	0.721456	-0.0127509	0.0357656
6:32310986:C:G	4	0.721456	-0.0127509	0.0357656
6:32311148:C:G	4	0.721456	-0.0127509	0.0357656
6:32311459:G:A	6	0.465236	0.0190284	0.0260572
6:32312082:A:G	6	0.237337	0.0337116	0.0285288
6:32312796:A:G	5	0.856348	0.00640631	0.0353892
6:32313136:C:T	4	0.762325	-0.0108214	0.0357817
6:32313143:A:C	4	0.762325	-0.0108214	0.0357817
6:32313461:G:T	4	0.721456	-0.0127509	0.0357656
6:32313653:G:C	6	0.239751	0.0337305	0.0286919
6:32314676:G:A	6	0.998488	6.45885e-05	0.0340731
6:32315173:T:C	4	0.721456	-0.0127509	0.0357656
6:32315216:G:A	4	0.721456	-0.0127509	0.0357656
6:32315727:T:C	6	0.262722	0.0322535	0.0287982
6:32316220:G:A	4	0.360715	-0.0402934	0.0440845
6:32316389:C:T	5	0.139804	0.0446463	0.0302375
6:32317127:G:A	4	0.739952	-0.011927	0.0359336
6:32317131:A:G	5	0.742123	-0.0145871	0.044332
6:32317276:T:C	6	0.714253	-0.0131444	0.0358989
6:32317471:A:C	6	0.978523	0.00092118	0.0342183
6:32317973:A:G	6	0.434935	0.0197585	0.0253063
6:32318036:A:G	6	0.714253	-0.0131444	0.0358989
6:32318610:G:A	6	0.912825	0.0033091	0.0302267
6:32318644:T:C	3	0.998011	-0.000385571	0.154695
6:32319084:A:C	6	0.00675585	0.270658	0.0999238
6:32319364:C:T	6	0.46809	-0.0195042	0.0268804
6:32319637:G:A	4	0.241439	-0.0473306	0.0404052
6:32320153:G:A	6	0.912825	0.0033091	0.0302267
6:32321004:C:T	6	0.279163	-0.0515304	0.0476163
6:32321115:C:A	6	0.706011	-0.0114467	0.0303449
6:32321272:C:A	4	0.588367	0.0204092	0.0377108
6:32321554:G:T	6	0.000843346	-0.188618	0.0565035
6:32321597:A:G	5	0.80513	0.00859408	0.0348343
6:32321872:T:C	5	0.648536	-0.0138723	0.0304352
6:32321987:G:A	4	0.765898	0.032281	0.108418
6:32322393:C:T	6	0.706011	-0.0114467	0.0303449
6:32323529:A:G	6	0.514739	-0.0175439	0.0269295
6:32323745:G:A	6	0.248488	0.0330989	0.0286812
6:32324055:A:C	4	0.602944	-0.0272157	0.0523205
6:32324945:G:A	6	0.673452	-0.0123704	0.0293545
6:32325271:A:G	6	0.412122	-0.0782139	0.0953637
6:32325358:C:T	4	0.141694	-0.0772516	0.0525696
6:32325409:G:A	5	0.585953	-0.0346924	0.0636895
6:32325648:C:T	4	0.693986	-0.0279742	0.0710993
6:32325835:C:T	6	0.248488	0.0330989	0.0286812
6:32326045:G:A	6	0.514739	-0.0175439	0.0269295
6:32326165:G:A	5	0.605025	-0.0152534	0.0294929
6:32327781:C:T	6	0.706011	-0.0114467	0.0303449
6:32328403:C:T	6	0.706011	-0.0114467	0.0303449
6:32330153:T:C	5	0.855951	0.00644532	0.0355053
6:32330306:A:G	6	0.46809	-0.0195042	0.0268804
6:32330651:C:T	4	0.739952	-0.011927	0.0359336
6:32330695:A:G	4	0.141694	-0.0772516	0.0525696
6:32331069:T:C	4	0.739952	-0.011927	0.0359336
6:32331824:A:G	4	0.739952	-0.011927	0.0359336
6:32331841:G:A	4	0.848834	-0.00682814	0.0358233
6:32331998:G:A	6	0.46809	-0.0195042	0.0268804
6:32332264:G:A	4	0.947325	0.00286558	0.043374
6:32332322:G:A	4	0.947325	0.00286558	0.043374
6:32333341:A:G	4	0.668687	-0.0323777	0.0756576
6:32333410:A:C	4	0.739952	-0.011927	0.0359336
6:32333425:C:T	6	0.46809	-0.0195042	0.0268804
6:32333955:T:C	6	0.978523	0.00092118	0.0342183
6:32334579:C:T	4	0.00727449	0.280984	0.104688
6:32334754:C:T	6	0.279163	-0.0515304	0.0476163
6:32335204:G:A	6	0.860055	-0.00699009	0.0396479
6:32335433:G:A	5	0.276667	-0.0521336	0.0479241
6:32335516:C:T	5	0.135383	0.0452019	0.0302717
6:32336074:C:T	6	0.978523	0.00092118	0.0342183
6:32336161:G:A	4	0.947325	0.00286558	0.043374
6:32336187:T:C	6	0.912825	0.0033091	0.0302267
6:32336364:C:A	6	0.860055	-0.00699009	0.0396479
6:32336517:A:G	5	0.997781	-8.78047e-05	0.0315677
6:32336586:A:G	6	0.978523	0.00092118	0.0342183
6:32336766:A:G	6	0.805756	-0.00967512	0.0393449
6:32337630:G:A	6	0.752127	-0.00960098	0.0303986
6:32337686:A:G	6	0.248488	0.0330989	0.0286812
6:32338283:G:T	6	0.935502	0.00228196	0.0281986
6:32338400:C:T	5	0.222069	0.0352796	0.028893
6:32338695:A:G	6	0.935502	0.00228196	0.0281986
6:32338986:C:T	6	0.947973	0.00251875	0.0385998
6:32339076:A:G	6	0.452644	-0.0200853	0.0267443
6:32339348:C:T	6	0.0457082	0.050109	0.0250786
6:32339548:G:A	6	0.880302	-0.00444952	0.0295481
6:32339647:T:C	5	0.635219	0.0286126	0.060314
6:32339897:C:T	6	0.59797	-0.0134417	0.0254904
6:32340236:G:A	6	0.413121	0.023727	0.0289914
6:32340792:A:C	4	0.988333	0.000756409	0.051728
6:32341318:A:G	4	0.511055	0.0252065	0.0383547
6:32341353:G:A	6	0.751521	-0.00837052	0.0264359
6:32341367:C:T	4	0.000220097	-0.236302	0.0639561
6:32341398:A:G	6	0.583291	-0.0223402	0.0407234
6:32341473:T:C	4	0.511055	0.0252065	0.0383547
6:32341719:C:T	6	0.302823	0.0382085	0.0370813
6:32342537:G:A	5	0.972372	0.00096573	0.0278846
6:32343018:T:A	4	0.511055	0.0252065	0.0383547
6:32343096:G:A	4	0.511055	0.0252065	0.0383547
6:32343339:G:A	4	0.024744	0.109436	0.0487384
6:32343384:A:G	4	0.511055	0.0252065	0.0383547
6:32343686:T:C	4	0.843409	0.00744217	0.0376753
6:32344376:C:T	5	0.42426	0.029689	0.0371552
6:32344973:G:T	5	0.390057	0.032808	0.0381705
6:32345052:A:G	4	0.843409	0.00744217	0.0376753
6:32345131:G:T	4	0.574548	0.0241947	0.0430996
6:32345183:A:G	6	0.633007	0.0298091	0.0624278
6:32345283:C:A	6	0.652978	0.0288564	0.0641783
6:32345429:A:C	6	0.2825	0.0538471	0.0501033
6:32345540:T:G	6	0.401673	0.0413858	0.0493489
6:32345595:C:G	6	0.164146	0.0445146	0.0319959
6:32345667:A:G	4	0.511055	0.0252065	0.0383547
6:32345891:T:G	4	0.319785	-0.0464155	0.0466534
6:32347490:C:T	6	0.302823	0.0382085	0.0370813
6:32347749:A:G	4	0.511055	0.0252065	0.0383547
6:32347831:T:C	4	0.843409	0.00744217	0.0376753
6:32348145:A:G	6	0.302823	0.0382085	0.0370813
6:32348309:T:A	4	0.628345	-0.0180022	0.0371902
6:32348467:G:A	4	0.843409	0.00744217	0.0376753
6:32348669:T:C	6	0.0289566	0.112928	0.0517052
6:32348690:G:A	4	0.511055	0.0252065	0.0383547
6:32349086:T:C	4	0.237654	-0.0552839	0.0468162
6:32349711:A:G	6	0.583438	0.0192925	0.0351816
6:32349772:C:T	4	0.319785	-0.0464155	0.0466534
6:32349946:C:A	6	0.583438	0.0192925	0.0351816
6:32350036:A:G	4	0.843409	0.00744217	0.0376753
6:32350107:C:T	4	0.628345	-0.0180022	0.0371902
6:32350384:C:A	4	0.843409	0.00744217	0.0376753
6:32350776:G:A	4	0.843409	0.00744217	0.0376753
6:32351283:T:C	6	0.357611	0.0279752	0.0304102
6:32351566:C:T	5	0.499038	0.0327833	0.0484958
6:32351901:C:A	6	0.302823	0.0382085	0.0370813
6:32354073:T:G	6	0.000700187	-0.196286	0.0579099
6:32354428:A:G	5	0.360804	0.0304342	0.0333038
6:32354520:C:G	4	0.347044	0.0421046	0.044776
6:32354629:A:G	4	0.695166	0.0173474	0.0442701
6:32354644:C:A	6	0.815136	0.00800957	0.0342573
6:32355605:G:A	6	0.287861	0.0331117	0.0311544
6:32357133:C:T	6	0.407023	0.0351636	0.0424096
6:32357165:T:C	6	0.305805	0.0383363	0.0374355
6:32357489:T:G	6	0.407023	0.0351636	0.0424096
6:32358008:G:A	4	0.695166	0.0173474	0.0442701
6:32358113:C:T	4	0.695166	0.0173474	0.0442701
6:32358144:T:C	4	0.695166	0.0173474	0.0442701
6:32358163:A:G	4	0.347044	0.0421046	0.044776
6:32358231:C:T	4	0.517519	0.0250761	0.038747
6:32358270:G:A	6	0.75923	-0.0080567	0.0262868
6:32358286:T:C	4	0.442768	-0.0269481	0.0351102
6:32358345:C:A	4	0.695166	0.0173474	0.0442701
6:32358368:T:C	4	0.622142	0.021829	0.0442943
6:32358513:G:A	5	0.61573	-0.0186202	0.0370987
6:32358533:A:G	4	0.695166	0.0173474	0.0442701
6:32358689:A:G	4	0.0171198	0.104448	0.0438098
6:32359121:G:A	4	0.517519	0.0250761	0.038747
6:32359431:T:C	4	0.695166	0.0173474	0.0442701
6:32359460:G:A	6	0.843642	0.00756179	0.0383385
6:32359502:A:G	5	0.470718	-0.0513133	0.071139
6:32359617:A:C	4	0.653929	0.0199141	0.0444205
6:32359916:T:A	4	0.0442787	0.102429	0.050923
6:32360341:C:A	4	0.672622	0.0185136	0.0438137
6:32360488:G:T	6	0.540927	0.0295685	0.048361
6:32360915:A:G	4	0.930383	0.00567813	0.0649951
6:32361003:C:T	4	0.347044	0.0421046	0.044776
6:32361111:C:T	6	0.355665	0.0289982	0.031395
6:32361388:C:T	6	0.969358	-0.00155627	0.0405132
6:32361469:C:T	4	0.869626	0.00728919	0.04441
6:32362416:T:G	4	0.296202	-0.0409591	0.0392098
6:32362532:A:G	2	0.0244387	-0.406181	0.180512
6:32362639:G:A	6	0.396185	0.0356205	0.0419828
6:32362669:T:G	6	0.396185	0.0356205	0.0419828
6:32362702:T:C	6	0.396185	0.0356205	0.0419828
6:32362741:C:T	5	0.470418	0.0319834	0.0443107
6:32363215:T:C	6	0.09483	0.0670402	0.040133
6:32363816:T:C	6	0.355665	0.0289982	0.031395
6:32363844:C:T	6	0.305805	0.0383363	0.0374355
6:32363955:T:C	6	0.355665	0.0289982	0.031395
6:32364092:A:G	5	0.112565	0.229607	0.144701
6:32364190:A:G	5	0.0242339	0.118241	0.0524721
6:32364356:A:G	4	0.517519	0.0250761	0.038747
6:32365580:A:G	6	0.915567	-0.00370847	0.034979
6:32365840:T:C	6	0.915567	-0.00370847	0.034979
6:32365971:G:A	4	0.695166	0.0173474	0.0442701
6:32366226:G:A	6	0.000804181	-0.197687	0.0589873
6:32366421:T:C	5	0.824657	0.00909706	0.0410592
6:32367259:T:G	6	0.407023	0.0351636	0.0424096
6:32367451:T:A	4	0.695166	0.0173474	0.0442701
6:32367515:T:C	5	0.739171	0.0146411	0.0439737
6:32367604:T:C	6	0.84659	0.00783993	0.0405225
6:32367722:A:G	4	0.313985	0.0400596	0.0397852
6:32367777:A:T	4	0.517519	0.0250761	0.038747
6:32367795:G:T	6	0.134467	0.0483531	0.0323061
6:32367927:A:G	4	0.675662	0.0185858	0.0444223
6:32368075:C:A	4	0.000245534	-0.239873	0.0654164
6:32368087:T:C	6	0.295323	0.0390738	0.0373371
6:32368154:G:T	5	0.112565	0.229607	0.144701
6:32369355:C:T	6	0.399685	0.035509	0.042163
6:32369643:A:G	4	0.340542	0.0423995	0.0444861
6:32369886:A:G	4	0.340542	0.0423995	0.0444861
6:32370347:G:T	4	0.218968	0.0558232	0.0454115
6:32370616:T:C	6	0.305805	0.0383363	0.0374355
6:32370684:A:G	6	0.305805	0.0383363	0.0374355
6:32370791:G:A	4	0.0765135	-0.194518	0.109818
6:32370835:T:C	6	0.259167	0.0358639	0.0317841
6:32370859:C:T	6	0.191628	0.123901	0.0948864
6:32370879:C:T	5	0.188339	0.0570556	0.0433716
6:32371179:G:C	6	0.305805	0.0383363	0.0374355
6:32371266:C:T	4	0.886186	-0.0294009	0.205411
6:32371500:G:A	5	0.494031	0.0446494	0.0652853
6:32371619:A:G	5	0.293183	0.0401227	0.0381698
6:32371915:C:T	6	0.545085	-0.0275857	0.0455856
6:32372963:G:A	5	0.31515	0.0451273	0.0449263
6:32373059:G:A	2	0.0244387	-0.406181	0.180512
6:32373185:T:C	4	0.504682	0.029927	0.0448585
6:32373232:G:T	6	0.264008	0.047477	0.0425052
6:32373286:G:A	5	0.0620237	0.0965391	0.0517324
6:32373312:C:T	6	0.676061	0.0170702	0.0408528
6:32373374:C:T	4	0.504682	0.029927	0.0448585
6:32373801:T:G	5	0.138088	0.0508035	0.0342584
6:32374131:C:G	4	0.517519	0.0250761	0.038747
6:32374382:C:A	6	0.271192	0.0472569	0.0429483
6:32374595:A:G	6	0.106655	0.0649078	0.0402301
6:32374622:A:T	4	0.517519	0.0250761	0.038747
6:32375330:G:A	6	0.510015	0.0183989	0.0279272
6:32375352:A:C	6	0.498474	0.0188968	0.027917
6:32375431:T:C	6	0.559095	0.0303527	0.0519573
6:32375745:G:A	6	0.237069	0.0332465	0.0281191
6:32375909:G:A	6	0.000700187	-0.196286	0.0579099
6:32375973:C:A	6	0.545085	-0.0275857	0.0455856
6:32376176:C:T	6	0.246433	0.0352441	0.0304075
6:32376348:G:A	6	0.492352	-0.0313627	0.04568
6:32376471:A:C	6	0.0191196	-0.0729863	0.0311482
6:32376746:C:T	6	0.305805	0.0383363	0.0374355
6:32376788:C:T	6	0.00785538	0.0704376	0.026498
6:32377061:C:T	6	0.305883	0.0283279	0.0276667
6:32377284:C:T	6	0.583064	-0.0254681	0.0463971
6:32378866:T:G	6	0.370862	0.0246089	0.0275003
6:32378982:A:G	6	0.370862	0.0246089	0.0275003
6:32379101:T:C	6	0.370862	0.0246089	0.0275003
6:32379489:C:T	6	0.272645	0.0409544	0.0373334
6:32379506:G:A	5	0.825134	-0.0190518	0.086228
6:32379535:T:C	6	0.705846	0.0145865	0.0386458
6:32379605:C:A	2	0.504818	0.0365498	0.0548031
6:32379736:G:A	6	0.516575	-0.0305306	0.0470691
6:32379740:C:T	6	0.700081	0.0211383	0.0548747
6:32380190:G:A	6	0.370862	0.0246089	0.0275003
6:32380208:A:G	5	0.0939669	0.0575747	0.0343764
6:32380262:A:G	6	0.370862	0.0246089	0.0275003
6:32380678:C:A	6	0.0782685	-0.175776	0.099826
6:32380909:A:C	4	0.569302	-0.027573	0.0484518
6:32381461:C:T	6	0.106231	0.046215	0.0286096
6:32381939:T:C	6	0.283337	0.0278693	0.0259768
6:32383108:A:G	5	0.913177	0.00372757	0.0341878
6:32383138:A:G	6	0.286976	-0.0381189	0.0357998
6:32383223:T:C	6	0.460022	0.0401667	0.0543667
6:32383246:T:G	4	0.327453	0.0570123	0.05822
6:32383307:T:G	4	0.327453	0.0570123	0.05822
6:32383360:G:A	4	0.327453	0.0570123	0.05822
6:32383410:G:T	4	0.327453	0.0570123	0.05822
6:32383441:T:G	6	0.460022	0.0401667	0.0543667
6:32383837:G:A	4	0.327453	0.0570123	0.05822
6:32383858:G:T	5	0.315684	0.055242	0.0550567
6:32384077:C:T	4	0.327453	0.0570123	0.05822
6:32384527:T:C	5	0.56844	0.032925	0.0577277
6:32384677:A:C	5	0.484241	0.0401552	0.0574058
6:32384721:A:G	5	0.649955	0.0163125	0.0359445
6:32384801:A:T	4	0.942899	-0.00474118	0.0661932
6:32384900:T:C	4	0.327453	0.0570123	0.05822
6:32385099:G:A	4	0.327453	0.0570123	0.05822
6:32385414:A:C	4	0.0901853	-0.174047	0.102718
6:32385453:G:A	4	0.969328	-0.00139794	0.0363563
6:32385470:A:G	6	0.329585	0.0536018	0.054979
6:32385573:G:A	6	0.460022	0.0401667	0.0543667
6:32385605:C:A	4	0.327453	0.0570123	0.05822
6:32385653:A:G	4	0.327453	0.0570123	0.05822
6:32385750:T:C	4	0.969328	-0.00139794	0.0363563
6:32385782:C:A	6	0.460022	0.0401667	0.0543667
6:32385873:C:T	6	0.460022	0.0401667	0.0543667
6:32386964:T:C	4	0.977154	0.00103863	0.0362679
6:32387278:T:A	4	0.327453	0.0570123	0.05822
6:32387752:A:C	6	0.460022	0.0401667	0.0543667
6:32387780:G:T	6	0.460022	0.0401667	0.0543667
6:32387809:T:C	6	0.928259	0.00392385	0.0435814
6:32387860:C:T	4	0.327453	0.0570123	0.05822
6:32388144:C:T	6	0.911663	-0.00321599	0.0289884
6:32388275:C:T	6	0.359377	-0.0233246	0.0254482
6:32388308:C:T	4	0.471526	0.0413553	0.057438
6:32388317:A:G	6	0.00860689	-0.137071	0.0521721
6:32388574:T:C	4	0.327453	0.0570123	0.05822
6:32388709:T:C	5	0.183541	0.0631731	0.047501
6:32389305:T:C	5	0.597407	-0.014795	0.0280138
6:32389545:A:G	4	0.351795	0.0541798	0.0581883
6:32389648:A:G	5	0.0425408	-0.0730418	0.0360133
6:32390748:C:T	4	0.382658	0.0509717	0.0583862
6:32390857:G:A	6	0.156667	-0.0408856	0.0288664
6:32391516:G:A	5	0.366612	0.0498342	0.0551972
6:32391988:C:T	4	0.00640576	-0.146957	0.0539043
6:32392205:G:A	6	0.000780919	-0.189919	0.0565326
6:32392821:G:A	4	5.43503e-05	-0.244328	0.0605359
6:32392906:C:A	4	0.77929	-0.0277759	0.099113
6:32392945:C:A	4	0.382658	0.0509717	0.0583862
6:32393093:A:G	4	0.00640576	-0.146957	0.0539043
6:32393141:G:T	6	0.0287512	-0.108083	0.0494233
6:32393235:G:C	4	0.77929	-0.0277759	0.099113
6:32393259:C:T	4	0.00640576	-0.146957	0.0539043
6:32394313:A:C	4	0.197834	-0.0512087	0.0397661
6:32394507:C:A	4	0.189733	-0.0551683	0.0420692
6:32394913:G:A	6	0.17955	0.0372237	0.0277346
6:32395036:C:T	6	0.0671693	-0.0519649	0.0283878
6:32395568:G:T	6	0.341998	0.0288648	0.0303768
6:32395835:A:G	4	0.763315	0.0116696	0.0387526
6:32395942:C:T	6	0.683759	0.0262809	0.0645186
6:32396146:G:T	4	0.343726	-0.0799422	0.0844315
6:32396475:A:G	6	0.0316537	-0.0692697	0.0322371
6:32396506:A:G	4	0.763315	0.0116696	0.0387526
6:32396615:G:T	6	0.746418	-0.011658	0.036052
6:32397049:G:A	6	0.746418	-0.011658	0.036052
6:32397403:T:G	6	0.341998	0.0288648	0.0303768
6:32397712:A:C	4	0.763315	0.0116696	0.0387526
6:32397784:G:A	6	0.076599	-0.0643206	0.0363236
6:32398170:C:T	6	0.269576	-0.0542452	0.0491334
6:32398202:G:A	6	0.327123	-0.0282281	0.0288063
6:32398648:G:A	4	0.763315	0.0116696	0.0387526
6:32398975:C:T	4	0.763315	0.0116696	0.0387526
6:32399022:A:G	4	0.763315	0.0116696	0.0387526
6:32399158:C:T	4	0.763315	0.0116696	0.0387526
6:32399187:C:A	6	0.00430872	-0.091025	0.0318868
6:32399286:A:G	4	0.499467	-0.027543	0.0407846
6:32399636:G:A	5	0.0714875	0.103131	0.0572199
6:32399833:G:A	6	0.327123	-0.0282281	0.0288063
6:32399842:T:C	6	0.746418	-0.011658	0.036052
6:32400070:G:A	6	0.327123	-0.0282281	0.0288063
6:32400088:C:T	5	0.32186	0.0307942	0.0310851
6:32400190:T:C	6	0.0621187	-0.0702526	0.0376599
6:32400344:C:A	5	0.101548	0.0525486	0.0320928
6:32400520:G:A	6	0.746418	-0.011658	0.036052
6:32400939:G:C	4	0.814416	-0.00856089	0.0364708
6:32401079:A:G	6	0.893952	-0.0117955	0.0884851
6:32401217:C:T	6	0.180358	0.0385098	0.0287461
6:32401327:C:T	6	0.0621187	-0.0702526	0.0376599
6:32401534:C:T	4	0.763315	0.0116696	0.0387526
6:32402464:T:C	6	0.327123	-0.0282281	0.0288063
6:32402705:G:A	6	0.0433638	0.0596341	0.0295191
6:32402889:G:A	6	0.327123	-0.0282281	0.0288063
6:32403934:C:T	4	0.763315	0.0116696	0.0387526
6:32404135:A:G	4	0.763315	0.0116696	0.0387526
6:32404213:C:T	6	0.746418	-0.011658	0.036052
6:32404377:A:C	5	0.810215	-0.0237212	0.0987774
6:32404878:T:G	6	0.746418	-0.011658	0.036052
6:32405026:G:A	4	0.820043	0.0131598	0.0578479
6:32405062:G:T	4	0.763315	0.0116696	0.0387526
6:32405076:G:C	4	0.763315	0.0116696	0.0387526
6:32405192:T:G	6	0.180358	0.0385098	0.0287461
6:32405580:A:T	4	0.800514	0.0133603	0.0528739
6:32405821:T:C	4	0.986968	0.000677896	0.0415031
6:32405835:C:T	4	0.800514	0.0133603	0.0528739
6:32405865:A:C	5	0.892559	-0.00485195	0.0359225
6:32406342:A:C	6	0.429644	0.0218195	0.0276266
6:32406473:A:G	4	0.159917	-0.0565723	0.0402549
6:32406579:T:C	4	0.77929	-0.0277759	0.099113
6:32406887:C:T	3	0.396561	-0.0465357	0.0548914
6:32407153:A:T	4	0.763315	0.0116696	0.0387526
6:32407709:C:A	6	0.15482	0.0402814	0.0283131
6:32407773:G:C	4	0.000142512	-0.238988	0.0628292
6:32408012:G:A	6	0.0150331	-0.077027	0.0316777
6:32408044:A:C	6	0.482004	-0.0229145	0.0325915
6:32408735:A:C	4	0.0485986	-0.06756	0.0342579
6:32408842:A:G	6	0.522915	0.0348191	0.054502
6:32409141:C:A	6	0.593334	-0.0305241	0.0571601
6:32409242:C:A	6	0.0163129	-0.0620853	0.0258491
6:32409484:C:T	6	0.622399	-0.0161512	0.0327973
6:32409499:A:G	4	0.0194515	0.116818	0.0499914
6:32409530:G:A	6	0.124495	0.0400119	0.0260465
6:32409708:C:T	4	0.753249	-0.0139294	0.0443106
6:32409872:G:T	4	0.316562	0.106967	0.106802
6:32409996:T:C	6	0.265729	0.0447281	0.0401887
6:32410137:T:C	5	0.207594	0.0414283	0.0328741
6:32410215:T:C	4	0.0570444	-0.0843264	0.044313
6:32410576:T:C	6	0.542415	0.0195418	0.0320796
6:32410691:G:A	6	0.522915	0.0348191	0.054502
6:32410716:G:A	6	0.211275	-0.0323276	0.0258607
6:32410987:A:G	6	0.675452	0.0325196	0.0776722
6:32411035:A:C	6	0.318518	-0.0272925	0.0273607
6:32411307:C:T	6	0.0787183	-0.0716992	0.0407806
6:32411362:A:C	4	0.598791	-0.0222944	0.0423735
6:32411376:T:G	6	0.522915	0.0348191	0.054502
6:32411523:T:C	6	0.218166	-0.032018	0.0260009
6:32411646:T:G	6	0.406148	-0.0225995	0.0272057
6:32411726:G:A	6	0.318473	-0.0361778	0.0362648
6:32411833:C:T	6	0.212315	-0.0327128	0.0262285
6:32411846:C:G	5	0.259105	0.0394777	0.0349822
6:32412380:C:T	6	0.649877	0.056389	0.124223
6:32412435:G:A	6	0.280842	-0.0424744	0.0393854
6:32412539:A:G	6	0.418652	-0.022113	0.0273417
6:32412580:T:C	6	0.169749	-0.0511927	0.0372851
6:32412592:G:A	6	0.0742878	-0.0726719	0.0407163
6:32412809:T:A	6	0.0742878	-0.0726719	0.0407163
6:32413051:A:G	6	0.846005	-0.0174593	0.0898949
6:32413150:G:A	6	0.418652	-0.022113	0.0273417
6:32413317:G:T	6	0.40488	0.0268138	0.0321918
6:32413459:G:A	6	0.418652	-0.022113	0.0273417
6:32413545:G:A	5	0.81771	-0.0207783	0.0901478
6:32413557:T:C	4	0.991864	0.000899365	0.0881936
6:32413560:T:C	6	0.0214628	0.105356	0.045812
6:32414273:T:C	6	0.511319	-0.0180831	0.0275327
6:32414287:T:C	6	0.815257	-0.006418	0.0274684
6:32415080:G:A	6	0.800541	0.0082388	0.03261
6:32415109:T:G	6	0.957378	-0.00173028	0.0323753
6:32415153:C:T	6	0.451105	0.0243738	0.0323443
6:32415218:G:A	4	0.0183243	0.116677	0.0494603
6:32415386:G:A	6	0.416183	0.0224136	0.0275669
6:32415637:G:T	4	0.598791	-0.0222944	0.0423735
6:32415762:A:G	4	0.598791	-0.0222944	0.0423735
6:32415858:A:G	4	0.598791	-0.0222944	0.0423735
6:32416052:A:G	4	0.598791	-0.0222944	0.0423735
6:32417393:C:T	3	0.407053	0.0399445	0.0481787
6:32417891:C:G	4	0.598791	-0.0222944	0.0423735
6:32418031:A:C	6	0.357826	-0.0286756	0.0311855
6:32418848:G:A	5	0.751391	-0.0133263	0.0420647
6:32419204:G:A	6	0.266265	-0.0414457	0.0372812
6:32419464:G:A	6	0.311497	-0.0398999	0.0394235
6:32419880:T:C	4	0.598791	-0.0222944	0.0423735
6:32420179:C:T	6	0.689204	-0.0109754	0.027443
6:32423021:G:A	6	0.280842	-0.0424744	0.0393854
6:32424380:G:A	6	0.280842	-0.0424744	0.0393854
6:32424882:T:C	6	0.357826	-0.0286756	0.0311855
6:32424966:T:G	6	0.280842	-0.0424744	0.0393854
6:32425304:A:G	6	0.280842	-0.0424744	0.0393854
6:32425672:G:T	4	0.598791	-0.0222944	0.0423735
6:32426873:T:C	4	0.828998	-0.00914483	0.0423396
6:32427155:C:A	6	0.310323	-0.0315667	0.0311142
6:32427179:A:T	5	0.541784	0.0243123	0.0398486
6:32427310:T:C	4	0.554269	-0.0255756	0.0432476
6:32427361:C:T	5	0.888809	-0.00617001	0.044131
6:32427572:C:G	6	0.15297	-0.0431082	0.0301642
6:32427748:C:T	6	0.799815	-0.00715508	0.0282156
6:32427789:T:C	6	0.453908	0.0201466	0.0269011
6:32427894:T:C	4	0.594442	-0.0231224	0.0434296
6:32428115:G:A	6	0.728179	0.00980066	0.0281994
6:32428285:C:T	6	0.678725	-0.011559	0.0279065
6:32428397:C:A	6	0.675574	0.021569	0.0515376
6:32428500:G:T	6	0.273432	-0.0440587	0.0402291
6:32428715:G:A	4	0.580575	0.0169529	0.0306816
6:32429582:A:G	6	0.293111	0.047445	0.0451289
6:32429594:A:G	6	0.52922	-0.0169923	0.0270063
6:32429643:T:C	4	0.535021	0.0191085	0.0308022
6:32430167:A:C	6	0.646888	-0.0122425	0.0267252
6:32430326:T:A	4	0.535021	0.0191085	0.0308022
6:32430368:C:A	6	0.486128	0.0341798	0.049075
6:32430752:C:T	6	0.646888	-0.0122425	0.0267252
6:32431129:C:T	6	0.646888	-0.0122425	0.0267252
6:32431147:A:G	6	0.522439	-0.0173317	0.0270981
6:32431358:T:G	6	0.614085	-0.0141389	0.0280393
6:32432340:T:C	6	0.119379	0.0645418	0.0414424
6:32432406:A:G	5	0.880358	-0.00426395	0.028329
6:32432464:G:T	6	0.775359	-0.0189631	0.0664503
6:32432646:G:A	6	0.0179179	-0.0948804	0.0400794
6:32432835:C:T	4	0.535021	0.0191085	0.0308022
6:32433067:A:G	6	0.729823	0.0133738	0.0387242
6:32433085:A:T	4	0.549273	0.0314681	0.0525475
6:32433167:G:T	6	0.288836	0.0310214	0.0292467
6:32434349:C:T	4	0.535021	0.0191085	0.0308022
6:32434361:C:A	4	0.535021	0.0191085	0.0308022
6:32434939:T:C	6	0.646888	-0.0122425	0.0267252
6:32435044:T:C	6	0.566047	-0.0155441	0.0270859
6:32435123:A:G	5	0.859501	-0.00500527	0.0282769
6:32438542:T:C	6	0.288836	0.0310214	0.0292467
6:32438598:T:C	5	0.880358	-0.00426395	0.028329
6:32438648:C:T	4	0.496468	0.0207363	0.030492
6:32439323:C:T	4	0.616211	-0.0172607	0.0344369
6:32439508:G:A	4	0.655337	-0.015582	0.0349089
6:32439696:T:G	4	0.0951061	0.0617399	0.0369909
6:32439828:G:A	5	0.538624	0.0179637	0.0292143
6:32440487:T:C	6	0.450093	0.026431	0.0349959
6:32441008:C:T	4	0.535021	0.0191085	0.0308022
6:32441046:G:A	6	0.35469	0.0318162	0.0343761
6:32441934:T:C	6	0.361338	-0.0259426	0.0284203
6:32443269:A:C	5	0.597687	-0.0157564	0.0298569
6:32444455:T:C	6	0.585829	-0.0149059	0.0273559
6:32446518:C:T	6	0.34259	-0.0282428	0.0297587
6:32448763:A:G	5	0.0668905	0.0781785	0.0426643
6:32448904:A:G	5	0.0714941	-0.0916771	0.050866
6:32449411:T:C	6	0.497842	0.0199182	0.0293826
6:32451613:A:C	4	0.255329	-0.0447184	0.0393129
6:32452407:C:T	4	0.0190268	-0.115901	0.0494246
6:32452767:G:A	5	0.367993	0.0313778	0.0348549
6:32458168:T:C	5	0.282941	0.0442566	0.0412174
6:32494038:T:C	3	0.862635	0.0120805	0.0698213
6:32501715:G:A	6	0.970227	-0.00153125	0.0410259
6:32509357:G:T	5	0.209215	0.038618	0.0307535
6:32510104:T:C	4	0.803348	-0.00998687	0.0401052
6:32511672:T:A	5	0.155716	0.0534956	0.0376829
6:32512164:C:T	4	0.433484	-0.031514	0.0402353
6:32512613:C:T	4	0.421543	-0.0384701	0.0478634
6:32519005:C:T	6	0.632794	0.0178981	0.0374596
6:32527045:T:G	5	0.0373377	-0.126387	0.060703
6:32535889:G:T	4	0.573669	0.0292361	0.0519608
6:32537530:C:T	3	0.124798	0.0496359	0.0323373
rs545690952_._	5	0.112287	0.0540736	0.0340514
6:32546879:A:G	4	0.261489	0.0433714	0.0386252
6:32548464:G:A	6	0.451717	-0.0416036	0.0552831
6:32560240:C:T	3	0.152959	-0.0392383	0.0274556
6:32560859:A:C	6	0.13066	0.0516363	0.0341622
6:32561250:A:G	5	0.0429089	0.0685038	0.0338358
6:32561334:C:G	5	0.38333	0.0507793	0.058248
6:32561465:C:T	4	0.354816	0.0548384	0.0592663
6:32564985:C:T	4	0.041726	0.0680632	0.0334259
6:32565854:C:T	4	0.612038	-0.0209445	0.0412971
6:32566156:G:A	6	0.0364383	0.0683328	0.0326638
6:32566232:G:T	6	0.0522401	-0.0518031	0.0266868
6:32566294:T:C	4	0.0855375	-0.0492434	0.0286395
6:32566398:G:A	5	0.683817	0.0238836	0.0586444
6:32567784:A:C	6	0.136372	-0.0677121	0.0454616
6:32569667:G:T	5	0.41161	0.0321785	0.0391912
6:32569687:A:G	6	0.476478	-0.0396449	0.0556827
6:32570400:T:C	4	0.455339	0.024044	0.0322071
6:32570513:G:A	5	0.295404	0.152978	0.146203
6:32570839:A:G	4	0.664058	-0.0173979	0.0400582
6:32572113:G:A	6	0.0543566	0.0500046	0.0259902
6:32572202:C:T	4	0.092572	0.0459364	0.0273109
6:32572251:T:C	4	0.655684	0.0180487	0.0404789
6:32573471:A:G	6	0.697103	-0.0141486	0.0363498
6:32573562:T:C	5	0.611369	-0.0225262	0.0443325
6:32573991:T:G	4	0.785865	0.0135429	0.0498481
6:32574060:A:C	5	0.689721	0.017672	0.0442648
6:32574190:A:G	6	0.861453	0.00441122	0.0252755
6:32574479:G:T	6	0.0448588	-0.0533816	0.0266113
6:32574603:G:A	4	0.214089	-0.0776742	0.0625194
6:32575369:G:T	6	0.581275	0.0245655	0.0445412
6:32575432:C:T	6	0.451375	-0.0617461	0.0819866
6:32575524:G:T	6	0.227697	0.0337613	0.0279872
6:32575605:G:A	4	0.9054	-0.00484439	0.0407631
6:32575735:A:G	4	0.823982	-0.0107973	0.048543
6:32575983:A:G	6	0.287131	0.040671	0.038209
6:32576036:C:T	4	0.926334	0.0047027	0.050863
6:32576478:T:C	6	0.974567	-0.00117113	0.0367343
6:32577380:A:G	6	0.413561	0.0304102	0.0371925
6:32577693:G:C	4	0.771404	-0.0126672	0.0435988
6:32577847:G:T	4	0.9696	0.00191844	0.0503401
6:32577889:T:C	5	0.991045	-0.000421221	0.0375303
6:32578100:G:A	4	0.926334	0.0047027	0.050863
6:32579708:T:C	6	0.231449	0.031147	0.0260288
6:32580084:A:G	4	0.612038	-0.0209445	0.0412971
6:32580617:T:A	6	0.940729	0.00313608	0.0421777
6:32581096:T:C	5	0.069816	0.0732254	0.0403868
6:32581157:G:A	6	0.282276	0.0535039	0.0497609
6:32581491:C:T	4	0.927357	-0.00451568	0.0495297
6:32581889:C:T	6	0.476478	-0.0396449	0.0556827
6:32581973:G:A	4	0.471702	0.0274609	0.0381554
6:32582075:G:A	6	0.0690819	-0.0485503	0.026707
6:32582354:C:T	5	0.136594	0.0420671	0.0282596
6:32582711:A:C	5	0.210496	-0.0352205	0.0281268
6:32582796:A:G	5	0.929155	0.00376317	0.0423266
6:32583159:T:C	5	0.261026	0.0312103	0.027768
6:32583212:A:G	6	0.497542	0.0169146	0.0249345
6:32583274:G:T	6	0.403343	0.029475	0.0352713
6:32583299:C:T	6	0.57461	0.0146005	0.0260131
6:32583328:T:C	6	0.0384401	-0.0538805	0.0260276
6:32583357:A:T	4	0.83254	0.00903662	0.0427374
6:32583543:A:G	4	0.456723	0.0384486	0.0516606
6:32583742:G:A	6	0.498015	0.0220089	0.0324798
6:32584014:T:C	4	0.496935	0.035767	0.0526512
6:32584237:C:T	4	0.465077	0.0395693	0.0541665
6:32584625:A:G	4	0.289052	0.0321846	0.030357
6:32584901:A:G	6	0.969082	-0.00269684	0.069578
6:32585775:G:A	4	0.286432	-0.0639814	0.060021
6:32586019:A:G	4	0.496935	0.035767	0.0526512
6:32586024:A:G	4	0.96537	-0.00195454	0.0450196
6:32586236:C:A	5	0.44509	0.021509	0.0281669
6:32586831:C:T	4	0.566036	0.0174994	0.0304921
6:32586854:G:A	5	0.355595	0.0431936	0.0467568
6:32587782:C:T	6	0.419701	0.0229359	0.0284233
6:32589000:G:T	6	0.698333	0.012278	0.0316792
6:32589095:A:G	6	0.573935	0.0254209	0.0452115
6:32589101:T:G	4	0.465077	0.0395693	0.0541665
6:32589282:G:A	4	0.594232	0.017789	0.0333931
6:32589842:G:A	3	0.864092	0.0100145	0.0585069
6:32590501:A:C	6	0.31255	-0.0257198	0.0254681
6:32590722:G:T	4	0.646324	-0.0180177	0.039265
6:32590771:T:C	5	0.260942	-0.0326287	0.0290248
6:32590899:G:T	6	0.764162	0.00790943	0.026363
6:32590925:G:A	6	0.143041	-0.0429667	0.0293377
6:32590953:T:C	6	0.764162	0.00790943	0.026363
6:32590990:T:C	6	0.990132	0.00045293	0.0366212
6:32591058:A:C	4	0.286432	-0.0639814	0.060021
6:32591128:G:A	4	0.890971	0.00452334	0.0329988
6:32591476:C:T	4	0.494846	0.0239269	0.0350516
6:32591666:C:T	4	0.563373	0.020382	0.0352729
6:32592710:T:C	6	0.164715	0.0353686	0.0254563
6:32592737:A:G	5	0.0110446	-0.126532	0.0497906
6:32592796:C:T	6	0.232661	0.0340451	0.0285247
6:32594328:C:T	6	0.395314	-0.0248681	0.0292559
6:32595060:A:G	5	0.360397	0.0229413	0.0250832
6:32596036:C:A	3	0.379135	0.0385944	0.0438826
6:32597110:G:T	6	0.773277	-0.0324054	0.112483
6:32599337:C:T	6	0.2531	0.0317882	0.0278148
6:32599999:G:A	6	0.581396	0.0145864	0.0264559
6:32600317:T:C	4	0.697653	0.0110464	0.0284341
6:32600375:T:C	6	0.702968	0.0141644	0.037146
6:32600501:A:G	6	0.179281	0.0360859	0.0268702
6:32600803:T:C	6	0.109934	0.0423657	0.0265036
6:32602269:G:T	6	0.0536988	-0.0517627	0.0268304
6:32602396:C:T	6	0.82197	0.00647644	0.0287827
6:32602482:T:C	6	0.0694009	-0.0538612	0.0296625
6:32603075:T:G	6	0.0032509	-0.133311	0.0452982
6:32603374:C:T	6	0.609725	-0.0184846	0.0362112
6:32605039:G:T	4	0.0819758	-0.108413	0.06233
6:32605284:G:A	5	0.147827	0.0906929	0.0626657
6:32605884:C:T	6	0.7672	-0.0207367	0.0700471
6:32609094:C:T	4	0.00626386	-0.107003	0.0391432
6:32609126:T:C	5	0.11347	0.0479645	0.0303038
6:32609581:C:T	6	0.00109538	-0.149107	0.045671
6:32609789:A:G	3	0.00139789	-0.210413	0.0658552
6:32610310:C:T	4	0.194847	-0.1758	0.135609
6:32610908:C:T	3	0.100112	-0.053624	0.0326118
6:32610976:A:C	4	0.691321	0.0206054	0.0518944
6:32610994:C:A	6	0.615502	-0.015707	0.0312741
6:32611641:A:G	6	0.0837231	-0.0456137	0.0263742
6:32614917:C:T	4	0.032379	0.065643	0.0306786
6:32620283:C:T	6	0.603587	-0.0129364	0.0249137
6:32620572:G:A	5	0.114015	0.0400597	0.0253478
6:32623150:T:C	6	0.00612906	-0.0955894	0.0348765
6:32623193:G:A	3	0.000433961	-0.170442	0.0484413
6:32624874:C:A	6	0.834662	0.0190281	0.091163
6:32626021:G:A	4	0.34479	-0.0577699	0.0611488
6:32626040:C:T	6	0.193304	0.0467202	0.0359147
6:32626086:G:A	6	0.220371	-0.0342399	0.0279386
6:32626249:T:C	5	0.0745698	-0.0515879	0.0289315
6:32626272:C:A	6	0.507446	-0.0282242	0.042582
6:32626311:T:C	5	0.240344	0.0316432	0.0269504
6:32627700:A:G	6	0.0457779	0.0573079	0.0286908
6:32627747:A:G	6	0.735254	0.00949353	0.0280754
6:32627833:A:G	5	0.0164293	-0.0666642	0.0277856
6:32628030:G:A	6	0.0387974	-0.0538817	0.026076
6:32628428:C:A	6	0.863982	0.00960541	0.0560712
6:32629385:C:A	3	0.190762	0.0466422	0.0356502
6:32629680:A:G	5	0.687538	0.0115702	0.0287675
6:32633159:T:C	4	0.000534681	-0.146036	0.0421733
6:32635949:G:A	6	0.00616215	-0.0881547	0.0321847
6:32635974:A:G	4	6.27144e-05	-0.172432	0.0430825
6:32636063:G:A	5	3.15164e-05	-0.174195	0.0418515
6:32636364:G:A	6	0.21518	-0.0335374	0.0270584
6:32636433:A:G	6	0.793244	-0.0178717	0.0681862
6:32636866:A:T	4	0.0223175	0.0659431	0.0288601
6:32637121:G:A	6	0.906853	0.00367578	0.0314146
6:32637197:T:G	6	0.698119	-0.0123458	0.0318304
6:32637418:G:A	6	0.0734864	-0.0477788	0.0266951
6:32638315:G:A	6	0.155199	0.0380998	0.0268043
6:32639163:C:T	4	0.000557239	-0.112493	0.0325913
6:32640336:G:A	6	0.600284	0.0163001	0.0311074
6:32648500:G:T	4	0.887773	0.00728073	0.0515915
6:32650631:C:A	1	NA	NA	NA
6:32650809:C:T	6	0.74858	0.00996015	0.0310757
6:32651117:T:G	6	0.121725	-0.0419593	0.027113
6:32651641:G:T	4	0.810983	-0.0138061	0.057728
6:32651894:A:G	5	0.0917774	0.0489633	0.0290395
6:32652359:A:C	5	0.0459858	0.0526016	0.0263598
6:32653018:T:C	6	0.523462	0.0183878	0.0288202
6:32653070:G:A	6	0.00971118	-0.0826152	0.0319478
6:32653385:T:G	6	0.0104325	-0.0829713	0.032396
6:32653435:G:A	4	0.000632923	-0.115904	0.0339188
6:32653598:G:A	4	0.183993	0.0527217	0.0396833
6:32654454:C:A	6	0.152347	-0.0899861	0.0628706
6:32654714:T:C	4	0.418678	-0.0500681	0.0619105
6:32655624:T:C	4	0.659585	0.0322054	0.0731132
6:32657227:T:C	5	0.703493	0.0388231	0.102002
6:32657255:C:T	4	0.00608254	-0.108546	0.0395677
6:32657436:T:C	4	0.810983	-0.0138061	0.057728
6:32657543:G:T	6	0.128645	0.0414917	0.0273067
6:32657578:T:C	6	0.35393	-0.0235311	0.0253843
6:32657916:T:C	4	7.35557e-05	-0.218522	0.05512
6:32658079:T:C	6	0.0320559	-0.0795736	0.0371195
6:32658128:G:A	6	0.41928	-0.0297658	0.0368539
6:32658310:G:A	6	0.992041	-0.00025755	0.0258175
6:32658998:T:C	4	0.84139	0.0216405	0.10814
6:32659158:G:A	6	0.433742	0.0204126	0.0260763
6:32659582:A:G	4	7.35557e-05	-0.218522	0.05512
6:32659822:G:T	4	0.822467	0.0111682	0.0497752
6:32659838:T:C	4	0.835475	0.021459	0.103325
6:32659839:G:A	4	0.418678	-0.0500681	0.0619105
6:32659878:A:G	4	0.364659	0.0259728	0.028651
6:32660375:A:G	6	0.784333	0.00717088	0.026202
6:32660943:A:G	6	0.670866	0.0112393	0.0264479
6:32663555:G:T	4	0.78874	-0.0103614	0.0386695
6:32663564:A:G	6	0.00868381	-0.0747373	0.0284794
6:32663644:G:A	5	0.102488	0.0564233	0.0345539
6:32663764:G:A	4	0.183993	0.0527217	0.0396833
6:32663851:C:T	6	0.53295	0.0164511	0.0263846
6:32663919:A:G	4	0.822467	0.0111682	0.0497752
6:32664093:T:G	4	0.822467	0.0111682	0.0497752
6:32664163:A:C	6	0.0400221	-0.0579583	0.0282239
6:32664332:T:C	6	0.0400221	-0.0579583	0.0282239
6:32664458:T:C	6	0.784333	0.00717088	0.026202
6:32664880:T:G	6	0.784333	0.00717088	0.026202
6:32664960:A:G	6	0.817745	0.00726996	0.0315473
6:32665420:T:G	4	0.183993	0.0527217	0.0396833
6:32665616:G:T	6	0.57368	0.0163178	0.0290021
6:32665640:G:T	4	0.418678	-0.0500681	0.0619105
6:32665728:A:G	6	0.00110328	-0.12672	0.0388382
6:32665759:G:T	4	0.418678	-0.0500681	0.0619105
6:32665813:C:T	4	0.822467	0.0111682	0.0497752
6:32666295:A:G	4	6.13761e-05	-0.176541	0.0440532
6:32666660:C:T	4	0.377899	-0.0553531	0.0627747
6:32666738:C:T	5	0.565566	0.0152361	0.0265163
6:32666817:A:G	4	0.473823	-0.0718412	0.100299
6:32666822:C:T	6	0.00110328	-0.12672	0.0388382
6:32666875:A:G	5	0.00101069	-0.133325	0.0405547
6:32666899:A:G	4	0.000393737	-0.145952	0.0411799
6:32666968:T:C	6	0.00110328	-0.12672	0.0388382
6:32666997:G:A	6	0.10004	0.059038	0.0358967
6:32667067:T:C	4	0.183993	0.0527217	0.0396833
6:32667107:T:C	4	0.418678	-0.0500681	0.0619105
6:32667119:T:C	6	0.735254	0.00949353	0.0280754
6:32667230:G:C	5	0.422318	0.0236721	0.0295014
6:32667343:A:T	4	0.000393737	-0.145952	0.0411799
6:32667364:C:T	6	0.878887	-0.00442575	0.029044
6:32667895:C:G	4	0.000223888	-0.150189	0.0406971
6:32667910:G:A	4	0.631238	-0.0375112	0.0781509
6:32668296:T:C	5	0.227609	-0.0366264	0.0303566
6:32668526:C:T	6	0.358798	-0.0259306	0.0282574
6:32668846:G:T	6	0.574044	-0.0296024	0.0526635
6:32669018:C:A	6	0.724847	0.00958261	0.0272242
6:32669084:T:C	4	0.117679	-0.0480496	0.0307107
6:32669156:T:C	6	0.358798	-0.0259306	0.0282574
6:32669439:G:A	5	0.239591	-0.0357605	0.0304083
6:32669483:A:G	4	0.418678	-0.0500681	0.0619105
6:32669767:T:C	6	0.515061	0.0183855	0.0282428
6:32669955:G:T	6	0.358798	-0.0259306	0.0282574
6:32670000:G:T	6	0.260052	0.0468163	0.0415677
6:32670010:G:A	2	0.39189	-0.194849	0.227576
6:32670037:G:T	6	0.358798	-0.0259306	0.0282574
6:32670244:A:G	6	0.358798	-0.0259306	0.0282574
6:32670255:C:T	6	0.515061	0.0183855	0.0282428
6:32670308:A:G	6	0.898848	0.00342576	0.0269499
6:32670464:G:T	6	0.898848	0.00342576	0.0269499
6:32670576:A:G	5	0.206051	-0.0384073	0.0303735
6:32670956:C:T	6	0.423288	0.0322728	0.0403042
6:32670978:A:G	6	0.367487	-0.0253819	0.0281648
6:32671103:T:C	5	0.340012	-0.0313518	0.0328586
6:32671247:C:T	4	0.418678	-0.0500681	0.0619105
6:32671248:G:A	6	0.416708	-0.0234123	0.0288277
6:32671412:C:T	4	0.418678	-0.0500681	0.0619105
6:32671521:T:C	6	0.35189	-0.0262979	0.0282491
6:32671755:G:A	4	0.418678	-0.0500681	0.0619105
6:32672082:A:G	5	0.269619	-0.039696	0.0359585
6:32672216:A:T	4	0.810983	-0.0138061	0.057728
6:32672681:C:A	4	0.581806	0.0234776	0.0426285
6:32672935:C:A	5	0.533477	0.0343328	0.0551347
6:32673332:C:T	4	0.649276	0.0245687	0.0540247
6:32674994:C:A	6	0.260608	0.0347836	0.03092
6:32675470:G:A	4	0.000221933	-0.197455	0.0534724
6:32677397:A:G	6	0.334045	0.0396709	0.0410673
6:32677440:G:A	6	0.127482	0.0540964	0.0354938
6:32678999:A:G	6	0.162858	-0.0362616	0.0259842
6:32679690:C:T	4	0.473823	-0.0718412	0.100299
6:32680070:C:T	6	0.330741	0.0311519	0.0320288
6:32680149:G:A	4	0.473823	-0.0718412	0.100299
6:32680277:A:C	4	0.473823	-0.0718412	0.100299
6:32680620:G:T	4	0.418678	-0.0500681	0.0619105
6:32680640:T:A	6	0.392167	-0.0244707	0.0285975
6:32680928:T:G	6	0.00461676	-0.136096	0.0480459
6:32680970:G:T	6	0.694154	0.0112514	0.0286132
6:32681049:A:C	6	0.608318	0.0146904	0.0286656
6:32681085:A:G	6	0.608318	0.0146904	0.0286656
6:32681161:G:T	6	0.198622	-0.0335229	0.026078
6:32681277:A:G	6	0.10058	0.0434416	0.0264557
6:32681339:C:T	5	0.00256915	-0.146842	0.0487028
6:32681355:T:C	4	0.485115	0.0243224	0.0348408
6:32681530:T:C	5	0.365213	-0.0546375	0.0603411
6:32681568:T:C	6	0.783643	0.00795797	0.0289828
6:32681631:C:T	6	0.637906	0.0130321	0.0276907
6:32681839:A:G	4	0.525031	0.0276044	0.0434298
6:32681992:T:C	4	0.650339	0.0174294	0.0384508
6:32682019:A:C	6	0.302362	-0.0619278	0.0600436
6:32682043:A:T	5	0.11391	0.0706375	0.0446829
6:32682137:A:G	6	0.755434	0.0159786	0.0512987
6:32682308:C:A	6	0.567124	0.0154431	0.0269846
6:32682402:C:T	4	0.0787133	0.0630473	0.035859
6:32682429:C:T	6	0.2463	0.0554541	0.0478307
6:32682443:G:A	6	0.438089	-0.0197761	0.0255035
6:32682452:G:A	6	0.544859	0.0155391	0.025664
6:32682664:C:T	6	0.972204	-0.000895558	0.0257013
6:32682724:C:T	6	0.106451	0.0494285	0.0306182
6:32682812:C:A	5	0.361317	0.0449924	0.0492874
6:32682862:C:T	6	0.789527	-0.00718059	0.0269012
6:32683324:C:T	4	0.185932	-0.0699013	0.0528471
6:32683691:A:C	5	0.577678	-0.0163193	0.0293101
6:32683898:T:C	6	0.0247965	-0.0770253	0.0343165
6:32684069:C:T	5	0.0561045	-0.0702721	0.0367874
6:32684257:A:G	5	0.898646	-0.00520435	0.0408594
6:32684272:T:A	5	0.898646	-0.00520435	0.0408594
6:32684317:T:C	5	0.0628756	-0.0536052	0.0288189
6:32684344:G:A	6	0.286433	-0.0292718	0.02746
6:32684387:A:G	4	0.942887	0.00295451	0.0412397
6:32684468:C:T	5	0.220783	0.0439947	0.0359303
6:32684959:G:A	6	0.108069	0.0448737	0.027925
6:32685648:C:T	4	0.515309	0.0261302	0.0401637
6:32685673:G:A	4	0.583159	0.0220712	0.040219
6:32685685:G:A	6	0.477398	0.0272757	0.0383898
6:32685865:G:A	5	0.630146	0.0127514	0.0264814
6:32685999:A:T	4	0.4891	-0.0238152	0.0344279
6:32686084:G:A	6	0.770444	0.00910059	0.0311883
6:32686264:A:G	4	0.46572	-0.0251703	0.0345053
6:32686984:A:C	4	0.46572	-0.0251703	0.0345053
6:32687057:G:C	4	0.46572	-0.0251703	0.0345053
6:32687297:A:G	6	0.805996	-0.00699119	0.0284664
6:32687358:A:G	6	0.546919	0.0226386	0.0375817
6:32687421:T:C	4	0.46572	-0.0251703	0.0345053
6:32687435:A:T	3	0.959086	-0.00286289	0.0558064
6:32687570:G:A	6	0.805996	-0.00699119	0.0284664
6:32687724:A:G	4	0.545156	0.0242548	0.0400882
6:32687890:A:G	4	0.477901	-0.0245511	0.0345945
6:32687973:A:G	5	0.643598	0.0129257	0.0279369
6:32688232:G:A	3	0.357185	-0.050371	0.054707
6:32688288:G:A	4	0.545156	0.0242548	0.0400882
6:32688313:G:A	4	0.405858	-0.0287202	0.0345525
6:32688779:A:G	4	0.558775	0.0235414	0.0402649
6:32689067:T:C	4	0.46572	-0.0251703	0.0345053
6:32689529:T:C	6	0.770444	0.00910059	0.0311883
6:32690027:G:A	6	0.68206	-0.0114212	0.0278802
6:32690740:C:T	4	0.501823	0.0268942	0.0400435
6:32691709:T:A	4	0.46572	-0.0251703	0.0345053
6:32691745:C:T	6	0.805996	-0.00699119	0.0284664
6:32691775:T:C	5	0.523861	0.0254865	0.0399847
6:32692227:T:G	5	0.479215	-0.0243482	0.0344113
6:32692493:G:C	6	0.725804	-0.00975417	0.0278124
6:32692688:C:T	4	0.130977	0.130061	0.0861182
6:32692812:T:C	4	0.46572	-0.0251703	0.0345053
6:32692953:T:C	6	0.770444	0.00910059	0.0311883
6:32693242:A:G	4	0.382621	-0.0300248	0.0343897
6:32693482:C:A	6	0.774651	-0.00813094	0.0284004
6:32694319:A:G	4	0.46572	-0.0251703	0.0345053
6:32695022:T:C	6	0.682099	-0.0114157	0.0278703
6:32695075:T:C	6	0.217832	0.0489541	0.0397254
6:32695082:A:G	6	0.68206	-0.0114212	0.0278802
6:32698013:C:T	6	0.817216	0.00720374	0.0311679
6:32698026:A:C	4	0.545156	0.0242548	0.0400882
6:32698391:T:C	4	0.545156	0.0242548	0.0400882
6:32698457:G:A	6	0.774256	-0.00796567	0.0277731
6:32698899:G:A	4	0.587873	0.0218787	0.0403726
6:32698918:A:G	6	0.566211	-0.0156092	0.0272108
6:32698960:C:A	6	0.684204	-0.0113421	0.0278859
6:32698988:C:A	6	0.555442	0.0172032	0.0291765
6:32699054:G:C	6	0.948942	-0.00235329	0.0367497
6:32699325:A:G	6	0.137642	-0.0716389	0.0482537
6:32699476:G:A	4	0.130977	0.130061	0.0861182
6:32702381:T:G	6	0.74836	-0.00914541	0.0285079
6:32702449:A:G	6	0.74836	-0.00914541	0.0285079
6:32702498:C:T	4	0.690522	0.0158605	0.0398359
6:32702930:C:T	5	0.892454	0.00403964	0.0298791
6:32703021:G:A	4	0.712048	0.0149572	0.0405227
6:32703108:C:G	4	0.545156	0.0242548	0.0400882
6:32703185:C:T	4	0.577108	0.0321783	0.0577072
6:32703206:A:G	4	0.712048	0.0149572	0.0405227
6:32703366:T:C	5	0.900381	-0.00393605	0.0314431
6:32703581:C:T	4	0.46572	-0.0251703	0.0345053
6:32703845:T:C	6	0.691953	-0.0144546	0.0364825
6:32703942:A:C	4	0.878359	-0.00598993	0.0391371
6:32704358:C:T	4	0.46572	-0.0251703	0.0345053
6:32704414:G:T	4	0.46572	-0.0251703	0.0345053
6:32704523:G:A	6	0.546919	0.0226386	0.0375817
6:32704617:C:T	4	0.46572	-0.0251703	0.0345053
6:32704677:C:G	4	0.46572	-0.0251703	0.0345053
6:32705002:C:T	4	0.712048	0.0149572	0.0405227
6:32705110:C:A	4	0.545156	0.0242548	0.0400882
6:32705127:T:G	4	0.46572	-0.0251703	0.0345053
6:32705276:C:T	4	0.426162	-0.0274365	0.0344777
6:32705338:T:C	4	0.943747	-0.00275013	0.0389754
6:32705981:G:A	4	0.46572	-0.0251703	0.0345053
6:32706128:C:T	6	0.770444	0.00910059	0.0311883
6:32706234:G:A	5	0.9392	0.00281468	0.0369015
6:32706334:A:G	6	0.948942	-0.00235329	0.0367497
6:32706398:A:C	5	0.548555	-0.0206931	0.0344927
6:32706416:C:A	6	0.461254	-0.0202661	0.0275061
6:32706453:C:T	4	0.545156	0.0242548	0.0400882
6:32706480:C:T	4	0.712048	0.0149572	0.0405227
6:32706770:C:T	4	0.545156	0.0242548	0.0400882
6:32706799:T:C	4	0.46572	-0.0251703	0.0345053
6:32706959:G:A	4	0.435647	-0.0267294	0.0342877
6:32707282:A:G	4	0.46572	-0.0251703	0.0345053
6:32707295:G:T	6	0.458032	0.021327	0.0287391
6:32707360:G:A	4	0.545156	0.0242548	0.0400882
6:32707551:A:G	4	0.585362	-0.0187746	0.0344129
6:32707558:G:A	4	0.585362	-0.0187746	0.0344129
6:32707565:C:T	4	0.585362	-0.0187746	0.0344129
6:32707706:C:T	4	0.5445	0.0224447	0.0370361
6:32707740:T:C	4	0.545156	0.0242548	0.0400882
6:32707893:A:C	4	0.545156	0.0242548	0.0400882
6:32708736:T:C	4	0.824866	0.00907355	0.0410028
6:32708798:T:C	4	0.545156	0.0242548	0.0400882
6:32708882:G:A	6	0.691953	-0.0144546	0.0364825
6:32708890:A:G	6	0.546919	0.0226386	0.0375817
6:32709363:G:A	4	0.911825	-0.00430499	0.0388758
6:32709532:T:C	4	0.987214	0.000635744	0.0396708
6:32709732:C:T	4	0.878359	-0.00598993	0.0391371
6:32709738:A:G	4	0.545156	0.0242548	0.0400882
6:32709964:T:C	6	0.394	-0.0222404	0.0260919
6:32710010:G:T	6	0.394	-0.0222404	0.0260919
6:32711050:C:T	4	0.104355	0.0614844	0.0378575
6:32711162:T:C	4	0.878359	-0.00598993	0.0391371
6:32711576:A:C	6	0.199377	0.0373688	0.0291187
6:32711738:C:A	5	0.311531	-0.0309976	0.0306296
6:32711857:T:C	5	0.149626	0.0418985	0.029079
6:32712818:G:A	6	0.751351	-0.0174374	0.0550321
6:32713188:C:T	5	0.948364	0.00264193	0.0407949
6:32713267:A:G	6	0.487025	-0.0337094	0.0484993
6:32713867:C:T	5	0.166956	0.106356	0.0769551
6:32714516:G:A	6	0.851103	0.00586745	0.0312578
6:32714592:G:A	5	0.130139	-0.0423662	0.0279912
6:32714760:A:G	6	0.196106	-0.0337074	0.0260747
6:32714901:C:T	6	0.851103	0.00586745	0.0312578
6:32715773:C:T	4	0.058416	0.0529245	0.0279645
6:32715943:A:G	4	0.060176	0.0715328	0.0380594
6:32716022:G:A	4	0.824866	0.00907355	0.0410028
6:32717024:T:C	6	0.851103	0.00586745	0.0312578
6:32717224:A:G	6	0.851103	0.00586745	0.0312578
6:32717822:G:A	5	0.09042	0.165024	0.0974636
6:32718594:T:A	5	0.63658	0.0157019	0.0332324
6:32718818:A:C	4	0.058416	0.0529245	0.0279645
6:32719028:G:A	4	0.824866	0.00907355	0.0410028
6:32719666:A:C	6	0.780623	0.00871294	0.0312844
6:32719804:A:G	6	0.231105	0.0351998	0.029394
6:32722186:C:A	6	0.144273	-0.0381426	0.026124
6:32722754:G:A	6	0.0770918	0.0644322	0.0364473
6:32722852:A:G	4	0.125735	-0.0498821	0.0325784
6:32723341:A:G	6	0.144273	-0.0381426	0.026124
6:32723572:G:A	6	0.144273	-0.0381426	0.026124
6:32723665:C:T	5	0.139611	-0.047989	0.0324856
6:32723869:T:C	6	0.144273	-0.0381426	0.026124
6:32723917:C:T	6	0.144273	-0.0381426	0.026124
6:32724061:A:G	6	0.175839	0.0401905	0.0296898
6:32724147:C:A	5	0.732378	0.011331	0.033135
6:32724189:C:A	5	0.732378	0.011331	0.033135
6:32725193:A:G	6	0.12293	0.0453234	0.0293813
6:32725871:C:T	4	0.21652	0.0900866	0.0728953
6:32727905:A:C	6	0.0673681	0.0556838	0.0304414
6:32728554:C:A	4	0.0748697	0.0628059	0.0352592
6:32728787:G:A	5	0.0852521	0.0538002	0.0312611
6:32729459:C:T	6	0.0743515	0.0547412	0.0306769
6:32730012:A:G	6	0.0743515	0.0547412	0.0306769
6:32730086:G:A	5	0.0517739	0.0599614	0.0308283
6:32730392:C:T	4	0.307871	-0.0639417	0.0627064
6:32730940:C:A	6	0.248305	-0.0390133	0.0337931
6:32731258:G:A	6	0.196064	0.0351054	0.0271536
6:32731439:G:A	6	0.201865	0.0340697	0.026695
6:32731960:G:A	6	0.150761	0.0383806	0.0267117
6:32732210:G:A	6	0.195795	0.0346962	0.0268209
6:32732585:C:T	5	0.934128	-0.00415925	0.0503221
6:32732677:A:T	6	0.248305	-0.0390133	0.0337931
6:32732890:A:G	4	0.531566	0.0370505	0.0592223
6:32732937:G:A	6	0.196064	0.0351054	0.0271536
6:32733446:T:C	6	0.196064	0.0351054	0.0271536
6:32733823:C:T	6	0.797868	0.0149393	0.0583322
6:32733931:G:A	6	0.196064	0.0351054	0.0271536
6:32734030:T:C	6	0.196064	0.0351054	0.0271536
6:32734477:C:T	6	0.123486	0.134784	0.0875051
6:32735120:C:T	6	0.196064	0.0351054	0.0271536
6:32735420:C:T	4	0.905622	-0.00453364	0.0382382
6:32736695:A:T	6	0.227783	0.0350053	0.0290238
6:32736936:C:T	6	0.0726249	0.0473865	0.0263965
6:32737149:G:A	4	0.0596767	0.0526821	0.0279751
6:32737494:C:T	5	0.0588492	0.0499948	0.0264618
6:32739312:T:A	6	0.446369	0.0420108	0.0551698
6:32739888:T:C	6	0.882178	0.0038308	0.0258474
6:32740411:A:G	6	0.808865	0.00669403	0.0276739
6:32740442:A:G	6	0.784236	0.00811698	0.0296453
6:32740761:T:C	6	0.0635152	0.0563472	0.0303665
6:32740856:A:C	6	0.675977	-0.0121371	0.0290391
6:32740895:C:T	5	0.877474	-0.00481407	0.0312253
6:32741006:T:C	6	0.0912498	0.0485544	0.0287501
6:32741742:A:G	6	0.0912498	0.0485544	0.0287501
6:32741868:T:C	6	0.606055	-0.017293	0.0335322
6:32742827:A:C	2	0.342543	-0.0997858	0.105132
6:32743103:T:C	6	0.00373421	0.104229	0.0359436
6:32743138:G:A	2	0.342543	-0.0997858	0.105132
6:32743217:C:T	6	0.0912498	0.0485544	0.0287501
6:32743298:G:A	6	0.287064	-0.0287433	0.0269995
6:32744145:A:G	6	0.0912498	0.0485544	0.0287501
6:32744347:G:T	6	0.212694	-0.0331217	0.0265784
6:32745043:T:C	6	0.675977	-0.0121371	0.0290391
6:32745324:T:C	6	0.0912498	0.0485544	0.0287501
6:32745527:G:T	2	0.342543	-0.0997858	0.105132
6:32746897:A:G	6	0.783645	0.0145132	0.0528575
6:32746984:T:C	5	0.105052	0.0467648	0.0288522
6:32747029:G:A	2	0.342543	-0.0997858	0.105132
6:32747060:C:T	5	0.135392	0.0460464	0.030838
6:32747410:T:G	4	0.802488	0.0160055	0.0639892
6:32747502:A:G	4	0.0402218	0.104576	0.0509764
6:32747528:G:A	6	0.172579	0.038845	0.0284795
6:32747790:G:T	4	0.0816234	0.0896914	0.051507
6:32748398:C:T	3	0.288377	-0.107018	0.100799
6:32748690:C:T	2	0.342543	-0.0997858	0.105132
6:32748810:C:T	3	0.288377	-0.107018	0.100799
6:32751236:T:C	4	0.455366	-0.0271915	0.0364254
6:32751349:G:C	3	0.288377	-0.107018	0.100799
6:32751555:A:C	2	0.342543	-0.0997858	0.105132
6:32751691:A:C	3	0.288377	-0.107018	0.100799
6:32751746:T:C	2	0.342543	-0.0997858	0.105132
6:32751942:C:T	2	0.342543	-0.0997858	0.105132
6:32751962:C:T	6	0.253228	0.0550612	0.0481918
6:32752139:G:A	6	0.713079	0.0133651	0.0363454
6:32752150:C:A	3	0.288377	-0.107018	0.100799
6:32752364:G:A	2	0.447306	-0.184024	0.242164
6:32752477:C:T	2	0.342543	-0.0997858	0.105132
6:32752492:G:A	2	0.342543	-0.0997858	0.105132
6:32752546:A:G	2	0.342543	-0.0997858	0.105132
6:32752685:G:A	2	0.342543	-0.0997858	0.105132
6:32752788:G:A	5	0.135392	0.0460464	0.030838
6:32752840:T:C	5	0.234129	0.0361933	0.0304199
6:32752913:A:T	4	0.835357	-0.00802031	0.0385896
6:32753403:A:G	2	0.342543	-0.0997858	0.105132
6:32753433:G:A	2	0.342543	-0.0997858	0.105132
6:32753682:T:C	5	0.0987584	0.0483331	0.0292768
6:32754430:G:A	3	0.288377	-0.107018	0.100799
6:32755092:T:G	4	0.000103493	-0.226515	0.0583462
6:32755122:C:G	2	0.342543	-0.0997858	0.105132
6:32755216:C:G	5	0.135392	0.0460464	0.030838
6:32755290:T:C	6	0.282356	0.0505307	0.0470034
6:32757297:C:T	5	0.846263	-0.00598564	0.0308715
6:32757737:G:A	6	0.184684	0.0379507	0.0286103
6:32757938:A:G	5	0.152821	0.0417143	0.0291783
6:32758219:C:A	6	0.184684	0.0379507	0.0286103
6:32758394:G:A	6	0.432913	0.0350438	0.0446864
6:32758571:T:C	6	0.184684	0.0379507	0.0286103
6:32758677:G:A	2	0.669041	-0.0533584	0.124825
6:32759273:C:T	5	0.692901	0.0123408	0.0312488
6:32759297:G:A	6	0.187582	0.037768	0.0286606
6:32759448:G:A	6	0.278654	-0.0310731	0.0286825
6:32760006:A:G	4	0.000103493	-0.226515	0.0583462
6:32761506:C:T	6	0.372143	-0.0257104	0.0288082
6:32761776:G:A	6	0.237715	0.0343659	0.029106
6:32762103:T:C	6	0.237715	0.0343659	0.029106
6:32762307:T:C	6	0.237715	0.0343659	0.029106
6:32763110:C:T	6	0.209394	0.036302	0.0289205
6:32763160:G:T	4	0.970927	0.00142833	0.0391902
6:32763514:A:G	6	0.226172	0.0353403	0.0292002
6:32763821:A:G	5	0.570838	0.0178105	0.0314218
6:32763888:T:C	5	0.164694	-0.0399064	0.0287209
6:32764970:G:A	6	0.000748485	-0.174236	0.0516841
6:32765130:T:C	4	0.743755	0.0119668	0.0366086
6:32765182:G:A	6	0.180151	-0.0640233	0.0477682
6:32765302:C:A	4	0.724605	0.012941	0.0367317
6:32765451:C:T	6	0.147283	-0.039672	0.0273752
6:32765585:G:T	4	0.00625404	0.178263	0.0651985
6:32765671:C:G	4	0.504593	-0.0198015	0.0296749
6:32766593:C:T	6	0.147283	-0.039672	0.0273752
6:32766854:G:A	6	0.147283	-0.039672	0.0273752
6:32767091:G:T	6	0.466828	0.0210752	0.0289634
6:32767496:T:C	6	0.147283	-0.039672	0.0273752
6:32767620:T:C	6	0.349649	-0.0264841	0.0283171
6:32767673:C:G	4	0.504593	-0.0198015	0.0296749
6:32768718:T:C	4	0.970927	0.00142833	0.0391902
6:32768721:G:A	5	0.370764	0.0304531	0.0340242
6:32769140:C:T	4	0.706464	0.0138803	0.0368558
6:32769204:G:A	4	0.706464	0.0138803	0.0368558
6:32769575:G:A	4	0.706464	0.0138803	0.0368558
6:32769926:A:G	6	0.648837	0.0123016	0.027014
6:32770482:T:C	6	0.147283	-0.039672	0.0273752
6:32770808:C:T	5	0.705386	0.0138804	0.0367149
6:32771929:A:T	4	4.64361e-05	-0.236045	0.0579553
6:32772636:A:G	6	0.475051	0.0207874	0.0291024
6:32773172:C:T	6	0.475051	0.0207874	0.0291024
6:32774465:G:A	6	0.215887	-0.0353296	0.0285483
6:32775809:C:T	6	0.147283	-0.039672	0.0273752
6:32775821:A:G	6	0.475051	0.0207874	0.0291024
6:32776087:C:T	6	0.147283	-0.039672	0.0273752
6:32776583:G:A	6	0.361555	0.031124	0.034112
6:32776832:A:G	6	0.475051	0.0207874	0.0291024
6:32776976:C:T	6	0.475051	0.0207874	0.0291024
6:32777140:C:T	6	0.475051	0.0207874	0.0291024
6:32777678:G:A	6	0.763056	-0.0220847	0.0732565
6:32777752:T:C	3	0.363468	0.0789706	0.0868977
6:32777849:T:C	4	0.877052	-0.00600424	0.0388104
6:32777900:G:A	5	0.705386	0.0138804	0.0367149
6:32778026:C:T	4	0.706464	0.0138803	0.0368558
6:32778263:C:T	4	0.706464	0.0138803	0.0368558
6:32778281:G:A	5	0.602834	0.0194471	0.0373745
6:32778531:A:G	6	0.475051	0.0207874	0.0291024
6:32779996:G:A	6	0.831437	0.00601728	0.0282688
6:32780317:G:A	6	0.475051	0.0207874	0.0291024
6:32780470:C:T	6	0.717188	0.0100429	0.027726
6:32780914:G:A	4	0.72842	0.0125051	0.0360141
6:32781433:C:T	6	0.5107	-0.024653	0.0374809
6:32781554:G:A	4	0.758947	0.0109678	0.0357417
6:32781776:C:A	6	0.114293	0.0412518	0.0261222
6:32782018:C:T	3	0.698537	-0.0152508	0.0393777
6:32782030:A:C	6	0.106145	0.0801949	0.0496327
6:32782387:G:A	6	0.555618	0.0204021	0.0346173
6:32782582:C:T	5	0.479704	0.0240953	0.0340918
6:32782605:C:T	4	0.1068	0.0465333	0.0288534
6:32783086:A:G	6	0.552539	-0.0202021	0.0340126
6:32783365:T:C	6	0.788867	-0.0134945	0.0503936
6:32783405:C:T	6	0.0851297	0.0573088	0.0332868
6:32783896:G:A	6	0.0944568	0.0441512	0.0264008
6:32784073:G:T	4	0.806409	0.00900767	0.0367568
6:32784620:C:T	5	0.804899	0.00904483	0.0366171
6:32784676:C:T	6	0.0683066	0.0609969	0.03346
6:32784753:T:C	4	0.806409	0.00900767	0.0367568
6:32785035:A:G	6	0.701385	-0.0196573	0.051264
6:32785142:G:A	6	0.0370534	0.126953	0.0608838
6:32785275:G:A	6	0.701385	-0.0196573	0.051264
6:32785284:T:C	5	0.800973	-0.0130936	0.0519406
6:32785515:C:T	6	0.904226	0.00365878	0.0304076
6:32786054:T:C	3	0.29844	-0.260209	0.250253
6:32786833:C:G	4	0.0323405	0.0622361	0.0290799
6:32786917:G:A	6	0.153974	-0.0558953	0.0392073
6:32787036:C:A	6	0.0545138	0.0512412	0.0266502
6:32787056:C:T	6	0.505418	0.0196271	0.0294706
6:32787119:C:T	5	0.323588	-0.058574	0.0593388
6:32787175:G:C	6	0.356444	0.0295607	0.0320559
6:32788707:A:G	5	0.0815536	0.0502636	0.0288582
6:32788712:T:G	6	0.355201	0.0308702	0.0333895
6:32788878:C:A	6	0.204054	0.0394064	0.0310265
6:32789111:A:G	5	0.363221	0.0708106	0.0778786
6:32789480:A:G	6	0.345308	0.0314843	0.0333615
6:32789702:G:A	6	0.204054	0.0394064	0.0310265
6:32789742:T:C	6	0.204054	0.0394064	0.0310265
6:32789807:C:T	6	0.204054	0.0394064	0.0310265
6:32789955:C:T	6	0.204054	0.0394064	0.0310265
6:32790059:T:C	6	0.564724	0.0346664	0.0602016
6:32790089:G:A	5	0.192564	0.0405182	0.0310954
6:32791299:C:A	6	0.0794997	0.0462978	0.0264016
6:32791403:G:C	4	0.738068	0.0122899	0.0367508
6:32792533:A:C	6	0.0370534	0.126953	0.0608838
6:32792640:T:G	5	0.347159	-0.0545828	0.0580598
6:32792693:T:C	4	0.487172	0.0249363	0.0358892
6:32792910:C:T	3	0.52487	0.0305365	0.0480242
6:32792973:T:C	5	0.578142	-0.0164143	0.0295167
6:32793353:A:C	6	0.736282	0.0110069	0.0326827
6:32793423:C:T	6	0.683403	0.0133859	0.0328228
6:32793546:T:C	6	0.683403	0.0133859	0.0328228
6:32793668:C:A	4	0.353499	0.0686482	0.0739884
6:32793706:G:T	6	0.683403	0.0133859	0.0328228
6:32793770:T:G	6	0.200382	0.0456826	0.0356766
6:32793957:T:C	6	0.634242	0.0156038	0.0327973
6:32793981:A:C	6	0.331172	-0.0403923	0.0415663
6:32794119:T:G	6	0.683403	0.0133859	0.0328228
6:32794586:A:G	6	0.182225	0.0479401	0.0359389
6:32794676:T:C	6	0.519494	0.0221025	0.0343139
6:32794774:G:A	6	0.236184	0.043103	0.0363868
6:32794799:A:C	5	0.714228	0.01688	0.046097
6:32794907:A:G	6	0.236184	0.043103	0.0363868
6:32794969:T:C	5	0.151947	0.0577009	0.0402746
6:32795054:T:C	6	0.00574292	0.207395	0.0750856
6:32795120:T:G	5	0.0122276	0.199535	0.0796387
6:32795418:C:T	6	0.00574292	0.207395	0.0750856
6:32795965:G:A	6	0.0551104	0.0607554	0.0316764
6:32796013:C:T	6	0.0506171	0.178103	0.0911146
6:32796144:A:G	6	0.0260027	0.0696096	0.0312688
6:32796226:G:A	6	0.394821	0.0286092	0.033622
6:32796346:T:C	4	0.0972033	0.0564345	0.0340261
6:32796455:C:T	5	0.535977	0.0274099	0.0442875
6:32796480:T:C	6	0.0105084	0.0687481	0.0268691
6:32796653:C:A	6	0.0260027	0.0696096	0.0312688
6:32796685:A:G	4	0.155968	0.0471295	0.0332187
6:32796751:T:C	4	0.0972033	0.0564345	0.0340261
6:32796967:G:A	6	0.0509457	0.0612757	0.0313922
6:32797072:C:T	6	0.0509457	0.0612757	0.0313922
6:32797115:T:G	6	0.0307832	0.0583923	0.0270352
6:32797168:G:A	4	0.147911	0.0495361	0.0342349
6:32797283:G:A	6	0.0104377	0.223062	0.0871
6:32797297:T:C	4	0.160926	0.0479111	0.0341742
6:32797309:T:G	6	0.465429	0.0317238	0.043461
6:32797361:C:T	5	0.328768	0.0321623	0.032933
6:32797466:G:A	4	0.617903	0.0237668	0.0476456
6:32797488:C:T	6	0.248696	0.0321329	0.0278563
6:32797537:T:G	5	0.165768	0.0377343	0.0272267
6:32797620:C:T	6	0.0724655	0.0506612	0.0282049
6:32797684:A:G	6	0.0587528	0.0526854	0.0278753
6:32797809:C:T	6	0.00684873	0.138236	0.0511208
6:32797876:A:G	6	0.140711	0.0423162	0.028725
6:32798243:G:A	3	0.810376	-0.0372471	0.155234
6:32798283:T:C	6	0.423299	-0.0371046	0.0463396
6:32798731:C:T	6	0.346872	-0.0298235	0.0317044
6:32798795:C:A	6	0.3965	-0.0220105	0.0259593
6:32799673:G:A	4	0.566892	0.0196981	0.0343991
6:32799923:T:C	5	0.659631	0.0174752	0.0396781
6:32800224:C:A	6	0.091519	0.0517995	0.0306971
6:32800244:A:T	4	0.18987	-0.0944453	0.0720426
6:32800412:C:T	6	0.685575	0.0143972	0.0355602
6:32800755:G:C	4	0.18987	-0.0944453	0.0720426
6:32801945:T:C	4	0.18987	-0.0944453	0.0720426
6:32802203:G:T	5	0.413851	-0.0213334	0.0261075
6:32802807:C:T	6	0.880853	-0.00737173	0.0491816
6:32802820:T:C	6	0.143664	-0.0371631	0.0254145
6:32803316:A:G	6	0.132692	-0.0635075	0.0422378
6:32803576:A:G	6	0.738628	0.0267819	0.0802644
6:32803651:A:G	5	0.101889	-0.110892	0.0677924
6:32803840:A:G	6	0.0629301	0.048222	0.0259302
6:32803876:G:A	4	0.166539	-0.100419	0.0725882
6:32803985:A:G	4	0.166539	-0.100419	0.0725882
6:32804011:A:G	4	0.232705	-0.0877082	0.0734933
6:32804070:T:G	5	0.884386	0.0074794	0.0514363
6:32804217:G:A	6	0.909471	-0.00295919	0.0260249
6:32804219:G:T	6	0.909471	-0.00295919	0.0260249
6:32804414:A:G	6	0.63018	-0.0153918	0.0319682
6:32804553:T:A	5	0.0494823	0.0630916	0.0321173
6:32804556:G:A	4	0.697393	-0.0249007	0.064038
6:32804570:G:A	6	0.37647	0.0291434	0.0329521
6:32804687:T:C	3	0.194904	0.120355	0.0928517
6:32804737:G:A	5	0.806554	0.0231046	0.0943529
6:32804798:G:A	6	0.436171	-0.021269	0.0273143
6:32804881:G:A	6	0.8979	-0.0039833	0.0310432
6:32804909:A:G	5	0.640165	0.0169976	0.036361
6:32804934:G:A	6	0.276819	0.0303588	0.0279163
6:32805049:T:C	6	0.317695	-0.0266582	0.0266793
6:32805439:C:A	6	0.564961	-0.0340805	0.0592201
6:32805470:C:G	4	0.29672	-0.0322827	0.0309372
6:32806029:G:C	5	0.361877	0.0798611	0.0875868
6:32806121:T:C	6	0.75754	-0.00844477	0.0273547
6:32806391:C:T	5	0.645413	-0.0129171	0.0280718
6:32806461:A:G	6	0.543989	-0.0162739	0.0268196
6:32806584:G:A	6	0.390645	-0.0228136	0.0265754
6:32806786:T:G	6	0.268848	-0.0306518	0.0277211
6:32808232:A:G	6	0.274856	0.0283938	0.0260029
6:32808696:G:A	4	0.139906	-0.130277	0.088255
6:32808984:A:G	4	0.770074	-0.0556794	0.190501
6:32809848:G:A	6	0.254796	0.0596795	0.0524067
6:32810443:G:A	6	0.444551	-0.0202147	0.0264406
6:32811383:A:G	6	0.355457	-0.025664	0.0277732
6:32811530:A:C	4	0.38014	0.0487838	0.0555853
6:32811629:G:T	6	0.598917	0.0227849	0.0433206
6:32811645:A:G	6	0.593628	0.0363013	0.0680326
6:32811752:C:T	5	0.759554	0.0273477	0.0893519
6:32812528:C:T	6	0.546145	0.0416547	0.0690165
6:32812705:G:A	4	0.91151	0.0111293	0.100143
6:32812858:A:G	6	0.489394	0.034955	0.0505661
6:32813085:G:A	4	0.193017	-0.110682	0.0850286
6:32813161:G:C	4	0.896981	-0.00509766	0.0393713
6:32813279:C:A	5	0.15411	0.0941415	0.0660566
6:32813691:C:T	4	0.138064	0.129075	0.0870342
6:32813852:C:A	6	0.483442	-0.0223464	0.0318881
6:32814659:A:G	6	0.983825	0.000631808	0.0311643
6:32814818:T:C	4	0.0814178	-0.0948844	0.0544525
6:32814902:C:T	6	0.696347	-0.0291077	0.0745861
6:32814942:C:T	6	0.660394	-0.0156334	0.0355815
6:32815488:G:A	6	0.567087	-0.0204934	0.035806
6:32815516:C:T	6	0.570593	-0.0182628	0.0321993
6:32815930:T:C	6	0.686911	-0.0290157	0.0719903
6:32816054:G:A	5	0.27272	-0.031557	0.0287713
6:32816663:G:T	6	0.660394	-0.0156334	0.0355815
6:32816700:C:A	6	0.568643	-0.0167968	0.0294655
6:32816772:C:A	4	0.736982	-0.0134333	0.0399976
6:32816889:C:A	6	0.00166324	-0.174882	0.0556138
6:32816958:G:A	5	0.750107	-0.0166084	0.0521458
6:32817130:A:G	6	0.479486	-0.0205539	0.0290667
6:32817774:T:G	6	0.657997	-0.0182461	0.0412174
6:32818010:G:A	6	0.126944	0.0820582	0.053764
6:32818031:A:G	6	0.686911	-0.0290157	0.0719903
6:32818236:G:A	3	0.832708	-0.016887	0.0799461
6:32818774:T:C	5	0.473781	-0.0227897	0.0318141
6:32818914:G:A	3	0.521297	0.0459081	0.0715806
6:32819283:G:A	6	0.686911	-0.0290157	0.0719903
6:32819330:A:G	6	0.686911	-0.0290157	0.0719903
6:32819478:G:A	6	0.869485	-0.00803745	0.0489156
6:32819517:T:C	6	0.667378	0.018743	0.0436137
6:32819865:T:C	6	0.869485	-0.00803745	0.0489156
6:32819968:G:A	5	0.888435	0.0111415	0.0794209
6:32820000:C:A	5	0.327491	0.103217	0.105411
6:32820991:A:G	6	0.51631	-0.0498272	0.0767701
6:32821979:G:A	4	0.236549	-0.0980557	0.0828414
6:32822186:T:G	5	0.645137	-0.0354407	0.0769565
6:32822269:A:C	6	0.0235963	-0.0595001	0.0262851
6:32822296:C:G	4	0.10002	-0.0464387	0.0282344
6:32822858:G:T	6	0.0386908	-0.0541928	0.0262122
6:32823257:T:C	5	0.0293463	-0.0614527	0.0282048
6:32823567:G:A	6	0.453154	-0.041138	0.0548383
6:32823948:G:A	6	0.674306	0.0291742	0.0694218
6:32824318:C:T	6	0.0267179	-0.0589654	0.0266135
6:32825090:G:A	6	0.159373	-0.0444265	0.0315712
6:32825348:T:C	6	0.0243579	-0.0593264	0.0263505
6:32825379:A:G	4	0.0964858	-0.0477364	0.0287199
6:32826233:A:G	6	0.948946	0.00482271	0.0753189
6:32826450:T:C	6	0.0236287	-0.06014	0.026574
6:32827356:G:A	6	0.674306	0.0291742	0.0694218
6:32827916:T:C	4	0.257965	-0.177289	0.156725
6:32829276:G:A	5	0.0667369	-0.052491	0.0286297
6:32829714:G:A	5	0.0667369	-0.052491	0.0286297
6:32830013:G:A	6	0.0334528	-0.0561604	0.0264085
6:32830034:A:G	6	0.0375766	-0.0556438	0.026759
6:32832667:T:C	6	0.00094436	0.0900675	0.0272387
6:32833646:G:A	6	0.0743793	-0.0472137	0.026461
6:32834229:A:G	6	0.0309106	-0.0570079	0.0264143
6:32834732:C:T	6	0.60134	0.0354798	0.0679071
6:32835258:T:G	6	0.453154	-0.041138	0.0548383
6:32835615:C:A	5	0.162861	-0.0375204	0.0268864
6:32837318:T:C	5	0.31832	-0.0820765	0.0822478
6:32837696:A:C	6	0.197503	-0.0344689	0.026747
6:32838313:G:T	3	0.605451	0.0353822	0.0684934
6:32838584:C:A	5	0.428522	-0.0228191	0.0288221
6:32838664:T:C	6	0.197503	-0.0344689	0.026747
6:32838949:T:C	6	0.197503	-0.0344689	0.026747
6:32840139:A:G	6	0.197503	-0.0344689	0.026747
6:32842691:T:G	6	0.705654	0.0265389	0.0702647
6:32843238:G:T	5	0.162861	-0.0375204	0.0268864
6:32845873:A:G	6	0.379989	-0.0232768	0.0265137
6:32846570:C:T	6	0.296245	-0.0278538	0.0266666
6:32848168:C:T	4	0.773135	-0.00825132	0.0286229
6:32848566:A:C	5	0.301556	-0.0268839	0.0260225
6:32848569:T:C	6	0.00907358	-0.136849	0.0524471
6:32849639:A:G	6	0.342279	-0.0251183	0.0264494
6:32850839:C:T	6	0.145636	-0.0462008	0.0317505
6:32850850:A:G	6	0.342279	-0.0251183	0.0264494
6:32851432:G:A	6	0.753746	0.0135625	0.0432333
6:32851507:C:T	6	0.419201	-0.0212092	0.0262552
6:32851701:C:T	4	0.569735	0.0255686	0.0449801
6:32851937:T:C	6	0.686583	0.0166488	0.0412612
6:32852052:G:T	4	0.354388	-0.0674432	0.0728241
6:32852928:A:T	4	0.611146	-0.0192859	0.0379317
6:32853042:C:A	5	0.738833	-0.0122003	0.0365936
6:32853219:T:C	6	0.708455	-0.0174512	0.0466695
6:32854461:T:C	4	0.608273	-0.0354884	0.0692403
6:32854549:C:T	5	0.0247654	0.138441	0.0616652
6:32854697:G:A	6	0.443467	-0.024793	0.0323519
6:32854700:A:C	4	0.508469	0.0563355	0.085199
6:32855081:C:T	6	0.443467	-0.024793	0.0323519
6:32855174:A:G	6	0.494991	-0.0220105	0.0322549
6:32855275:A:G	6	0.375592	-0.0281132	0.0317288
6:32855624:A:G	6	0.494991	-0.0220105	0.0322549
6:32855683:C:T	6	0.494991	-0.0220105	0.0322549
6:32856196:T:G	4	0.467796	-0.0402994	0.0555035
6:32856208:T:C	6	0.0118115	0.0721121	0.0286417
6:32857295:G:T	4	0.740381	0.0152335	0.0459741
6:32857419:T:A	5	0.445796	-0.0243533	0.0319411
6:32857496:G:A	5	0.0256671	0.0681048	0.0305237
6:32857525:A:G	5	0.699573	0.0176982	0.0458625
6:32857801:T:G	6	0.11344	-0.0423554	0.0267577
6:32858780:A:G	6	0.665212	-0.0154656	0.0357397
6:32859000:A:G	6	0.808929	-0.0066874	0.0276558
6:32859137:G:A	4	0.497447	-0.0423283	0.062384
6:32859748:G:A	4	0.582383	-0.0211733	0.0385034
6:32860752:G:A	6	0.665212	-0.0154656	0.0357397
6:32861920:A:G	6	0.696018	-0.0166145	0.0425249
6:32862682:C:T	5	0.28088	-0.0691732	0.0641476
6:32862711:A:G	6	0.0080615	0.075855	0.0286301
6:32862740:C:T	4	0.65948	-0.019971	0.0453237
6:32863331:C:A	6	0.0105021	0.220833	0.0863018
6:32864467:A:G	4	0.636489	-0.0250765	0.0530592
6:32864681:T:G	5	0.627783	-0.025695	0.0529958
6:32864890:G:C	6	0.932242	0.00399237	0.0469556
6:32865106:G:A	4	0.636489	-0.0250765	0.0530592
6:32865144:C:G	4	0.636489	-0.0250765	0.0530592
6:32865199:A:C	6	0.316478	-0.0606802	0.0605758
6:32865338:T:C	6	0.932242	0.00399237	0.0469556
6:32865798:A:G	6	0.00139508	0.0841002	0.026317
6:32865911:G:A	6	0.509381	-0.0221719	0.033604
6:32865997:T:C	6	0.00199786	-0.0819371	0.0265121
6:32866095:A:G	6	0.95673	0.00274856	0.0506582
6:32867123:G:A	5	0.627783	-0.025695	0.0529958
6:32867859:A:G	6	0.932242	0.00399237	0.0469556
6:32868784:G:T	5	0.0464341	0.171532	0.0861352
6:32868985:A:G	4	0.636489	-0.0250765	0.0530592
6:32869409:G:A	4	0.636489	-0.0250765	0.0530592
6:32869882:A:C	5	0.627783	-0.025695	0.0529958
6:32869915:A:G	5	0.627783	-0.025695	0.0529958
6:32870057:G:A	6	0.61845	0.0229345	0.0460488
6:32870533:A:G	4	0.636489	-0.0250765	0.0530592
6:32870585:C:T	4	0.636489	-0.0250765	0.0530592
6:32871317:A:C	6	0.932242	0.00399237	0.0469556
6:32871536:G:A	4	0.188366	-0.0396506	0.0301427
6:32872266:A:G	5	0.627783	-0.025695	0.0529958
6:32872348:G:A	4	0.636489	-0.0250765	0.0530592
6:32874413:T:C	4	0.636489	-0.0250765	0.0530592
6:32874796:A:G	5	0.627783	-0.025695	0.0529958
6:32875323:G:T	6	0.932242	0.00399237	0.0469556
6:32875450:C:T	6	0.0460244	-0.0544156	0.0272737
6:32875913:G:A	6	0.106412	0.131832	0.0816534
6:32876049:A:G	6	0.842778	-0.0103179	0.0520209
6:32876416:A:C	4	0.470657	-0.0388012	0.0537852
6:32876514:T:C	6	0.932242	0.00399237	0.0469556
6:32877073:A:G	5	0.923158	0.00453342	0.0469996
6:32877173:A:G	6	0.00145707	0.0834858	0.0262278
6:32877266:G:A	6	0.00145707	0.0834858	0.0262278
6:32877764:T:C	4	0.636489	-0.0250765	0.0530592
6:32877791:T:C	5	0.373677	-0.054242	0.0609731
6:32878275:G:A	5	0.0464341	0.171532	0.0861352
6:32879233:G:T	6	0.789389	-0.0142037	0.0531767
6:32880295:A:G	5	0.550571	0.0526964	0.0882826
6:32880409:C:G	4	0.519325	0.0457646	0.0710203
6:32880419:G:A	4	0.636489	-0.0250765	0.0530592
6:32880445:T:G	4	0.485976	-0.03992	0.0572968
6:32880715:A:T	4	0.661333	0.0230377	0.0525885
6:32881214:C:T	4	0.194248	0.130027	0.100166
6:32881502:A:G	6	0.592919	0.0265421	0.0496475
6:32882799:A:T	4	0.485976	-0.03992	0.0572968
6:32883323:T:C	3	0.687934	0.0426789	0.106256
6:32889082:A:G	6	0.0103089	-0.106787	0.0416275
6:32889593:A:G	6	0.969138	0.00283839	0.0733634
6:32889971:T:C	4	0.707581	0.0221826	0.0591368
6:32891338:C:T	5	0.961353	-0.00270202	0.0557629
6:32892190:C:A	4	0.6954	-0.0242098	0.0618326
6:32893102:A:C	4	0.596838	0.0288531	0.0545476
6:32893289:G:A	5	0.946952	0.00375582	0.0564494
6:32895580:A:G	5	0.427492	0.0386351	0.0486901
6:32899139:A:G	5	0.179034	-0.0414394	0.030839
6:32899296:C:T	6	0.0183927	0.062519	0.0265179
6:32899485:A:G	6	0.784049	0.0180799	0.0659739
6:32900018:C:G	6	0.704473	-0.0103304	0.0272361
6:32900428:G:A	6	0.981086	0.000834918	0.035218
6:32900601:T:C	6	0.762766	-0.00862212	0.0285642
6:32900642:C:T	6	0.908148	0.00410301	0.0355625
6:32900651:A:G	5	0.95474	-0.00161737	0.0284971
6:32900718:G:A	5	0.368669	-0.0263237	0.0292821
6:32900787:C:T	6	0.908855	-0.00306603	0.0267815
6:32901351:C:T	6	0.268316	-0.0352742	0.0318662
6:32901421:T:G	4	0.579082	0.0283433	0.0510943
6:32901655:G:A	6	0.781418	-0.016047	0.0578328
6:32901934:G:A	6	0.324772	-0.031642	0.0321337
6:32902001:G:A	4	0.98298	-0.00156698	0.0734544
6:32902114:C:T	5	0.282664	0.0616602	0.0573928
6:32902424:G:A	2	0.500869	0.0841145	0.124961
6:32902583:G:A	6	0.149931	0.0559889	0.0388872
6:32902693:A:G	6	0.289181	0.0675444	0.063726
6:32903180:A:G	3	0.338517	0.0841479	0.0879197
6:32903637:C:T	6	0.621326	-0.0155766	0.0315334
6:32903724:C:T	6	0.742557	0.00999859	0.03044
6:32903900:C:T	5	0.539941	-0.0169218	0.0276094
6:32904041:T:C	6	0.237479	0.0545429	0.0461714
6:32904601:G:T	6	0.0984822	0.0438003	0.0265094
6:32904661:G:A	6	0.0811874	0.0473328	0.0271429
6:32904981:G:A	6	0.467989	0.0251164	0.0346072
6:32905337:A:G	6	0.0602016	0.161469	0.085919
6:32905746:T:A	6	0.475739	0.0233802	0.0327834
6:32905811:A:G	6	0.242728	0.0555719	0.0475707
6:32906228:C:A	6	0.602568	0.0290136	0.0557193
6:32907137:G:A	3	0.187873	0.178217	0.135331
6:32909335:A:G	6	0.602568	0.0290136	0.0557193
6:32910877:G:A	6	0.692479	0.0144501	0.0365368
6:32911814:A:G	6	0.0550236	0.0697111	0.0363327
6:32912552:T:C	4	0.952598	-0.00245274	0.0412613
6:32913246:C:T	5	6.14694e-06	-0.175162	0.0387417
6:32914330:C:T	6	0.348119	0.0331856	0.0353699
6:32914613:C:T	4	0.143879	0.054486	0.0372809
6:32915797:C:T	5	0.061327	-0.220785	0.117995
6:32915823:T:C	5	0.753375	-0.0105191	0.0334798
6:32915851:A:G	6	0.767166	0.0151129	0.0510427
6:32917544:C:T	4	0.191519	-0.0619983	0.0474683
6:32919901:C:T	2	0.131424	0.353085	0.234062
6:32922459:G:A	5	0.606825	-0.0285589	0.0554962
6:32924061:C:T	4	0.917832	0.0109428	0.106072
6:32925585:G:A	5	0.172643	0.0498637	0.0365634
6:32925692:C:T	6	0.0569103	0.0612718	0.0321806
6:32926580:C:T	6	0.23687	-0.0670155	0.0566561
6:32927029:T:G	4	0.369176	0.0474644	0.0528547
6:32927581:G:A	6	0.23687	-0.0670155	0.0566561
6:32928984:A:G	6	0.000710954	-0.113269	0.033459
6:32930795:T:C	6	6.98882e-05	-0.115469	0.0290365
6:32932150:C:A	6	0.147141	0.0435	0.0300061
6:32933029:T:C	4	0.238299	0.0572622	0.0485582
6:32935148:G:A	4	0.632534	-0.0511846	0.107044
6:32935179:A:C	6	0.147141	0.0435	0.0300061
6:32935208:A:G	6	0.645217	0.0156303	0.0339482
6:32936373:G:A	5	0.606825	-0.0285589	0.0554962
6:32938911:C:T	3	0.807375	-0.0327974	0.134518
6:32939785:T:C	5	0.471607	0.0622626	0.0864918
6:32940815:C:T	6	0.762318	0.0143351	0.0473983
6:32941695:T:C	6	0.693915	-0.0205911	0.0523219
6:32941910:G:T	5	0.0774964	0.0794251	0.0449898
6:32943151:T:C	6	0.0582811	0.0610414	0.032236
6:32943345:C:T	6	0.119687	-0.0421745	0.0271029
6:32943752:A:G	4	0.505114	-0.0418392	0.0627778
6:32944746:G:A	6	0.0602982	0.0646762	0.0344277
6:32945879:C:T	4	0.799974	-0.0223667	0.0882732
6:32946029:G:A	5	0.455111	0.0884165	0.118375
6:32946034:T:C	4	0.652917	0.0201995	0.0449164
6:32946133:T:C	6	0.0602982	0.0646762	0.0344277
6:32948333:C:T	6	0.508701	-0.0573299	0.0867502
6:32948426:C:T	5	0.00222296	0.285064	0.0931976
6:32950050:G:A	4	0.0288293	0.0813663	0.0372247
6:32950217:A:G	6	0.860131	0.00857158	0.0486447
6:32950408:G:T	4	0.455719	0.044698	0.0599238
6:32950511:A:G	3	0.985341	0.00226426	0.123238
6:32950871:A:G	4	0.808655	0.012348	0.0509907
6:32950897:C:A	5	0.0511023	-0.230647	0.118243
6:32950934:G:T	5	1.82555e-05	-0.180186	0.0420482
6:32952546:G:A	6	0.23466	0.0443363	0.0373063
6:32952708:G:A	4	0.0334651	0.0795692	0.0374186
6:32952744:A:G	6	0.000156408	-0.136418	0.036083
6:32952773:C:T	6	0.885166	0.00609992	0.0422362
6:32953711:T:C	6	0.427846	0.0308421	0.0388987
6:32954634:A:C	6	0.131206	0.0495727	0.0328435
6:32955010:T:C	5	0.888956	-0.0113751	0.0814686
6:32955976:A:G	6	0.0257105	-0.0615063	0.0275744
6:32956454:T:C	6	1.56133e-05	-0.166073	0.0384442
6:32957419:C:T	4	0.314266	0.0392533	0.0390071
6:32958685:T:C	6	3.55234e-05	-0.150149	0.0363134
6:32958868:T:C	6	0.834301	0.00954726	0.0456395
6:32959770:A:T	4	0.109139	0.0572874	0.0357583
6:32960477:C:T	4	0.109139	0.0572874	0.0357583
6:32961104:C:T	6	0.789343	0.0108555	0.0406326
6:32961361:G:A	6	0.706653	-0.0100595	0.0267288
6:32961387:A:G	6	0.150425	0.0473152	0.0329028
6:32961621:A:G	6	0.393619	-0.0229057	0.0268509
6:32961679:A:G	6	0.824172	-0.0106111	0.0477583
6:32962420:C:A	5	0.327701	-0.0260811	0.0266472
6:32963784:T:C	5	0.0776119	-0.0516764	0.0292832
6:32964256:T:C	6	0.95158	0.00186135	0.0306531
6:32964269:C:T	4	0.793699	-0.0112124	0.0428758
6:32964967:A:G	5	0.216402	-0.0389058	0.0314733
6:32965062:A:G	6	0.0227719	-0.0630374	0.0276815
6:32965085:A:G	4	0.0414075	-0.0673913	0.0330442
6:32965942:G:A	6	0.130398	-0.0413695	0.0273511
6:32966702:A:G	6	0.358074	-0.041224	0.0448555
6:32967691:C:A	4	0.724734	0.0567822	0.16125
6:32968276:G:A	6	0.732051	0.0104817	0.0306125
6:32968343:G:A	1	NA	NA	NA
6:32968397:C:A	6	0.903888	0.00494242	0.0409305
6:32968412:A:G	4	0.478043	0.0370746	0.052258
6:32968444:T:C	6	0.903888	0.00494242	0.0409305
6:32968598:G:A	6	0.763873	-0.0105375	0.0350782
6:32968693:C:T	6	0.732051	0.0104817	0.0306125
6:32969457:C:T	6	0.15805	0.037311	0.0264306
6:32969696:C:T	6	0.30427	0.0485687	0.0472771
6:32970450:G:A	6	0.089579	0.0580117	0.0341723
6:32971150:T:C	4	0.582967	0.0301784	0.0549641
6:32971708:G:A	6	0.0293461	-0.0571623	0.0262356
6:32971755:C:T	4	0.0269253	0.230369	0.104117
6:32972162:C:T	6	0.288758	0.0482007	0.045436
6:32972163:G:A	6	0.113439	0.059336	0.0374851
6:32972207:C:T	6	0.218558	0.0462057	0.0375543
6:32972404:T:C	6	0.00172561	-0.0971943	0.0310149
6:32972642:C:T	6	0.514377	0.0331788	0.0508849
6:32972690:T:C	6	0.140458	0.0526646	0.0357269
6:32972887:G:A	6	0.00283859	0.0830069	0.0278108
6:32973281:T:C	6	4.69651e-05	0.112469	0.027632
6:32973599:C:T	6	0.266346	-0.062944	0.0566289
6:32973743:C:T	6	2.41091e-11	-0.267667	0.0400777
6:32973794:C:T	6	0.391559	-0.0426048	0.0497258
6:32973841:G:A	6	0.879412	0.00481914	0.0317646
6:32973878:C:T	6	3.1274e-10	-0.240838	0.0382749
6:32974081:C:T	5	0.952022	0.00190012	0.0315806
6:32974268:T:C	6	0.480252	0.0201679	0.0285706
6:32974343:C:T	4	0.671433	0.0259587	0.0611971
6:32974843:C:T	4	0.373427	-0.0465374	0.052285
6:32975341:C:T	6	5.29409e-11	-0.279298	0.0425602
[truncated: 1,444 more rows]

## Sheet: HLA-DPB1
RSID	STUDY	PVALUE_FE	BETA_FE	STD_FE
6:32044834:G:C	5	0.17691	0.0774982	0.057392
6:32045226:T:A	4	0.0314437	-0.0911616	0.0423729
6:32046275:A:C	6	0.511129	0.0239526	0.036453
6:32047268:T:C	6	0.606641	-0.0456382	0.0886397
6:32050067:T:C	5	0.676561	-0.0128202	0.0307321
6:32050544:C:T	5	0.351906	0.126753	0.136162
6:32050758:C:T	6	0.711314	0.0239841	0.0648057
6:32051197:A:G	5	0.207685	0.103197	0.081905
6:32052255:T:C	4	0.224276	0.0839896	0.0691137
6:32052898:C:T	5	0.560955	0.0221464	0.03809
6:32052983:C:T	6	0.841048	-0.00656543	0.0327367
6:32056580:A:C	6	0.902346	-0.00400589	0.0326483
6:32057625:C:T	5	0.0935669	-0.129764	0.0773846
6:32057627:C:T	6	0.40946	0.0286828	0.0347736
6:32058425:G:C	6	0.614961	0.0205572	0.0408688
6:32062687:G:A	4	0.0839199	-0.167693	0.0970234
6:32063681:C:T	6	0.560557	0.0214402	0.0368379
6:32063793:T:C	6	0.388167	-0.118614	0.137453
6:32064098:C:T	6	0.873562	-0.00521105	0.032746
6:32065023:C:T	4	0.414773	0.0333922	0.0409457
6:32066177:T:C	4	0.0839199	-0.167693	0.0970234
6:32066765:C:T	6	0.694439	-0.0190416	0.0484719
6:32067435:T:G	5	0.17691	0.0774982	0.057392
6:32070838:T:C	4	0.0526396	-0.0943575	0.0486915
6:32071893:C:T	5	0.143778	0.221598	0.151586
6:32072940:C:T	6	0.841048	-0.00656543	0.0327367
6:32074033:G:A	5	0.0953108	0.146854	0.0880408
6:32074804:T:C	6	0.43561	0.0307841	0.0394856
6:32075563:T:C	6	0.711357	-0.0108065	0.0292041
6:32076499:G:A	6	0.568307	0.0204378	0.0358215
6:32077380:C:T	6	0.8724	-0.00576567	0.0358985
6:32078357:T:C	5	0.208549	-0.187516	0.149111
6:32078373:A:C	5	0.532457	0.0391236	0.062672
6:32080383:C:T	6	0.91016	0.00415295	0.0368051
6:32081422:C:G	6	0.448745	0.0358629	0.0473432
6:32082190:C:T	6	0.310107	0.0619007	0.060986
6:32083175:C:T	3	0.110565	-0.156817	0.0982771
6:32083300:A:G	6	0.715733	0.0109012	0.0299346
6:32083536:G:T	3	0.0271654	-0.475882	0.215416
6:32085447:G:A	6	0.743479	0.0418863	0.127995
6:32086092:G:A	5	0.137634	-0.118704	0.0799536
6:32088854:G:C	4	0.0992038	-0.157756	0.0956839
6:32089142:G:T	6	0.881073	0.00553049	0.0369662
6:32092090:A:C	6	0.969206	-0.00206253	0.0534272
6:32092207:T:C	5	0.0300854	-0.11165	0.0514764
6:32093922:G:A	4	0.0277357	-0.10496	0.0476873
6:32096528:G:A	3	0.733627	0.0818352	0.240476
6:32097290:C:T	5	0.155608	0.0594858	0.0418914
6:32097876:G:A	5	0.212151	0.0546839	0.0438287
6:32097891:A:G	6	0.015243	-0.100871	0.0415695
6:32097983:G:A	6	0.441812	0.030189	0.0392505
6:32100077:G:A	5	0.208549	-0.187516	0.149111
6:32100877:C:T	6	0.310206	0.042807	0.0421831
6:32101762:C:T	4	0.0839199	-0.167693	0.0970234
6:32102231:C:T	6	0.0246715	-0.108649	0.0483634
6:32102680:A:C	6	0.441812	0.030189	0.0392505
6:32105001:G:T	4	0.0722537	-0.163682	0.0910599
6:32105360:T:C	5	0.397137	0.0654632	0.0773115
6:32105512:G:A	5	0.0968933	-0.0785025	0.0472877
6:32105583:G:A	5	0.886947	-0.0137849	0.0969621
6:32106931:C:T	6	0.0310943	-0.102266	0.0474361
6:32109745:T:C	6	0.416018	-0.0525562	0.064617
6:32109979:A:G	5	0.395706	0.02633	0.0310015
6:32110165:C:T	5	0.226223	0.0897871	0.0741953
6:32110267:A:G	5	0.208549	-0.187516	0.149111
6:32112626:A:G	6	0.0528008	0.191847	0.0990664
6:32113980:G:A	4	0.0997185	-0.162494	0.0987073
6:32114445:G:A	4	0.196417	0.0966037	0.0747807
6:32114521:A:G	6	0.413219	-0.0418853	0.0511894
6:32115222:G:A	6	0.0777469	0.119827	0.0679326
6:32115273:A:G	6	0.0965301	-0.0900469	0.0541826
6:32116321:T:C	5	0.708185	0.0238134	0.0636219
6:32117901:C:T	6	0.535501	-0.0459392	0.0741395
6:32117971:T:G	6	0.217397	0.0439403	0.0356231
6:32120715:T:C	6	0.55892	0.0208879	0.0357397
6:32121932:C:T	5	0.00751118	-0.124849	0.0467026
6:32122472:C:A	6	0.217397	0.0439403	0.0356231
6:32123639:G:A	6	0.904058	-0.00662688	0.054978
6:32124424:G:T	5	0.159239	0.247456	0.175796
6:32124449:C:T	3	0.300525	-0.0883165	0.0853045
6:32126002:A:G	6	0.0926187	0.129556	0.077037
6:32127477:C:A	4	0.934343	0.00270934	0.0328873
6:32130329:C:G	6	0.632003	0.0272612	0.0569235
6:32131049:G:A	4	0.191622	-0.201148	0.154042
6:32132590:A:G	5	0.0316019	-0.106072	0.0493491
6:32134510:G:A	6	0.217397	0.0439403	0.0356231
6:32134520:T:C	5	0.738474	0.0223293	0.0668794
6:32134656:T:C	6	0.0744947	0.0680335	0.0381447
6:32135136:C:A	4	0.684781	0.0497572	0.122571
6:32136547:T:G	5	0.98899	-0.000453146	0.0328379
6:32136930:G:T	6	0.0165718	-0.111192	0.0464059
6:32137801:G:A	2	0.101545	-0.290108	0.177175
6:32138545:A:C	5	0.0349926	0.213213	0.101123
6:32139186:G:A	4	0.191622	-0.201148	0.154042
6:32139565:T:C	5	0.547382	-0.0357715	0.059452
6:32140487:T:C	6	0.217397	0.0439403	0.0356231
6:32141883:G:A	6	0.763599	0.0106276	0.0353362
6:32143223:T:C	6	0.380331	0.0380633	0.0433875
6:32145205:C:T	6	0.274024	0.0387893	0.0354615
6:32145707:A:C	6	0.671026	0.0131653	0.0309962
6:32146492:C:A	6	0.217397	0.0439403	0.0356231
6:32146678:G:A	2	0.895473	-0.0400685	0.304978
6:32147157:G:C	4	0.0477548	0.406684	0.205443
6:32147657:A:G	5	0.424179	-0.105128	0.131543
6:32147696:G:A	6	0.269762	0.0509241	0.0461432
6:32147761:T:C	6	0.112598	0.0985034	0.0620837
6:32148031:A:G	6	0.269762	0.0509241	0.0461432
6:32149260:C:T	6	0.354299	0.0406899	0.0439282
6:32149816:T:C	6	0.269762	0.0509241	0.0461432
6:32149883:C:T	6	0.0359898	-0.0953212	0.045455
6:32150047:C:T	4	0.453899	0.111943	0.149471
6:32150296:C:A	4	0.672246	0.0157879	0.0373178
6:32151934:A:G	4	0.129106	0.0733584	0.0483373
6:32152442:A:G	4	0.129106	0.0733584	0.0483373
6:32153893:T:C	5	0.471908	-0.0922723	0.128267
6:32154285:A:G	6	0.950663	0.00184359	0.0297958
6:32155581:A:G	6	0.70597	-0.0119398	0.0316476
6:32156489:G:C	4	0.993927	0.000984538	0.129347
6:32156908:G:A	6	0.715467	-0.011499	0.0315452
6:32157364:G:A	5	0.876302	0.0200079	0.128537
6:32158319:A:G	6	0.73656	-0.0106775	0.0317395
6:32160524:G:A	6	0.939416	-0.00787938	0.10367
6:32161324:T:C	5	0.00423713	0.142449	0.0498081
6:32162559:A:G	5	0.169072	0.137839	0.100233
6:32163799:T:C	6	0.00966831	0.122969	0.0475247
6:32164874:C:A	5	0.15761	-0.0597244	0.0422631
6:32165444:A:G	6	0.851002	0.00907446	0.0483094
6:32165583:G:A	6	0.0147598	-0.0825123	0.0338412
6:32166380:C:G	5	0.0222356	0.145211	0.063513
6:32166831:C:T	3	0.937938	-0.0185625	0.238404
6:32167009:G:T	6	0.240701	0.0479496	0.0408695
6:32168771:G:T	4	0.950126	-0.00321297	0.0513681
6:32169574:T:C	6	0.0146126	-0.0843909	0.0345604
6:32170407:C:G	5	0.787692	0.0194365	0.0721718
6:32170433:C:T	5	0.500478	-0.0209628	0.0311141
6:32171075:A:G	6	0.0295081	0.0793216	0.0364424
6:32171279:C:T	4	0.00223815	0.153685	0.0502786
6:32171288:C:T	6	0.00966831	0.122969	0.0475247
6:32171683:T:C	6	0.446446	-0.0223193	0.0293153
6:32172993:C:T	5	0.882612	0.00763925	0.0517359
6:32176211:G:A	5	0.203288	0.040815	0.0320812
6:32177880:C:G	6	0.767709	0.0114348	0.0387131
6:32177900:T:C	6	0.198868	-0.0538104	0.0418829
6:32178570:C:T	6	0.789494	0.0160306	0.0600468
6:32179438:G:A	6	0.766636	0.0142054	0.0478653
6:32179494:C:G	4	0.847016	-0.0195849	0.101514
6:32180241:C:T	6	0.339096	-0.032748	0.0342569
6:32180623:C:A	6	0.674017	-0.041119	0.0977532
6:32181182:G:A	5	0.274032	-0.0375705	0.0343478
6:32182759:G:A	5	0.428997	-0.0277805	0.0351248
6:32183175:G:A	6	0.30139	-0.0363277	0.0351517
6:32184221:G:A	6	0.460467	0.0232409	0.0314884
6:32184345:T:C	6	0.0045222	-0.0941447	0.0331585
6:32184705:G:A	6	0.547503	0.0288397	0.0479459
6:32185605:G:A	5	0.795513	-0.0260895	0.10067
6:32185818:C:T	6	0.709405	0.0207725	0.0557419
6:32186224:T:C	3	0.514904	-0.180329	0.27691
6:32186264:T:C	6	0.042498	0.0597449	0.0294512
6:32186348:C:T	6	0.498498	0.0264768	0.0391174
6:32186555:T:C	4	0.822944	0.0382606	0.170989
6:32186872:A:G	6	0.0045222	-0.0941447	0.0331585
6:32187023:A:G	6	0.460467	0.0232409	0.0314884
6:32187605:A:G	5	0.415345	0.0244577	0.030027
6:32187637:G:T	4	0.38447	-0.044686	0.0513816
6:32188099:C:T	6	0.188286	-0.0565577	0.0429879
6:32188383:T:C	6	0.368902	0.0281923	0.0313759
6:32188603:C:T	6	0.380526	0.0295181	0.0336608
6:32188642:T:C	6	0.380526	0.0295181	0.0336608
6:32188823:G:A	5	0.410483	0.0848616	0.103107
6:32189032:T:C	6	0.273319	0.0369941	0.0337706
6:32189481:T:A	4	0.0787513	0.0631368	0.0359145
6:32189841:T:G	6	0.104199	-0.0475266	0.0292502
6:32190217:T:C	6	0.996951	0.000113447	0.0296839
6:32190390:T:G	6	0.723679	-0.010383	0.0293681
6:32190406:A:G	6	0.503573	-0.0195002	0.0291536
6:32190484:G:A	5	0.789208	0.00970698	0.0363097
6:32190620:T:C	6	0.022096	-0.0637407	0.02785
6:32191041:G:A	6	0.683947	-0.0124136	0.0304939
6:32191118:G:A	4	0.734123	-0.0249042	0.0733239
6:32191457:G:A	6	0.252996	-0.0375096	0.0328139
6:32191544:C:T	6	0.557434	0.0247287	0.0421519
6:32191581:T:A	6	0.61681	-0.0159019	0.0317799
6:32191607:C:T	5	0.796991	-0.0191625	0.0744917
6:32191620:C:T	6	0.945076	0.00219406	0.0318482
6:32191730:G:A	6	0.230449	0.0366737	0.0305817
6:32191822:G:A	6	0.908512	-0.00626198	0.0544921
6:32192217:C:T	6	0.25339	-0.0618686	0.0541684
6:32192331:A:G	6	0.0625	0.0878897	0.0471832
6:32192436:A:G	6	0.427745	-0.0296127	0.03734
6:32192511:G:T	6	0.491161	-0.0632037	0.091804
6:32192560:G:A	6	0.79231	-0.0192547	0.073125
6:32192617:T:C	6	0.926252	0.00459683	0.0496626
6:32193219:C:T	6	0.923527	0.00338893	0.0353045
6:32193220:A:G	4	0.168829	0.0445049	0.0323442
6:32193678:G:A	4	0.128626	0.154102	0.101413
6:32193698:A:T	4	0.186464	0.0429683	0.0325243
6:32194308:C:T	4	0.928788	-0.00416805	0.0466384
6:32194339:C:T	6	0.0829439	-0.0512455	0.0295558
6:32194854:G:A	5	0.154037	0.0458185	0.0321439
6:32194956:G:A	6	0.639214	0.0349086	0.074464
6:32194982:T:A	4	0.128626	0.154102	0.101413
6:32195017:A:G	6	0.639214	0.0349086	0.074464
6:32195021:G:A	6	0.779076	-0.0153724	0.0547989
6:32195251:T:C	5	0.0954109	0.119262	0.0715203
6:32195332:C:T	6	0.0639946	-0.056287	0.030389
6:32195359:G:A	5	0.0704196	-0.0573758	0.0317133
6:32195935:T:C	5	0.172822	0.0433565	0.0318051
6:32195988:T:G	6	0.906562	-0.00447236	0.0381027
6:32196313:C:T	4	0.778	0.0113285	0.0401823
6:32196697:T:A	3	0.193777	0.0485831	0.0373864
6:32196805:C:T	6	0.362025	-0.0292693	0.0321107
6:32196864:A:G	6	0.307989	-0.0308287	0.0302405
6:32196873:A:G	5	0.684592	0.026157	0.0643938
6:32197463:A:G	6	0.342328	-0.0277634	0.0292377
6:32198049:C:T	6	0.592243	-0.0325646	0.0608015
6:32198056:A:G	6	0.998692	-6.1945e-05	0.0377772
6:32198867:C:A	5	0.827073	0.00721258	0.033016
6:32198936:G:A	6	0.425493	-0.0238982	0.0299879
6:32199144:C:A	6	0.766896	0.0101656	0.0342924
6:32199224:C:T	4	0.689058	0.0159258	0.0398011
6:32199239:C:T	4	0.689058	0.0159258	0.0398011
6:32199352:C:T	5	0.137689	0.102992	0.0693806
6:32199367:T:C	6	0.0291321	-0.100046	0.0458572
6:32200754:C:T	6	0.874079	0.00499933	0.0315457
6:32202597:G:T	6	0.677111	0.0199224	0.0478433
6:32202817:C:T	4	0.64627	0.0311931	0.0679662
6:32202935:T:C	5	0.112736	0.102559	0.0646647
6:32203347:G:A	4	0.70386	0.0199117	0.0523834
6:32203537:A:G	6	0.969142	-0.00145064	0.0374994
6:32204433:T:C	6	0.782802	-0.00848737	0.0307883
6:32204969:A:G	5	0.645907	0.0252697	0.0549991
6:32205045:G:A	5	0.928637	0.00601158	0.0671234
6:32205072:C:T	6	0.78028	0.0132088	0.0473514
6:32205110:T:C	5	0.858471	0.00548066	0.0307348
6:32205174:T:G	4	0.190845	-0.0968832	0.074065
6:32205867:A:G	4	0.571208	-0.0273645	0.0483239
6:32205942:C:T	6	0.920569	-0.00454553	0.0455841
6:32206304:A:C	6	0.926138	0.00312746	0.0337355
6:32206687:A:T	6	0.790693	0.0128961	0.0485891
6:32207181:G:A	4	0.557562	-0.0238049	0.0405904
6:32207393:G:T	6	0.450839	-0.0242686	0.0321857
6:32208324:C:T	6	0.412664	-0.0242604	0.0296142
6:32208698:G:A	4	0.759302	0.0115804	0.0377954
6:32208921:G:A	6	0.666975	0.0149693	0.0347878
6:32209027:T:C	6	0.630534	-0.0144443	0.0300313
6:32210799:A:G	6	0.0207716	0.06732	0.0291162
6:32211065:G:A	6	0.850452	-0.00560689	0.0297383
6:32211085:T:G	6	0.370043	0.0315991	0.0352514
6:32211218:A:G	6	0.282736	0.042694	0.0397452
6:32211317:C:T	6	0.110459	0.0479359	0.0300325
6:32211695:C:T	6	0.590369	0.0254368	0.0472538
6:32212233:G:A	6	0.263179	0.0661961	0.0591613
6:32212241:T:C	4	0.33388	0.0569734	0.0589587
6:32212264:A:G	6	0.722966	-0.0105645	0.0298013
6:32212751:G:T	4	0.765286	0.0175323	0.0587255
6:32212867:T:G	6	0.542082	0.0307792	0.0504851
6:32212985:C:T	6	0.48985	0.0411354	0.0595693
6:32213008:G:A	6	0.785523	-0.00978253	0.0359482
6:32213052:A:T	6	0.427173	0.0343392	0.0432463
6:32213150:A:G	4	0.937321	0.00449908	0.0572128
6:32213210:G:A	6	0.687403	-0.0110952	0.0275738
6:32213638:A:G	6	0.166201	0.0517381	0.0373691
6:32215063:G:A	6	0.538311	0.0186712	0.0303414
6:32215188:T:C	6	0.538311	0.0186712	0.0303414
6:32215796:T:G	6	0.538311	0.0186712	0.0303414
6:32215876:G:A	6	0.538311	0.0186712	0.0303414
6:32215951:G:A	4	0.95792	0.00653687	0.123889
6:32216147:A:C	4	0.659829	0.0288028	0.0654387
6:32217846:G:A	6	0.538311	0.0186712	0.0303414
6:32218843:A:G	6	0.517445	0.0195019	0.0301285
6:32218989:G:A	5	0.251539	0.0389286	0.0339508
6:32219041:C:T	4	0.366575	0.0563846	0.0624477
6:32219725:A:G	6	0.513401	0.0214671	0.0328468
6:32219838:C:T	6	0.518495	0.0333771	0.0516939
6:32220397:G:A	4	0.638416	0.0292113	0.062163
6:32220484:C:G	4	0.144059	-0.0437339	0.0299375
6:32220685:G:A	5	0.405819	0.0265398	0.0319266
6:32221228:T:C	6	0.320151	-0.0280148	0.0281797
6:32222706:A:G	5	0.461085	0.0235669	0.0319742
6:32223212:T:C	4	0.00125228	-0.148149	0.0459134
6:32224378:T:C	6	0.651478	-0.0205563	0.0455077
6:32227488:A:G	6	0.250208	0.0457436	0.0397824
6:32230097:C:G	6	0.283633	-0.0316771	0.0295442
6:32230608:T:C	4	0.0730216	-0.0575522	0.0321037
6:32233547:A:G	6	0.250208	0.0457436	0.0397824
6:32233568:T:C	4	0.552504	0.122252	0.205807
6:32233814:C:T	4	0.373729	-0.0349342	0.0392734
6:32234953:G:T	4	0.232669	0.0501063	0.0419822
6:32235177:A:G	6	0.283633	-0.0316771	0.0295442
6:32235757:A:G	6	0.109258	0.0836093	0.0522056
6:32235895:T:G	5	0.704028	0.0155589	0.0409565
6:32236054:G:T	6	0.595137	-0.0217604	0.0409487
6:32236142:G:A	6	0.283633	-0.0316771	0.0295442
6:32238013:T:C	5	0.31367	-0.0300422	0.029817
6:32238219:G:A	6	0.630835	0.0167591	0.0348747
6:32238680:A:G	5	0.0662726	-0.0580608	0.0316136
6:32239651:C:T	6	0.630835	0.0167591	0.0348747
6:32244627:T:C	6	0.283633	-0.0316771	0.0295442
6:32245370:A:G	6	0.842087	-0.0066238	0.0332479
6:32245827:C:T	6	0.283633	-0.0316771	0.0295442
6:32245836:C:T	5	0.2721	0.0697429	0.0635042
6:32246156:C:T	5	0.31367	-0.0300422	0.029817
6:32246919:A:G	4	0.491974	0.0418794	0.0609445
6:32252678:T:C	6	0.630835	0.0167591	0.0348747
6:32253559:T:C	4	0.827036	-0.0106594	0.0487836
6:32254452:A:G	6	0.630835	0.0167591	0.0348747
6:32254654:A:G	6	0.269681	0.0440698	0.0399256
6:32255230:A:G	5	0.704028	0.0155589	0.0409565
6:32255269:G:A	6	0.630835	0.0167591	0.0348747
6:32255454:A:G	4	0.491974	0.0418794	0.0609445
6:32256186:A:G	4	0.00125228	-0.148149	0.0459134
6:32256418:T:C	6	0.837155	0.00700082	0.0340617
6:32257284:T:G	5	0.180414	0.104804	0.0782419
6:32257337:A:G	6	0.269681	0.0440698	0.0399256
6:32257566:G:A	6	0.405653	0.0255854	0.0307677
6:32258618:C:T	4	0.00125228	-0.148149	0.0459134
6:32259527:G:A	6	0.919334	-0.00335793	0.0331571
6:32259923:C:G	6	0.109258	0.0836093	0.0522056
6:32260350:T:C	6	0.274048	-0.0323235	0.0295519
6:32260534:C:T	5	0.466899	-0.0935879	0.128637
6:32260559:A:G	6	0.255291	0.0453641	0.0398773
6:32261014:C:A	4	0.00125228	-0.148149	0.0459134
6:32261507:T:C	6	0.274048	-0.0323235	0.0295519
6:32261630:G:A	6	0.971209	-0.00214895	0.0595412
6:32261653:A:C	6	0.0161989	-0.101972	0.0424107
6:32261771:A:G	6	0.21453	0.0514978	0.0414902
6:32261952:G:A	4	0.512826	0.0380697	0.0581711
6:32261967:A:G	4	0.00125228	-0.148149	0.0459134
6:32262406:A:G	4	0.491974	0.0418794	0.0609445
6:32262597:G:T	4	0.00125228	-0.148149	0.0459134
6:32263458:T:G	3	0.835255	0.0125558	0.0603739
6:32264179:C:T	4	0.838646	-0.00993623	0.0487965
6:32264645:C:T	6	0.0161989	-0.101972	0.0424107
6:32264825:T:G	6	0.0161989	-0.101972	0.0424107
6:32265710:A:C	4	0.252078	0.0482759	0.0421507
6:32266425:C:T	6	0.219897	0.0651284	0.053088
6:32266506:G:A	4	0.77071	-0.0144703	0.04965
6:32266535:G:A	5	0.419954	0.0337008	0.0417865
6:32267076:T:C	6	0.425972	0.0490156	0.0615693
6:32267307:G:A	6	0.425972	0.0490156	0.0615693
6:32268080:C:T	4	0.642421	0.0175831	0.0378689
6:32268143:T:C	4	0.00125228	-0.148149	0.0459134
6:32268397:A:G	6	0.0161989	-0.101972	0.0424107
6:32268488:T:C	6	0.0178779	-0.100105	0.0422714
6:32268501:A:T	6	0.255291	0.0453641	0.0398773
6:32268701:T:G	5	0.0605716	-0.0596265	0.0317735
6:32269848:C:T	3	0.980004	-0.00171633	0.0684791
6:32270500:A:G	6	0.21453	0.0514978	0.0414902
6:32271450:T:A	4	0.461023	-0.0289487	0.0392705
6:32271807:G:T	5	0.6277	0.0170817	0.0352224
6:32272510:C:T	6	0.647482	0.0159864	0.034961
6:32273765:A:G	6	0.647482	0.0159864	0.034961
6:32275194:G:A	6	0.65155	0.0157539	0.0348839
6:32276502:A:G	4	0.253425	0.0478752	0.0419197
6:32277153:T:C	4	0.431013	0.055596	0.0706017
6:32277211:C:T	6	0.647482	0.0159864	0.034961
6:32277479:G:T	4	0.512826	0.0380697	0.0581711
6:32278266:A:G	6	0.255291	0.0453641	0.0398773
6:32278670:C:T	5	0.793067	0.00960745	0.0366235
6:32278792:C:T	6	0.274048	-0.0323235	0.0295519
6:32279340:C:T	6	0.876181	0.00545177	0.0349894
6:32279902:G:A	4	0.512826	0.0380697	0.0581711
6:32280182:A:G	6	0.647482	0.0159864	0.034961
6:32281510:A:T	6	0.647482	0.0159864	0.034961
6:32281784:G:A	6	0.477437	-0.0564612	0.0794745
6:32282033:G:A	6	0.255291	0.0453641	0.0398773
6:32282216:T:G	4	0.00125228	-0.148149	0.0459134
6:32282854:A:G	5	0.180414	0.104804	0.0782419
6:32282979:A:G	6	0.647482	0.0159864	0.034961
6:32283394:A:G	6	0.615852	-0.0205339	0.0409256
6:32283494:G:A	6	0.647482	0.0159864	0.034961
6:32283844:T:C	6	0.219897	0.0651284	0.053088
6:32284340:C:T	6	0.634669	-0.0214545	0.0451517
6:32284423:A:T	4	0.252078	0.0482759	0.0421507
6:32285452:G:A	4	0.00125228	-0.148149	0.0459134
6:32285596:G:A	5	0.846468	0.0100946	0.0521344
6:32286102:T:A	6	0.188606	0.0500043	0.0380343
6:32286252:G:A	4	0.461023	-0.0289487	0.0392705
6:32286562:C:T	4	0.464455	-0.0329709	0.0450711
6:32286761:T:G	6	0.0428275	-0.0594991	0.0293767
6:32288089:C:T	6	0.719568	0.0141183	0.0393227
6:32288190:T:C	6	0.255291	0.0453641	0.0398773
6:32288238:T:G	4	0.953013	-0.00317864	0.0539447
6:32288462:A:C	4	0.252078	0.0482759	0.0421507
6:32289240:C:T	4	0.235929	0.0521036	0.043961
6:32289292:G:A	5	0.493285	-0.0636253	0.092871
6:32289318:T:C	6	0.255291	0.0453641	0.0398773
6:32289594:A:G	5	0.0174675	-0.0729363	0.0306878
6:32290650:T:C	4	0.226076	-0.104447	0.0862824
6:32290748:A:G	4	0.252078	0.0482759	0.0421507
6:32290954:A:G	6	0.255291	0.0453641	0.0398773
6:32291190:A:G	6	0.66587	-0.0156481	0.0362373
6:32291359:T:G	5	0.174304	0.0438662	0.03229
6:32291542:C:T	6	0.339351	0.0293899	0.0307603
6:32291837:G:T	4	0.252078	0.0482759	0.0421507
6:32291955:T:C	6	0.961076	0.00241257	0.049434
6:32292084:C:T	6	0.255291	0.0453641	0.0398773
6:32292715:G:A	6	0.227404	0.0478643	0.0396532
6:32292917:A:C	4	0.512826	0.0380697	0.0581711
6:32293152:A:G	6	0.290078	0.041928	0.0396314
6:32294563:T:G	6	0.368702	0.0277102	0.0308266
6:32294566:G:A	6	0.228842	0.0480131	0.0398996
6:32294712:A:G	4	0.224416	0.0512395	0.042177
6:32294843:T:C	4	0.224416	0.0512395	0.042177
6:32294854:C:T	4	0.673707	0.0238123	0.0565522
6:32294992:G:A	4	0.224416	0.0512395	0.042177
6:32295350:G:A	4	0.224416	0.0512395	0.042177
6:32295357:G:A	4	0.224416	0.0512395	0.042177
6:32296780:C:T	4	0.292177	0.0436	0.0413914
6:32296842:C:G	4	0.292177	0.0436	0.0413914
6:32297156:T:C	4	0.292177	0.0436	0.0413914
6:32297310:T:A	4	0.777425	0.0300778	0.106404
6:32297328:G:A	4	0.292177	0.0436	0.0413914
6:32297337:T:C	6	0.292988	0.0412567	0.0392327
6:32297341:G:A	4	0.386498	0.0391027	0.045154
6:32297417:G:A	4	0.292177	0.0436	0.0413914
6:32297690:C:T	4	0.292177	0.0436	0.0413914
6:32297901:A:G	5	0.341132	0.029872	0.0313805
6:32297955:G:A	4	0.292177	0.0436	0.0413914
6:32298137:G:A	4	0.777425	0.0300778	0.106404
6:32298372:A:G	6	0.292988	0.0412567	0.0392327
6:32298814:C:A	5	0.546314	-0.0206271	0.0341909
6:32298942:G:A	5	0.339325	0.0297776	0.0311644
6:32299592:G:A	6	0.049779	-0.0557639	0.028424
6:32299715:G:A	6	0.292988	0.0412567	0.0392327
6:32299822:G:A	6	0.497405	-0.0214593	0.0316239
6:32299873:G:T	4	0.292177	0.0436	0.0413914
6:32300152:T:C	6	0.158636	0.038454	0.0272787
6:32300374:T:G	4	0.430359	0.0400115	0.0507388
6:32301289:T:C	4	0.292177	0.0436	0.0413914
6:32301322:C:T	4	0.292177	0.0436	0.0413914
6:32301514:G:A	4	0.31988	0.0409928	0.041211
6:32301804:G:C	4	0.292177	0.0436	0.0413914
6:32302045:A:C	4	0.292177	0.0436	0.0413914
6:32303068:G:A	6	0.292988	0.0412567	0.0392327
6:32303511:G:A	4	0.292177	0.0436	0.0413914
6:32304031:G:A	6	0.292988	0.0412567	0.0392327
6:32304222:C:G	4	0.292177	0.0436	0.0413914
6:32305690:C:A	4	0.292177	0.0436	0.0413914
6:32306022:G:A	4	0.33341	0.0397804	0.0411265
6:32306183:A:G	6	0.679459	0.033545	0.081183
6:32306262:T:C	6	0.213756	0.0490575	0.0394574
6:32306419:C:T	6	0.135201	0.0411444	0.0275415
6:32306922:T:C	5	0.900986	0.00701118	0.0563531
6:32307137:T:C	4	0.292177	0.0436	0.0413914
6:32307260:T:G	6	0.213756	0.0490575	0.0394574
6:32307382:G:A	6	0.213756	0.0490575	0.0394574
6:32307869:T:C	6	0.213756	0.0490575	0.0394574
6:32308345:T:G	4	0.292177	0.0436	0.0413914
6:32308908:G:A	6	0.274545	0.0686401	0.0628196
6:32309003:A:T	4	0.292177	0.0436	0.0413914
6:32309154:C:T	4	0.884625	-0.00779463	0.0537158
6:32309296:C:G	4	0.292177	0.0436	0.0413914
6:32309323:C:T	4	0.167554	0.0506648	0.0367108
6:32309352:T:C	5	0.153872	0.0585037	0.0410268
6:32309434:T:C	4	0.292177	0.0436	0.0413914
6:32309864:C:T	4	0.292177	0.0436	0.0413914
6:32309911:C:T	6	0.416668	-0.0253158	0.0311688
6:32310967:C:T	4	0.292177	0.0436	0.0413914
6:32310986:C:G	4	0.292177	0.0436	0.0413914
6:32311148:C:G	4	0.292177	0.0436	0.0413914
6:32311459:G:A	6	0.148573	0.0406122	0.0281133
6:32312082:A:G	6	0.484987	0.0215956	0.0309257
6:32312796:A:G	5	0.153872	0.0585037	0.0410268
6:32313136:C:T	4	0.376494	0.0366111	0.0413977
6:32313143:A:C	4	0.376494	0.0366111	0.0413977
6:32313461:G:T	4	0.292177	0.0436	0.0413914
6:32313653:G:C	6	0.396425	0.0264035	0.0311353
6:32314676:G:A	6	0.213756	0.0490575	0.0394574
6:32315173:T:C	4	0.292177	0.0436	0.0413914
6:32315216:G:A	4	0.292177	0.0436	0.0413914
6:32315727:T:C	6	0.43045	0.0246549	0.0312712
6:32316220:G:A	4	0.00125228	-0.148149	0.0459134
6:32316389:C:T	5	0.210598	0.040876	0.0326506
6:32317127:G:A	4	0.289801	0.0440543	0.0416173
6:32317131:A:G	5	0.899607	-0.00631642	0.0500675
6:32317276:T:C	6	0.178249	0.0553946	0.0411499
6:32317471:A:C	6	0.211686	0.0495242	0.0396529
6:32317973:A:G	6	0.135201	0.0411444	0.0275415
6:32318036:A:G	6	0.178249	0.0553946	0.0411499
6:32318610:G:A	6	0.99297	-0.000291977	0.0331361
6:32318644:T:C	3	0.78984	0.0457997	0.171844
6:32319084:A:C	6	0.928093	0.0103532	0.114725
6:32319364:C:T	6	0.158762	-0.0403427	0.0286271
6:32319637:G:A	4	0.384439	0.03947	0.0453811
6:32320153:G:A	6	0.99297	-0.000291977	0.0331361
6:32321004:C:T	6	0.199077	0.0680044	0.0529553
6:32321115:C:A	6	0.529172	0.0216377	0.0343854
6:32321272:C:A	4	0.712871	0.0154947	0.0421047
6:32321554:G:T	6	0.274545	0.0686401	0.0628196
6:32321597:A:G	5	0.537951	-0.0234711	0.0381078
6:32321872:T:C	5	0.607757	0.0177143	0.0345122
6:32321987:G:A	4	0.0678632	0.237241	0.12993
6:32322393:C:T	6	0.529172	0.0216377	0.0343854
6:32323529:A:G	6	0.316951	-0.0301735	0.0301511
6:32323745:G:A	6	0.396344	0.0263997	0.0311256
6:32324055:A:C	4	0.880575	0.0093059	0.0619403
6:32324945:G:A	6	0.809912	0.00770051	0.0320135
6:32325271:A:G	6	0.294432	-0.102185	0.0974629
6:32325358:C:T	4	0.370068	0.0522687	0.058313
6:32325409:G:A	5	0.152694	0.106115	0.074202
6:32325648:C:T	4	0.841161	-0.0152386	0.0760377
6:32325835:C:T	6	0.396344	0.0263997	0.0311256
6:32326045:G:A	6	0.316951	-0.0301735	0.0301511
6:32326165:G:A	5	0.86091	0.00563441	0.032157
6:32327781:C:T	6	0.529172	0.0216377	0.0343854
6:32328403:C:T	6	0.529172	0.0216377	0.0343854
6:32330153:T:C	5	0.11929	0.0640954	0.0411458
6:32330306:A:G	6	0.158762	-0.0403427	0.0286271
6:32330651:C:T	4	0.289801	0.0440543	0.0416173
6:32330695:A:G	4	0.370068	0.0522687	0.058313
6:32331069:T:C	4	0.289801	0.0440543	0.0416173
6:32331824:A:G	4	0.289801	0.0440543	0.0416173
6:32331841:G:A	4	0.247375	0.0480074	0.041502
6:32331998:G:A	6	0.158762	-0.0403427	0.0286271
6:32332264:G:A	4	0.985227	0.000915105	0.0494232
6:32332322:G:A	4	0.985227	0.000915105	0.0494232
6:32333341:A:G	4	0.383949	0.0691372	0.0794094
6:32333410:A:C	4	0.289801	0.0440543	0.0416173
6:32333425:C:T	6	0.158762	-0.0403427	0.0286271
6:32333955:T:C	6	0.211686	0.0495242	0.0396529
6:32334579:C:T	4	0.748158	0.0386335	0.120327
6:32334754:C:T	6	0.199077	0.0680044	0.0529553
6:32335204:G:A	6	0.679927	-0.0186219	0.0451372
6:32335433:G:A	5	0.190797	0.0697521	0.0533181
6:32335516:C:T	5	0.195389	0.0423451	0.032704
6:32336074:C:T	6	0.211686	0.0495242	0.0396529
6:32336161:G:A	4	0.985227	0.000915105	0.0494232
6:32336187:T:C	6	0.99297	-0.000291977	0.0331361
6:32336364:C:A	6	0.679927	-0.0186219	0.0451372
6:32336517:A:G	5	0.333677	-0.0303629	0.0314077
[truncated: 2,914 more rows]

## Sheet: HLA-DQA1
RSID	STUDY	PVALUE_FE	BETA_FE	STD_FE
[truncated: 3,311 more rows]

[truncated: 2 more sheets: HLA-DQB1, HLA-DRB1]
